# Supplementary material for: Hyperplastic ovarian stromal cells express genes associated to tumor progression: a case study
Source: BMC Vet Res. 2024 Sep 28;20:439. doi: 10.1186/s12917-024-04275-6 (PMC11438404; doi:10.1186/s12917-024-04275-6)
Supplement: Supplementary file 10 — Supplementary Material 10 [file 12917_2024_4275_MOESM10_ESM.csv]

Id	Label	Degree	Betweenness	Expression
360192	AURKB	19	143.39	-2.5
281668	CCNB2	18	661.05	-2.63
527854	KIF20A	18	226.84	-2.82
327679	CCNB1	17	1591.7	-2.58
504437	AURKA	17	104.83	-2.06
537027	BUB1B	16	242.44	-2.33
515376	CDC20	16	150.02	-2.77
508467	KIF11	16	104.72	-2.02
538238	PLK1	13	36.5	-2.7
537127	KIF4A	12	75.89	-2.1
533161	KIF2C	12	34.24	-2.59
538789	NDC80	12	30.55	-2.26
282642	ITGB3	11	1533.25	-5.53
613898	CENPA	11	11.17	-2.48
534781	PBK	10	28.22	-2.55
508022	CDCA8	8	1.01	-2.06
536286	ITGB8	7	27.25	2.69
407238	ESR1	6	2403.58	4.88
407217	EGFR	6	2265.08	-3.08
513497	CDKN1A	6	1542.08	2.45
511754	CDK6	6	1093.75	2.72
281598	ACVR2A	6	203.5	2.07
531234	NCAPG	6	0.35	-2.42
504477	NCAPH	6	0.34	-2.19
524530	CCND1	5	1919.25	-2.11
100137872	AKT3	5	1567.42	2.1
407128	BMPR1B	5	760.5	-2.99
280795	FOS	5	494	4.24
508490	ITGA3	5	271.52	-2.43
407216	BMP4	5	135	2.63
617566	BMP6	5	33.5	8.51
286865	PIK3R3	4	823.67	-4.23
281161	FGF2	4	400	6.1
532127	ITGA9	4	215.86	-2.31
514246	JUNB	4	102	2.65
535043	ITGA6	4	69.52	-14.99
535951	ITGA1	4	69.52	4.69
615037	BMP2	4	33	-6.48
507703	SKA1	4	5.04	-3.67
506387	LAMA1	4	3.75	-2.13
507661	MIS18BP1	4	0.3	-2.17
507731	CDC25C	4	0	-2.32
508043	PTTG1	4	0	-2.62
280814	HCK	3	1679	-5.05
535916	SMAD7	3	939	2.22
530001	PIK3CG	3	787.42	-10.93
280714	AHR	3	494	2.79
509921	SKA3	3	102.25	-2.21
618405	GADD45B	3	102	6.37
281872	ITGA2	3	36.86	-16.4
505691	CDKN2C	3	15.25	-2.22
615414	CCND2	3	6.67	3.85
529670	LAMA4	3	1.75	2.526666667
538769	NOG	3	0.5	-2.57
540819	FOSB	3	0	10.71
407125	EGR1	3	0	2.57
514162	BORA	3	0	-2.7
541008	PTK2B	2	1530	-2.29
618793	FOXO4	2	1170	2.51
515854	SGK1	2	1092	-2.41
510003	NEDD4L	2	1012	-2.07
281057	CD44	2	340.83	-2.82
511470	CYP1B1	2	300	2.93
532422	HSD17B8	2	202	2.13
503620	FLT1	2	202	-3.81
280832	KIT	2	144.17	3.49
281824	HSD3B1	2	102	3.9
280746	CD9	2	102	2.1
539369	NRP1	2	102	2.79
506526	ITGA10	2	12.86	-2.53
523755	ITGA11	2	12.86	2.74
508632	COL4A2	2	0	3.4
537380	MAP3K5	2	0	6.17
786629	E2F8	2	0	-2.24
282191	COL4A1	2	0	4.08
523367	SHCBP1	2	0	-2.19
514688	PPP1R15A	1	0	2.68
504939	GADD45G	1	0	2.31
327716	GATA4	1	0	-4.56
282434	HSD11B2	1	0	-3.69
280792	FGG	1	0	10.56
535399	LEF1	1	0	-2.2
515158	SPDL1	1	0	-2.91
515266	ATF3	1	0	4.3
535622	MAP3K8	1	0	4.52
513592	KPNA2	1	0	-2.16
533445	ARNT2	1	0	2.25
518114	GPC1	1	0	2.23
534536	ACVRL1	1	0	2.7
539175	DUSP1	1	0	2.05
534793	INPP4B	1	0	-3.43
521961	VAV3	1	0	-2.25
327684	NR2F1	1	0	2.49
614434	CDCA3	1	0	-2.05
507329	INPP5D	1	0	3.91
509821	ELMO1	1	0	-4.22
282118	VCAM1	1	0	41.41
534578	LOC534578	1	0	2.24
539315	ACVR1B	1	0	2.34
281361	NRG1	1	0	-3.12
538209	PTGFRN	1	0	-2.3
503579	FOXA1	1	0	-2.21
536417	SEMA3D	1	0	3.72
786852	CIT	1	0	-2.1
