# Supplementary material for: Hyperplastic ovarian stromal cells express genes associated to tumor progression: a case study
Source: BMC Vet Res. 2024 Sep 28;20:439. doi: 10.1186/s12917-024-04275-6 (PMC11438404; doi:10.1186/s12917-024-04275-6)
Supplement: Supplementary file 11 — Supplementary Material 11 [file 12917_2024_4275_MOESM11_ESM.xls]

## Sheet: Canonical pathways
© 2000-2023 QIAGEN. All rights reserved.
Ingenuity Canonical Pathways	-log(p-value)	Ratio	z-score	Molecules
Sirtuin Signaling Pathway	5,45E00	2,65E-01	2,021	ACADL,APEX1,ARG2,ATG101,ATG13,ATP5F1B,ATP5F1D,ATP5MC1,ATP5PB,ATP5PF,BMAL1,CPT1A,CYC1,DOT1L,DUSP6,EPAS1,FOXO3,FOXO4,GABARAPL1,GABARAPL2,GADD45A,GADD45B,GADD45G,GOT2,GTF3C2,H1-5,H3C3,HSF1,IDH2,KAT2A,LDHB,MAP1LC3B,MAP1LC3C,MAPK12,MAPK4,NDUFA10,NDUFA12,NDUFA13,NDUFA2,NDUFA4,NDUFA4L2,NDUFB2,NDUFB7,NDUFS1,NDUFS6,NDUFS8,NDUFV1,PFKFB3,POLR1D,PPARG,PPARGC1A,PRKAA2,SDHA,SIRT6,SOD3,TIMM10,TIMM13,TIMM17A,TIM…
Molecular Mechanisms of Cancer	5,14E00	2,37E-01	#NUM!	ACVR2A,ACVRL1,ADCY2,ADCY7,AKT3,APAF1,APH1A,ARHGEF17,ARHGEF7,ARHGEF9,AURKA,BAK1,BMP2,BMP4,BMP6,BMPR1B,CAMK2A,CASP8,CCND2,CDC25B,CDC25C,CDK14,CDK18,CDK19,CDK20,CDK6,CDK8,CDKN1A,CDKN2A,CDKN2B,CDKN2C,CFLAR,CHEK2,CYCS,DAXX,DIRAS3,E2F4,E2F8,FNBP1,FOS,FZD1,FZD4,FZD9,GAB2,GNAI1,GNAO1,GNAS,GNG7,GUCY1A1,HDAC1,HDAC6,HDAC7,HDAC8,HDAC9,ITGA1,ITGA11,ITGA2,ITGA3,ITGA6,ITGA9,ITGAV,ITGB3,ITGB5,JAK1,LEF1,LRP1,LRP6…
Mitochondrial Dysfunction	4,33E00	2,43E-01	2,092	ACADL,ACO2,AIFM1,APH1A,ARG2,ATP5F1B,ATP5F1D,ATP5MC1,ATP5PB,ATP5PF,CACNA1A,CACNA1G,CACNA1H,CACNA2D2,CACNB3,CALM1 (includes others),CAMK2A,CAPN6,CAPN7,CLIC2,COX10,COX5A,COX5B,COX7A1,COX7A2L,CYB5R3,CYC1,CYCS,DNM1L,FUS,GPX3,GPX6,GSTM1,HSD17B10,HSF1,IDH2,ITPR1,MAOB,MAP3K5,MAPK12,MCU,MGST1,NDUFA10,NDUFA12,NDUFA13,NDUFA2,NDUFA4,NDUFA4L2,NDUFB2,NDUFB7,NDUFS1,NDUFS6,NDUFS8,NDUFV1,PARK7,PDHX,PIK3CG,PIK3R3,…
Pulmonary Fibrosis Idiopathic Signaling Pathway	4,13E00	2,4E-01	0,585	ACTG2,ACVR1B,ACVR2A,AEBP2,AJUBA,AKT3,CCN2,CDH2,CERT1,COL11A1,COL15A1,COL18A1,COL3A1,COL4A1,COL4A2,COL4A5,COL4A6,COL8A1,EDNRA,EFNB2,EGFR,EGR1,EPHB3,EPHB4,EZH1,FGF2,FGFR1,FOS,FOXO3,FOXO4,FZD1,FZD4,FZD9,HES1,IL6ST,ITGA2,ITGAV,JAG1,LATS2,LEF1,MAP2K3,MAPK12,MMP11,MMP23B,MMP28,MMP7,MMP8,NOTCH3,NRAS,PDGFA,PDGFRA,PIK3CG,PIK3R3,PINK1,PLAU,PRKN,PTK2B,RALB,RAP2B,RPS6KA4,RPS6KA5,RRAS,RTEL1,SERPINE1,SMAD2,SMA…
Kinetochore Metaphase Signaling Pathway	4,06E00	3,1E-01	-0,962	ANAPC4,AURKB,BUB1B,CCNB1,CDC20,CDC23,CDC27,CDCA8,CENPA,CENPW,ENSA,ESPL1,H2AC21,H2AX,H2AZ1,H2AZ2,KAT5,KIF2C,KNL1,NUF2,PLK1,PPP1CA,PPP1CC,PPP1R10,SKA1,SKA2,SKA3,SMC1A,SPC24,SPDL1,ZWINT
Cell Cycle: G2/M DNA Damage Checkpoint Regulation	3,46E00	3,6E-01	1,213	AURKA,BORA,CCNB1,CCNB2,CDC25B,CDC25C,CDKN1A,CDKN2A,CHEK2,CKS2,FBXL5,GADD45A,KAT2B,MDM4,PLK1,TOP2A,TP53,YWHAB
Epithelial Adherens Junction Signaling	3,32E00	2,63E-01	-0,632	ACTR3,ACVR1B,ACVR2A,AFDN,AKT3,ARHGEF17,ARPC4,ARPC5L,BAIAP2,CDH2,CFL1,EGFR,FGFR1,IGF1R,LATS2,LEF1,MET,NECTIN1,NOTCH3,NRAS,PAK1,PAK3,PPP2R1B,PPP2R3A,PRKAA2,PRKAG1,PTPA,RAC1,RACGAP1,RALB,RAP2B,RRAS,STK4,TCF4,TCF7L1,TGFBR2,TGFBR3,TIAM1,TNS1,YWHAB
Osteoarthritis Pathway	3,31E00	2,44E-01	0,469	ACVRL1,ADAMTS4,ALPL,ANKH,BMP2,CASP8,EPAS1,FGF2,FGFR1,FOXO3,FZD1,FZD4,FZD9,GLIS2,GREM1,HES1,HTRA1,IL1R1,ITGA1,ITGA11,ITGA2,ITGA3,ITGA6,ITGA9,ITGAV,ITGB3,ITGB5,JAG1,LEF1,LRP1,MYBBP1A,OCRL,PPARG,PPARGC1A,PRG4,PRKAA2,PRKAG1,PTGS2,RAC1,RBP4,S1PR3,SDC4,SLC39A8,SMAD2,SMAD3,SMAD7,TCF4,TCF7L1,TGFBR2,TIMP3,TNFRSF1B,VEGFC,VEGFD
Axonal Guidance Signaling	3,24E00	2,13E-01	#NUM!	ABLIM1,ABLIM2,ABLIM3,ACTR3,ADAM15,ADAM8,ADAMTS15,ADAMTS2,ADAMTS3,ADAMTS4,ADAMTS6,AKT3,ARHGEF7,ARPC4,ARPC5L,BAIAP2,BDNF,BMP2,BMP4,BMP6,CFL1,CRKL,EFNB2,EPHA3,EPHB3,EPHB4,ERAP2,FZD1,FZD4,FZD9,GLIS2,GNAI1,GNAO1,GNAS,GNG7,ITGA1,ITGA11,ITGA2,ITGA3,ITGA6,ITGA9,ITGAV,ITGB3,ITGB5,ITSN1,KALRN,MET,MICAL1,MMP11,MMP23B,MMP28,MMP7,MMP8,MYL6B,NRAS,NRP1,NRP2,NTNG2,PAK1,PAK3,PDGFA,PFN1,PIK3CG,PIK3R3,PLCB4,PLCL1,P…
Glioma Signaling	3,2E00	2,75E-01	-0,243	AKT3,CALM1 (includes others),CAMK2A,CCND2,CDK6,CDKN1A,CDKN2A,CDKN2B,CDKN2C,E2F4,E2F8,EGFR,HDAC1,HDAC6,HDAC7,HDAC8,HDAC9,IDH2,IDH3B,IGF1R,IGF2,IGF2R,NRAS,PDGFA,PDGFRA,PIK3CG,PIK3R3,PRKCB,PRKCG,RALB,RAP2B,RRAS,TP53
tRNA Splicing	3,07E00	3,56E-01	1,000	APEX1,FICD,MPPE1,NAPEPLD,PDE10A,PDE12,PDE1B,PDE1C,PDE2A,PDE3A,PDE6B,PDE7B,PDE8A,PDE8B,PDE9A,TULP2
Oxidative Phosphorylation	3,03E00	2,87E-01	-4,811	ATP5F1B,ATP5F1D,ATP5MC1,ATP5PB,ATP5PF,COX10,COX5A,COX5B,COX7A1,COX7A2L,CYC1,CYCS,NDUFA10,NDUFA12,NDUFA13,NDUFA2,NDUFA4,NDUFB2,NDUFB7,NDUFS1,NDUFS6,NDUFS8,NDUFV1,SDHA,UQCR10,UQCRC1,UQCRQ
Senescence Pathway	3,03E00	2,29E-01	0,267	ACVR1B,ACVR2A,AKT3,ANAPC4,ATF3,BHLHE40,CACNA1A,CACNA2D2,CACNB3,CALM1 (includes others),CAPN6,CAPN7,CBX2,CCNB1,CCNB2,CCND2,CDC23,CDC25B,CDC25C,CDC27,CDK6,CDKN1A,CDKN2A,CDKN2B,CHEK2,E2F4,E2F8,FOXO3,FOXO4,GADD45A,GADD45B,GADD45G,GATA4,KAT2B,MAP2K3,MAPK12,MAPK4,MAPKAPK3,MCU,NRAS,PDHX,PDK3,PHF1,PIK3CG,PIK3R3,PML,PPP1CA,PPP2R1B,PPP2R3A,PTPA,RALB,RAP2B,RPS6KA4,RPS6KA5,RRAS,SERPINE1,SMAD2,SMAD3,SMAD7,TGF…
PTEN Signaling	3,02E00	2,59E-01	1,300	AKT3,BMPR1B,CDKN1A,EGFR,FGFR1,FLT1,FOXO3,FOXO4,GHR,IGF1R,IGF2R,INPP5D,INPP5F,ITGA1,ITGA11,ITGA2,ITGA3,ITGA6,ITGA9,ITGAV,ITGB3,ITGB5,MAGI3,MCRS1,NRAS,OCRL,PDGFRA,PIK3CG,PIK3R3,PREX2,RAC1,RAC3,RALB,RAP2B,RRAS,SIRT6,TGFBR2,TGFBR3
Role of Tissue Factor in Cancer	2,95E00	2,72E-01	#NUM!	AKT3,ARRB1,CCN1,CCN2,CFL1,EGFR,EGR1,F2RL1,FGF5,FGG,HCK,ITGA3,ITGA6,ITGAV,ITGB3,LYN,MAPK12,NRAS,PAK1,PIK3CG,PIK3R3,PLAUR,PTK2B,RAC1,RALB,RAP2B,RPS6KA4,RPS6KA5,RRAS,TP53,VEGFC
Myelination Signaling Pathway	2,9E00	2,23E-01	-2,047	ACVR2A,ACVRL1,ADGRG6,AKT3,APH1A,BDNF,BMP2,BMP4,BMP6,BMPR1B,CALM1 (includes others),CNP,DLC1,EGFR,EGR2,FASN,FGF2,FGFR1,FOS,FZD1,FZD4,FZD9,GLIS2,HCK,HDAC1,HDAC6,HDAC7,HDAC8,HDAC9,ID2,IGF1R,IGF2R,ITGA2,ITGA3,ITGA6,ITGB3,ITGB5,LAMA1,LAMA4,LAMB2,LMNB1,LYN,MLST8,MTHFD2,NRAS,NRG1,PDGFA,PDGFRA,PIK3CG,PIK3R3,PRKAG1,PRKAR2A,PRKAR2B,PTK2B,RAC1,RALB,RAP2B,RAPGEF3,RRAS,SMAD2,SMAD3,SMAD7,SMARCA4,TCF4,TSC2,WNT2…
Regulation of Actin-based Motility by Rho	2,78E00	2,71E-01	-2,524	ACTG2,ACTR3,ARHGDIA,ARPC4,ARPC5L,BAIAP2,CFL1,DIRAS3,FNBP1,GSN,ITGA1,ITGA11,ITGA2,ITGA3,ITGA6,ITGA9,ITGAV,ITGB3,ITGB5,MYL6B,MYLK,PAK1,PAK3,PFN1,RAC1,RAC3,RND1,WASL,WIPF1
3-phosphoinositide Degradation	2,75E00	2,43E-01	-0,493	ACP6,ALPL,CA3,CDC25B,CDC25C,DOT1L,DUSP1,DUSP10,DUSP16,DUSP6,EYA4,INPP4B,INPP5D,INPP5F,ITPK1,MTM1,MTMR7,MTMR9,NOCT,NUDT3,NUDT4,NUDT9,OCRL,PAWR,PDCD1,PIP4P1,PPIP5K1,PPP1CA,PPP1CC,PPP1R10,PPP2R1B,PPP2R3A,PPP4C,PPP5C,PSPH,PTPA,PTPN22,PTPRJ,PTPRM,PTPRN,SOCS3,SSH1,UBLCP1
Ovarian Cancer Signaling	2,68E00	2,48E-01	-0,243	AKT3,ARRB1,CD44,CDKN2A,E2F4,EDNRA,EGFR,FZD1,FZD4,FZD9,HDAC1,HDAC6,HDAC7,HDAC8,HDAC9,LEF1,MLH1,MMP7,NRAS,PIK3CG,PIK3R3,PRKAG1,PRKAR2A,PRKAR2B,PTGS1,PTGS2,RALB,RAP2B,RRAS,TCF4,TCF7L1,TP53,VEGFC,VEGFD,WNT2,WNT4,WNT5A,WNT5B
PI3K/AKT Signaling	2,67E00	2,38E-01	-1,177	AKT3,CDKN1A,FOXO3,GAB2,GHR,IL15RA,IL17RC,IL18R1,IL1R1,IL22RA1,IL2RA,IL31RA,IL6ST,IL7R,INPP5D,INPP5F,ITGA1,ITGA11,ITGA2,ITGA3,ITGA6,ITGA9,ITGAV,ITGB3,ITGB5,JAK1,MAP3K5,MAP3K8,MAPK8IP1,NFKBIA,NFKBID,NRAS,OCRL,PIK3CG,PIK3R3,PPP2R1B,PPP2R3A,PTGS2,PTPA,RALB,RAP2B,RRAS,TP53,TSC2,YWHAB
Sumoylation Pathway	2,67E00	2,73E-01	0,471	ARHGDIA,ARHGDIB,DAXX,DIRAS3,FNBP1,FOS,HDAC1,MAP3K5,MAPK12,MYB,NFKBIA,NR3C1,PIAS1,PML,RAC1,RAC3,RANGAP1,RCC1,RND1,RPA1,SAE1,SENP5,SP100,SUMO2,TDG,TP53,ZEB1
D-myo-inositol (1,4,5,6)-Tetrakisphosphate Biosynthesis	2,59E00	2,42E-01	-0,870	ACP6,ALPL,CA3,CDC25B,CDC25C,DOT1L,DUSP1,DUSP10,DUSP16,DUSP6,EYA4,INPP5D,INPP5F,ITPK1,MTMR7,MTMR9,NOCT,NUDT3,NUDT4,NUDT9,OCRL,PAWR,PDCD1,PPIP5K1,PPP1CA,PPP1CC,PPP1R10,PPP2R1B,PPP2R3A,PPP4C,PPP5C,PSPH,PTPA,PTPN22,PTPRJ,PTPRM,PTPRN,SOCS3,SSH1,UBLCP1
D-myo-inositol (3,4,5,6)-tetrakisphosphate Biosynthesis	2,59E00	2,42E-01	-0,870	ACP6,ALPL,CA3,CDC25B,CDC25C,DOT1L,DUSP1,DUSP10,DUSP16,DUSP6,EYA4,INPP5D,INPP5F,ITPK1,MTMR7,MTMR9,NOCT,NUDT3,NUDT4,NUDT9,OCRL,PAWR,PDCD1,PPIP5K1,PPP1CA,PPP1CC,PPP1R10,PPP2R1B,PPP2R3A,PPP4C,PPP5C,PSPH,PTPA,PTPN22,PTPRJ,PTPRM,PTPRN,SOCS3,SSH1,UBLCP1
ID1 Signaling Pathway	2,58E00	2,36E-01	1,043	ACVR1B,ACVR2A,ACVRL1,AKT3,ATF3,AURKA,BHLHE40,BMP2,BMP4,BMPR1B,CCN2,CDC20,CDKN1A,CDKN2A,EGFR,EGR1,FGF2,FGFR1,FOXO3,GSPT1,HCK,IGF1R,IGF2,KIF11,LIFR,LYN,MAPK12,NRAS,PARK7,PIK3CG,PIK3R3,PTGER4,PTK7,RALB,RAP2B,RNF125,RRAS,SMAD2,SMAD3,TGFBR2,TGFBR3,TNFRSF1B,TP53,VEGFC,VEGFD
Semaphorin Neuronal Repulsive Signaling Pathway	2,51E00	2,48E-01	1,029	AKT3,CD44,CFL1,CSPG4,GUCY1A1,ITGA1,ITGA11,ITGA2,ITGA3,ITGA6,ITGA9,ITGAV,ITGB3,ITGB5,MAP2K3,MICAL1,MYL6B,NRP1,NRP2,PAK1,PAK3,PIK3CG,PIK3R3,PLXND1,PRKAG1,PRKAR2A,PRKAR2B,RAC1,RND1,RRAS,SEMA3F,SEMA5A,SEMA6B,SEMA6D,TP53
Colorectal Cancer Metastasis Signaling	2,5E00	2,23E-01	-0,149	ADCY2,ADCY7,AKT3,ARRB1,DIRAS3,E2F4,EGFR,FNBP1,FOS,FZD1,FZD4,FZD9,GNAI1,GNAO1,GNAS,GNG7,GUCY1A1,IL6ST,JAK1,LEF1,LRP1,LRP6,MAPK12,MLH1,MMP11,MMP23B,MMP28,MMP7,MMP8,MSH3,NRAS,PIK3CG,PIK3R3,PRKAG1,PRKAR2A,PRKAR2B,PTGER4,PTGS2,RAC1,RAC3,RALB,RAP2B,RND1,RRAS,SMAD2,SMAD3,TCF4,TCF7L1,TGFBR2,TLR3,TP53,VEGFC,VEGFD,WNT2,WNT4,WNT5A,WNT5B
Hereditary Breast Cancer Signaling	2,46E00	2,48E-01	#NUM!	AKT3,CCNB1,CCND2,CDC25C,CDK6,CDKN1A,CHEK2,DDB2,DPF1,FANCE,GADD45A,GADD45B,GADD45G,H2AX,HDAC1,HDAC6,HDAC7,HDAC8,HDAC9,MLH1,NRAS,PIK3CG,PIK3R3,POLR2E,POLR2G,POLR2L,RALB,RAP2B,RPA1,RRAS,SMARCA4,SMARCB1,SMARCE1,TP53
Actin Nucleation by ARP-WASP Complex	2,37E00	2,7E-01	-1,604	ACTR3,ARPC4,ARPC5L,BAIAP2,DIRAS3,FNBP1,ITGA1,ITGA11,ITGA2,ITGA3,ITGA6,ITGA9,ITGAV,ITGB3,ITGB5,NRAS,RAC1,RAC3,RALB,RAP2B,RND1,RRAS,WASL,WIPF1
D-myo-inositol-5-phosphate Metabolism	2,32E00	2,32E-01	-0,845	ACP6,ALPL,CA3,CDC25B,CDC25C,DOT1L,DUSP1,DUSP10,DUSP16,DUSP6,EYA4,INPP5D,INPP5F,ITPK1,MTMR7,MTMR9,NOCT,NUDT3,NUDT4,NUDT9,OCRL,PAWR,PDCD1,PIP4P1,PLCB4,PPIP5K1,PPP1CA,PPP1CC,PPP1R10,PPP2R1B,PPP2R3A,PPP4C,PPP5C,PSPH,PTPA,PTPN22,PTPRJ,PTPRM,PTPRN,SOCS3,SSH1,UBLCP1
PAK Signaling	2,28E00	2,52E-01	-1,528	ARHGEF7,CFL1,EPHA3,EPHB3,ITGA1,ITGA11,ITGA2,ITGA3,ITGA6,ITGA9,ITGAV,ITGB3,ITGB5,MAPK12,MYL6B,MYLK,NRAS,PAK1,PAK3,PDGFA,PDGFRA,PIK3CG,PIK3R3,PTK2B,RAC1,RALB,RAP2B,RRAS,WASL
Estrogen Receptor Signaling	2,26E00	2,06E-01	-0,896	ADCY2,ADCY7,AKT3,ARG2,ATP5F1B,ATP5F1D,ATP5MC1,ATP5PB,CACNA1A,CACNA2D2,CACNB3,CDK8,CDKN1A,CFL1,CYC1,EGFR,ESR1,FOS,FOXO3,FOXO4,GNAI1,GNAO1,GNAS,GNG7,GPS2,GUCY1A1,HES1,HNRNPD,IGF1R,IGF2,IGF2R,JAK1,MCU,MDK,MED13L,MED24,MMP11,MMP23B,MMP28,MMP7,MMP8,MYL6B,NCOA1,NDUFA10,NDUFA12,NDUFA13,NDUFA2,NDUFA4,NDUFA4L2,NDUFB2,NDUFB7,NDUFS1,NDUFS6,NDUFS8,NDUFV1,NR3C1,NRAS,PAK1,PIK3CG,PIK3R3,PLCB4,PLCL1,PPARGC1A,PRK…
Chronic Myeloid Leukemia Signaling	2,19E00	2,16E-01	-0,802	AKT3,AURKA,AURKB,CALM1 (includes others),CCND2,CDK6,CDKN1A,CDKN2A,CRKL,E2F4,E2F8,FOS,FOXO3,FZD1,FZD4,FZD9,GAB2,GLIS2,HCK,HDAC1,HDAC6,HDAC7,HDAC8,HDAC9,HES1,HNRNPA1,KLF4,LEF1,MLST8,MSI2,NOTCH3,NRAS,PIK3CG,PIK3R3,PLCB4,PLCL1,PLK1,PRKAA2,PRKAG1,RAC1,RAC3,RALB,RAP2B,RCC1,RRAS,SMAD3,TCF4,TCF7L1,TGFBR2,TP53,TRIB2,ULK1,WNT2,WNT4,WNT5A,WNT5B
STAT3 Pathway	2,18E00	2,42E-01	0,209	BMP6,BMPR1B,CDKN1A,EGFR,FGF2,FGFR1,FLT1,GHR,IGF1R,IGF2R,IL15RA,IL17RC,IL18R1,IL1R1,IL22RA1,IL2RA,IL31RA,IL6ST,IL7R,MAPK12,NDUFA13,NRAS,PDGFRA,PIM1,RAC1,RALB,RAP2B,RRAS,SOCS3,SOCS4,TGFBR2,TGFBR3
3-phosphoinositide Biosynthesis	2,12E00	2,25E-01	-1,333	ACP6,ALPL,CA3,CDC25B,CDC25C,DOT1L,DUSP1,DUSP10,DUSP16,DUSP6,EYA4,INPP5D,INPP5F,ITPK1,MTMR7,MTMR9,NOCT,NUDT3,NUDT4,NUDT9,OCRL,PAWR,PDCD1,PI4K2B,PIK3CG,PIK3R3,PPIP5K1,PPP1CA,PPP1CC,PPP1R10,PPP2R1B,PPP2R3A,PPP4C,PPP5C,PSPH,PTPA,PTPN22,PTPRJ,PTPRM,PTPRN,SOCS3,SSH1,UBLCP1
Cyclins and Cell Cycle Regulation	2,06E00	2,66E-01	0,258	CCNA2,CCNB1,CCNB2,CCND2,CDK6,CDKN1A,CDKN2A,CDKN2B,CDKN2C,E2F4,E2F8,FBXL5,HDAC1,HDAC6,HDAC7,HDAC8,HDAC9,PPP2R1B,PPP2R3A,PTPA,TP53
CDK5 Signaling	2,05E00	2,48E-01	-0,626	ADCY2,ADCY7,BDNF,CACNA1A,EGR1,FOSB,GNAS,GUCY1A1,ITGA2,ITGA3,ITGA6,LAMA1,MAPK12,MAPK4,NRAS,PPP1CA,PPP1CC,PPP1R10,PPP2R1B,PPP2R3A,PRKAG1,PRKAR2A,PRKAR2B,PTPA,RALB,RAP2B,RRAS
Mitotic Roles of Polo-Like Kinase	2,05E00	2,83E-01	-2,714	ANAPC4,CCNB1,CCNB2,CDC20,CDC23,CDC25B,CDC25C,CDC27,CHEK2,ESPL1,KIF11,PLK1,PPP2R1B,PPP2R3A,PRC1,PTPA,SMC1A
Adipogenesis pathway	2,03E00	2,38E-01	1,616	ACVR2A,ACVRL1,BMAL1,BMP2,BMP4,BMPR1B,BSCL2,CEBPD,DGKD,EBF1,EGR2,FGF2,FGFR1,FZD1,FZD4,FZD9,GTF2H5,HDAC1,HDAC6,HDAC7,HDAC8,HDAC9,KAT2A,KAT2B,NOCT,NR2F2,PPARG,PPIP5K1,SMAD3,TP53,WNT5A
Ferroptosis Signaling Pathway	2,01E00	2,42E-01	0,577	ACACA,AIFM2,ANGPTL4,ARF4,CDKN1A,CTH,EIF2AK3,EMP1,GCLC,GSS,H2AC21,H2AX,H2AZ1,H2AZ2,H2BC10,IREB2,NRAS,PEBP1,PRKAA2,PRKAG1,RALB,RAP2B,RRAS,SAT1,SLC38A1,SLC39A14,SLC39A8,SLC7A11,TP53
Relaxin Signaling	2,01E00	2,33E-01	-0,258	ADCY2,ADCY7,AKT3,APEX1,CTH,FICD,FOS,GNAI1,GNAO1,GNAS,GNG7,GUCY1A1,MPPE1,NAPEPLD,NFKBIA,NFKBID,NPR3,PDE10A,PDE12,PDE1B,PDE1C,PDE2A,PDE3A,PDE6B,PDE7B,PDE8A,PDE8B,PDE9A,PIK3CG,PIK3R3,PRKAG1,PRKAR2A,PRKAR2B,TULP2
Cardiac β-adrenergic Signaling	1,97E00	2,26E-01	0,898	ADCY2,ADCY7,APEX1,CACNA1A,CACNA2D2,CACNB3,FICD,GNAI1,GNAO1,GNAS,GNG7,GUCY1A1,MPPE1,NAPEPLD,PDE10A,PDE12,PDE1B,PDE1C,PDE2A,PDE3A,PDE6B,PDE7B,PDE8A,PDE8B,PDE9A,PKIB,PLN,PPP1CA,PPP1CC,PPP1R10,PPP2R1B,PPP2R3A,PRKAG1,PRKAR2A,PRKAR2B,PTPA,SLC8A1,TULP2
Hepatic Fibrosis Signaling Pathway	1,96E00	0.2	0,855	ACVR1B,ACVR2A,AGTR1,AKT3,CACNA1A,CACNA2D2,CACNB3,CALM1 (includes others),CCDC88A,CCN2,COL18A1,COL3A1,DIRAS3,EDNRA,FGF2,FGFR1,FLT1,FNBP1,FOS,FOXO4,FZD1,FZD4,FZD9,GLIS2,GNAI1,IL1R1,IL33,ITGA1,ITGA11,ITGA2,ITGA3,ITGA6,ITGA9,ITGAV,ITGB3,ITGB5,JAK1,LEF1,LRP1,LRP6,MAP2K3,MAPK12,MYL6B,MYLK,NFKBIA,NFKBID,NRAS,PDGFA,PDGFRA,PIK3CG,PIK3R3,PPARG,PRKAG1,PRKAR2A,PRKAR2B,PRKCB,PRKCG,RAC1,RAC3,RALB,RAP2B,RND1,RR…
ERK/MAPK Signaling	1,95E00	2,18E-01	-1,667	CRKL,DUSP1,DUSP6,ESR1,FOS,H3C3,ITGA1,ITGA11,ITGA2,ITGA3,ITGA6,ITGA9,ITGAV,ITGB3,ITGB5,NRAS,PAK1,PAK3,PIK3CG,PIK3R3,PLA2G4A,PPARG,PPP1CA,PPP1CC,PPP1R10,PPP2R1B,PPP2R3A,PRKAG1,PRKAR2A,PRKAR2B,PRKCB,PRKCG,PTK2B,PTPA,RAC1,RAC3,RALB,RAP2B,RAPGEF3,RPS6KA4,RPS6KA5,RRAS,TLN1,VRK2,YWHAB
Pulmonary Healing Signaling Pathway	1,94E00	2,21E-01	-0,617	ACKR3,BMP4,BMPR1B,CCNB1,CDC25C,CFL1,EGFR,FGFR1,FZD1,FZD4,FZD9,HCK,IDH2,JAG1,LEF1,LYN,MAPK12,MMP11,MMP23B,MMP28,MMP7,MMP8,NFKBIA,NOTCH3,NRAS,PRKAA2,PRKAG1,PRKCB,PRKCG,RAC1,RALB,RAP2B,RRAS,TCF4,TCF7L1,TNFRSF1B,VEGFC,VEGFD,WNT2,WNT4,WNT5A,WNT5B
Dolichyl-diphosphooligosaccharide Biosynthesis	1,93E00	0.5	-1,342	ALG13,ALG3,ALG6,ALG8,DPAGT1
Superpathway of Inositol Phosphate Compounds	1,91E00	2,16E-01	-0,781	ACP6,ALPL,CA3,CDC25B,CDC25C,DOT1L,DUSP1,DUSP10,DUSP16,DUSP6,EYA4,INPP5D,INPP5F,IPPK,ITPK1,ITPKA,MTMR7,MTMR9,NOCT,NUDT3,NUDT4,NUDT9,OCRL,PAWR,PDCD1,PI4K2B,PIK3CG,PIK3R3,PIP4P1,PLCB4,PPIP5K1,PPP1CA,PPP1CC,PPP1R10,PPP2R1B,PPP2R3A,PPP4C,PPP5C,PSPH,PTPA,PTPN22,PTPRJ,PTPRM,PTPRN,SOCS3,SSH1,UBLCP1
Arginine Degradation I (Arginase Pathway)	1,87E00	7,5E-01	#NUM!	ALDH4A1,ARG2,OAT
Sertoli Cell-Sertoli Cell Junction Signaling	1,87E00	2,19E-01	#NUM!	A2M,ACTG2,AFDN,AKT3,CGN,CLDN1,CLDN15,F11R,GUCY1A1,ITGA1,ITGA11,ITGA2,ITGA3,ITGA6,ITGA9,ITGAV,ITGB3,ITGB5,JAM2,MAP2K3,MAP3K13,MAP3K5,MAP3K8,MAPK12,NECTIN1,NRAS,PLS1,PRKAG1,PRKAR2A,PRKAR2B,RAC1,RALB,RAP2B,RRAS,SYMPK,TGFBR3,TUBA1B,TUBA1C,TUBA4A,TUBB,TUBB2B,YBX3
Glioblastoma Multiforme Signaling	1,83E00	2,23E-01	0,000	AKT3,CCND2,CDK6,CDKN1A,CDKN2A,DIRAS3,E2F4,E2F8,EGFR,FNBP1,FZD1,FZD4,FZD9,IGF1R,IGF2,ITPR1,LEF1,NRAS,PDGFA,PDGFRA,PIK3CG,PIK3R3,PLCB4,PLCL1,RAC1,RAC3,RALB,RAP2B,RND1,RRAS,SHC3,TP53,TSC2,WNT2,WNT4,WNT5A,WNT5B
RAR Activation	1,81E00	2,18E-01	#NUM!	ADCY2,ADCY7,AKT3,ALDH1A1,ALDH1A2,ALDH8A1,CITED2,CSK,DHRS4,DPF1,DUSP1,FOS,GTF2H5,GUCY1A1,KAT2B,MAP3K5,MAPK12,NCOA1,NR2F1,NR2F2,PIK3CG,PIK3R3,PML,PPARGC1A,PRKAG1,PRKAR2A,PRKAR2B,PRKCB,PRKCG,PRMT1,PRMT2,PSMC5,RAC1,RBP4,SMAD2,SMAD3,SMAD7,SMARCA4,SMARCB1,SMARCE1,ZBTB16
HGF Signaling	1,78E00	2,31E-01	-1,279	AKT3,CDKN1A,CDKN2A,CRKL,FOS,ITGA1,ITGA11,ITGA2,ITGA3,ITGA6,ITGA9,ITGAV,ITGB3,ITGB5,MAP3K13,MAP3K5,MAP3K8,MAPK12,MET,NRAS,PAK1,PIK3CG,PIK3R3,PRKCB,PRKCG,PTGS2,RAC1,RALB,RAP2B,RRAS
Cardiac Hypertrophy Signaling (Enhanced)	1,77E00	1,92E-01	1,394	ACVR1B,ACVR2A,ADCY2,ADCY7,ADRA2C,AGTR1,AKT3,APEX1,CACNA1A,CACNA2D2,CACNB3,CALM1 (includes others),CAMK2A,EDNRA,FGF2,FGF5,FGFR1,FICD,FZD1,FZD4,FZD9,GATA4,GHR,GNAI1,GNAS,GNG7,GUCY1A1,HDAC1,HDAC6,HDAC7,HDAC8,HDAC9,IGF1R,IL15RA,IL17RC,IL18R1,IL1R1,IL22RA1,IL2RA,IL31RA,IL33,IL6ST,IL7R,INPP5F,ITGA1,ITGA11,ITGA2,ITGA3,ITGA6,ITGA9,ITGAV,ITGB3,ITGB5,ITPR1,MAP2K3,MAP3K13,MAP3K5,MAP3K8,MAPK12,MAPKAPK3,MPPE1…
Cell Cycle: G1/S Checkpoint Regulation	1,76E00	2,66E-01	0,000	CCND2,CDK6,CDKN1A,CDKN2A,CDKN2B,CDKN2C,E2F4,E2F8,FBXL5,HDAC1,HDAC6,HDAC7,HDAC8,HDAC9,NRG1,SMAD3,TP53
p53 Signaling	1,66E00	2,4E-01	0,775	AKT3,APAF1,CCND2,CCNG1,CDKN1A,CDKN2A,CHEK2,COQ8A,GADD45A,GADD45B,GADD45G,HDAC1,HDAC9,KAT2B,MDM4,PIAS1,PIK3CG,PIK3R3,PLAGL1,PML,RRM2B,TP53,TP53INP1
Fcγ Receptor-mediated Phagocytosis in Macrophages and Monocytes	1,65E00	2,42E-01	-0,853	ACTG2,ACTR3,AKT3,ARPC4,ARPC5L,DGKB,EZR,GAB2,HCK,INPP5D,LYN,NAPEPLD,PAK1,PIK3CG,PIK3R3,PLD1,PRKCB,PRKCG,PTK2B,RAC1,RAC3,TLN1
Regulation of Cellular Mechanics by Calpain Protease	1,65E00	2,44E-01	-1,265	CAPN6,CAPN7,CCNA2,CCND2,CDK6,EGFR,EZR,ITGA1,ITGA11,ITGA2,ITGA3,ITGA6,ITGA9,ITGAV,ITGB3,ITGB5,NRAS,RALB,RAP2B,RRAS,TLN1
GADD45 Signaling	1,65E00	2,68E-01	1,291	ACVR1B,ACVR2A,CCNB1,CCND2,CDKN1A,FOXO3,GADD45A,GADD45B,GADD45G,MAP2K3,MAPK12,SMAD2,SMAD3,TGFBR2,TP53
tRNA Charging	1,65E00	2,97E-01	-3,317	AARS1,FARSA,HARS1,LARS2,MARS1,NARS1,SARS1,SARS2,TARS1,VARS1,YARS1
Necroptosis Signaling Pathway	1,64E00	2,27E-01	-0,557	CAMK2A,CAPN6,CAPN7,CASP8,CFLAR,CYLD,DNM1L,IRF9,JAK1,MERTK,MLKL,NLRP3,PELI1,PLA2G4A,SLC25A13,SLC25A3,TIMM10,TIMM13,TIMM17A,TIMM22,TIMM23,TIMM44,TIMM9,TLR3,TNFRSF1B,TOMM40,TOMM5,TP53,TSPO
L-glutamine Biosynthesis II (tRNA-dependent)	1,61E00	1	#NUM!	GATB,QRSL1
Phosphatidylethanolamine Biosynthesis II	1,61E00	0.5	0,000	CHKA,CHKB,ETNK1,PCYT2
Non-Small Cell Lung Cancer Signaling	1,6E00	2,39E-01	-1,387	AKT3,CCND2,CDK6,CDKN2A,E2F4,EGFR,FHIT,FOXO3,HDAC1,HDAC6,HDAC7,HDAC8,HDAC9,ITPR1,NRAS,PIK3CG,PIK3R3,RALB,RAP2B,RRAS,STK4,TP53
Caveolar-mediated Endocytosis Signaling	1,58E00	2,54E-01	#NUM!	ACTG2,CD55,EGFR,FLNB,FLOT1,FLOT2,ITGA1,ITGA11,ITGA2,ITGA3,ITGA6,ITGA9,ITGAV,ITGB3,ITGB5,ITSN1,RAB5A
Germ Cell-Sertoli Cell Junction Signaling	1,57E00	2,16E-01	#NUM!	A2M,ACTG2,AFDN,CDH2,CFL1,DIRAS3,FNBP1,GSN,ITGA2,ITGA3,ITGA6,MAP2K3,MAP3K13,MAP3K5,MAP3K8,MAPK12,NRAS,PAK1,PAK3,PIK3CG,PIK3R3,PLS1,RAC1,RAC3,RALB,RAP2B,RND1,RRAS,TGFBR2,TUBA1B,TUBA1C,TUBA4A,TUBB,TUBB2B,WASL
Protein Kinase A Signaling	1,56E00	1,94E-01	1,750	ADCY2,ADCY7,ANAPC4,APEX1,CALM1 (includes others),CAMK2A,CDC23,CDC25B,CDC25C,CDC27,DUSP1,DUSP10,DUSP16,DUSP18,DUSP6,EYA1,FICD,FLNB,GNAI1,GNAS,GNG7,GUCY1A1,H1-5,H3C3,ITPR1,LEF1,MPPE1,MTMR7,MYL6B,MYLK,NAPEPLD,NFKBIA,NFKBID,PDE10A,PDE12,PDE1B,PDE1C,PDE2A,PDE3A,PDE6B,PDE7B,PDE8A,PDE8B,PDE9A,PGP,PLCB4,PLCL1,PLN,PPP1CA,PPP1CC,PPP1R10,PRKAG1,PRKAR2A,PRKAR2B,PRKCB,PRKCG,PTGS2,PTK2B,PTPN22,PTPN3,PTPN4,PTPN…
Small Cell Lung Cancer Signaling	1,55E00	2,37E-01	1,265	AKT3,APAF1,CCND2,CDK6,CDKN2B,CYC1,CYCS,E2F4,FHIT,HDAC1,HDAC6,HDAC7,HDAC8,HDAC9,NFKBIA,NFKBID,PIK3CG,PIK3R3,PTGS2,TP53,TRAF1,TRAF5
Glycogen Degradation III	1,55E00	4,17E-01	0,447	AGL,GAA,MTAP,PGM2L1,PGM3
Parkinson's Signaling	1,55E00	3,75E-01	#NUM!	CYCS,MAPK12,PARK7,PRKN,SNCAIP,UCHL1
PEDF Signaling	1,53E00	2,41E-01	-1,414	AKT3,BDNF,CASP8,CFLAR,MAPK12,NFKBIA,NFKBID,NRAS,PIK3CG,PIK3R3,PPARG,RAC1,RALB,RAP2B,RRAS,SERPINF1,TCF4,TCF7L1,TP53,ZEB1
CSDE1 Signaling Pathway	1,53E00	2,71E-01	0,000	AGO3,AKT3,APAF1,EDC3,FOS,FUS,HNRNPC,HNRNPD,PABPC5,PTBP1,RAC1,SDC4,SYNCRIP
NAD Signaling Pathway	1,53E00	2,21E-01	-0,192	ACADL,AIFM1,AKT3,BMAL1,BMP6,EIF2AK3,FGF2,H1-5,H2BC10,HSPD1,IDH2,LDHB,PARP11,PARP16,PIK3CG,PIK3R3,POLR2E,POLR2G,POLR2L,PPARGC1A,PRKAA2,PRKAG1,SIRT6,SLC29A1,SLC29A3,SLC5A8,SLC7A5,TNKS,TP53,TPCN2
RAC Signaling	1,53E00	2,21E-01	-2,558	ACTR3,ARPC4,ARPC5L,BAIAP2,CD44,CFL1,ITGA1,ITGA11,ITGA2,ITGA3,ITGA6,ITGA9,ITGAV,ITGB3,ITGB5,NCKAP1,NRAS,PAK1,PAK3,PIK3CG,PIK3R3,PLD1,PTK2B,RAC1,RAC3,RALB,RAP2B,RRAS,SH3RF1,TIAM1
Tetrahydrofolate Salvage from 5,10-methenyltetrahydrofolate	1,52E00	0.6	#NUM!	MTHFD1,MTHFD1L,MTHFD2
Lysine Degradation II	1,52E00	0.6	#NUM!	AADAT,AASDHPPT,AASS
Role of NANOG in Mammalian Embryonic Stem Cell Pluripotency	1,52E00	2,25E-01	-0,302	ACVR2A,ACVRL1,AKT3,BMP2,BMP4,BMP6,BMPR1B,FZD1,FZD4,FZD9,GATA4,GATA6,IL6ST,JAK1,LIFR,NRAS,PIK3CG,PIK3R3,RALB,RAP2B,RRAS,TCF7L1,TP53,WNT2,WNT4,WNT5A,WNT5B
MicroRNA Biogenesis Signaling Pathway	1,51E00	2,13E-01	-1,667	AAAS,AGO3,AKT3,BMP4,BMP6,DGCR8,EGFR,ESR1,EWSR1,EXOSC5,FGF2,FUS,HNRNPA1,HNRNPA2B1,HNRNPD,HOPX,ILF2,MAPK12,NRAS,NUP205,PIK3CG,PIK3R3,POLR2E,POLR2G,POLR2L,RALB,RAP2B,RRAS,SMAD2,SMAD3,SRSF1,TARBP2,TP53,TSN,TUT7,ZC3H12A
Cell Cycle Regulation by BTG Family Proteins	1,51E00	2,94E-01	0,447	BTG1,BTG2,E2F4,E2F8,HOXB9,NOCT,PPP2R1B,PPP2R3A,PRMT1,PTPA
TGF-β Signaling	1,5E00	2,34E-01	0,447	ACVR1B,ACVR2A,BMP2,BMP4,BMPR1B,FOS,HDAC1,INHBA,INHBB,MAP2K3,MAPK12,NRAS,PMEPA1,RALB,RAP2B,RRAS,SERPINE1,SMAD2,SMAD3,SMAD7,TGFBR2,TGIF1
Paxillin Signaling	1,48E00	2,29E-01	-2,183	ACTG2,ARHGEF7,CSK,ITGA1,ITGA11,ITGA2,ITGA3,ITGA6,ITGA9,ITGAV,ITGB3,ITGB5,MAPK12,NRAS,PAK1,PAK3,PIK3CG,PIK3R3,PTK2B,RAC1,RALB,RAP2B,RRAS,TLN1
WNT/β-catenin Signaling	1,48E00	2,14E-01	0,365	ACVR1B,ACVR2A,AKT3,CD44,CDH2,CDH3,CDKN2A,DKK2,FRAT1,FZD1,FZD4,FZD9,GNAO1,HDAC1,KREMEN1,LEF1,LRP1,LRP6,MMP7,NLK,PPP2R1B,PPP2R3A,PTPA,SFRP1,SFRP4,TCF4,TCF7L1,TGFBR2,TGFBR3,TP53,WNT2,WNT4,WNT5A,WNT5B
Pyridoxal 5'-phosphate Salvage Pathway	1,46E00	2,5E-01	0,535	ACVR2A,CDK18,CDK6,CDK8,DMPK,GRK5,MAP2K3,MAP3K8,PAK1,PAK3,PIM1,PLK1,PRKAA2,PRKX,PSTK,SGK1
Neutrophil Extracellular Trap Signaling Pathway	1,44E00	1,94E-01	-4,341	AKT3,ARG2,ATP5F1B,ATP5F1D,ATP5MC1,ATP5PB,C1QB,CASP8,CERT1,COL11A1,COL15A1,COL18A1,COL3A1,COL4A1,COL4A2,COL4A5,COL4A6,COL8A1,CYC1,HCK,ITGA2,ITGA3,ITPR1,KCNN3,LYN,MAP2K3,MAPK12,MLKL,NDUFA10,NDUFA12,NDUFA13,NDUFA2,NDUFA4,NDUFA4L2,NDUFB2,NDUFB7,NDUFS1,NDUFS6,NDUFS8,NDUFV1,NLRP3,ORAI1,PIK3CG,PIK3R3,PLA2G4A,PLB1,PLCB4,PLCL1,PNPLA8,PRKCB,PRKCG,RAC1,RAC3,SDHA,STIM1,TIMM10,TIMM13,TIMM17A,TIMM22,TIMM23,TIM…
Inhibition of Matrix Metalloproteases	1,42E00	2,86E-01	1,667	A2M,LRP1,MMP11,MMP23B,MMP28,MMP7,MMP8,RECK,TFPI2,TIMP3
1D-myo-inositol Hexakisphosphate Biosynthesis II (Mammalian)	1,42E00	3,53E-01	1,633	INPP5D,INPP5F,IPPK,ITPK1,ITPKA,OCRL
ATM Signaling	1,41E00	2,29E-01	-0,471	CCNB1,CCNB2,CDC25C,CDKN1A,CHEK2,GADD45A,GADD45B,GADD45G,H2AX,KAT5,MAPK12,MDM4,NFKBIA,PPP1CC,PPP2R1B,PPP2R3A,PTPA,RAD17,SMC1A,TP53,TRIM28,ZEB1
Salvage Pathways of Pyrimidine Ribonucleotides	1,4E00	2,31E-01	0,688	ACVR2A,AK4,AK5,CDA,CDK18,CDK6,CDK8,DMPK,GRK5,MAP2K3,MAP3K8,PAK1,PAK3,PIM1,PLK1,PRKAA2,PRKX,PSTK,SGK1,UCK2,UPRT
Dermatan Sulfate Degradation (Metazoa)	1,4E00	3,85E-01	1,342	CEMIP,CEMIP2,IDS,IDUA,OGA
Pregnenolone Biosynthesis	1,4E00	3,85E-01	#NUM!	CYP26B1,CYP27A1,FDX1,MICAL1,MICAL2
Role Of Chondrocytes In Rheumatoid Arthritis Signaling Pathway	1,39E00	2,16E-01	0,557	ADAMTS4,CASP8,CEBPD,CFLAR,EGR1,FOS,FOXO3,IL17RC,IL18R1,IL1R1,IL33,IL6ST,LRP1,MAPK12,MLKL,MLST8,MMP11,MMP23B,MMP28,MMP7,MMP8,NLRP3,PLAU,PRKAA2,PRKAG1,PTGS2,TNFRSF1B,VEGFC,VEGFD
DNA Methylation and Transcriptional Repression Signaling	1,38E00	2,25E-01	0,000	ARID4B,CDK14,CDK18,CDK19,CDK20,CDK6,CDK8,E2F4,E2F8,GADD45A,GADD45B,GADD45G,HDAC1,HOXB3,MBD2,MTA2,MTA3,TCF21,TCF4,TDG,TET3,TP53,ZEB1
Protein Ubiquitination Pathway	1,37E00	1,98E-01	#NUM!	ANAPC4,CDC20,CDC23,CRYAB,DNAJB11,DNAJB4,DNAJC12,DNAJC16,DNAJC18,DNAJC21,DNAJC24,DNAJC27,DNAJC3,DNAJC30,HSPA2,HSPA4,HSPA9,HSPB6,HSPB8,HSPD1,HSPH1,NEDD4L,PRKN,PSMA2,PSMA7,PSMB10,PSMB5,PSMB8,PSMC3,PSMC4,PSMC5,TAP1,THOP1,UBE2B,UBE2E1,UBE2L3,UBE2M,UBE2Q2,UBE2W,UCHL1,UCHL3,USP12,USP18,USP20,USP24,USP28,USP33,USP37,USP5,USP53
Human Embryonic Stem Cell Pluripotency	1,37E00	2,05E-01	1,441	ACVR2A,ACVRL1,AKT3,BDNF,BMP2,BMP4,BMP6,BMPR1B,FGF2,FGFR1,FUT4,FZD1,FZD4,FZD9,ID2,INHBA,JAK1,KLF4,LIFR,MAP2K3,NFYC,NRAS,PDGFA,PDGFRA,PIK3CG,PIK3R3,PRKCB,PRKCG,RALB,RAP2B,RRAS,SMAD2,SMAD3,SMAD7,TGFBR2,WNT2,WNT4,WNT5A,WNT5B
Ephrin Receptor Signaling	1,36E00	2,04E-01	-1,961	ACTR3,AKT3,ARPC4,ARPC5L,CFL1,CRKL,EFNB2,EPHA3,EPHB3,EPHB4,GNAI1,GNAO1,GNAS,GNG7,GRIN2D,ITGA1,ITGA11,ITGA2,ITGA3,ITGA6,ITGA9,ITGAV,ITGB3,ITGB5,ITSN1,KALRN,NRAS,PAK1,PAK3,PDGFA,PIK3CG,RAC1,RAC3,RALB,RAP2B,RRAS,VEGFC,VEGFD,WASL,WIPF1
Glioma Invasiveness Signaling	1,35E00	2,39E-01	-2,138	CD44,DIRAS3,FNBP1,ITGAV,ITGB3,NRAS,PIK3CG,PIK3R3,PLAU,PLAUR,RAC1,RAC3,RALB,RAP2B,RND1,RRAS,TIMP3
Unfolded protein response	1,34E00	2,3E-01	1,155	CALR,CD82,CEBPD,DNAJB11,DNAJB4,DNAJC12,DNAJC16,DNAJC18,DNAJC21,DNAJC3,EIF2AK3,ERO1B,HSPA2,HSPA4,HSPA9,HSPH1,MAP3K5,OS9,PPARG,PPP1R15A
Induction of Apoptosis by HIV1	1,34E00	2,46E-01	-2,138	APAF1,BAK1,CASP8,CYC1,CYCS,DAXX,MAP3K5,MAPK12,NFKBIA,NFKBID,SLC25A13,SLC25A3,TNFRSF1B,TP53,TRAF1
Granzyme A Signaling	1,34E00	2,46E-01	3,357	APEX1,H1-5,LMNB1,NDUFA10,NDUFA12,NDUFA13,NDUFA2,NDUFA4,NDUFA4L2,NDUFB2,NDUFB7,NDUFS1,NDUFS6,NDUFS8,NDUFV1
Aryl Hydrocarbon Receptor Signaling	1,32E00	2,13E-01	1,291	ALDH16A1,ALDH1A1,ALDH1A2,ALDH3A2,ALDH4A1,ALDH6A1,ALDH8A1,APAF1,CCNA2,CCND2,CDK6,CDKN1A,CDKN2A,CHEK2,CTSD,CYP1B1,ESR1,FOS,GSTA3,GSTM1,GSTM3,GSTO1,MGST1,NFIA,NFIB,NR2F1,SMARCA4,TP53,TRIP11
Ribonucleotide Reductase Signaling Pathway	1,3E00	2,09E-01	-0,898	AKT3,CDH3,CDK6,CDKN1A,CDKN2A,DPF1,E2F4,E2F8,EGFR,ESR1,FBXL5,FOS,FOXO3,H3C3,MAPK12,MET,MLST8,MYBL2,NFYC,NRAS,PARP11,PARP16,PIK3CG,PIK3R3,RRM2B,SMARCA4,SMARCB1,SMARCE1,TBRG4,TNKS,TP53,VASH2
Opioid Signaling Pathway	1,3E00	1,95E-01	-1,021	ADCY2,ADCY7,AKT3,ARRB1,CACNA1A,CACNA1G,CACNA1H,CACNA2D2,CACNB3,CALM1 (includes others),CAMK2A,FOS,FOSB,GNAI1,GNAO1,GNAS,GNG7,GRIN2D,GRK5,GUCY1A1,HCK,ITPR1,LEF1,LYN,MAP2K3,MAPK12,MAPK4,NFKBIA,NRAS,PDE1B,PDE1C,PIK3CG,PRKAG1,PRKAR2A,PRKAR2B,PRKCB,PRKCG,RAC1,RAC3,RALB,RAP2B,RGS10,RGS17,RGS20,RGS4,RGS7,RGS9,RPS6KA4,RPS6KA5,RRAS,TCF4,TCF7L1
Isoleucine Degradation I	1,3E00	3,33E-01	-0,447	ACADSB,ACAT1,AUH,BCAT1,ECHDC3,HSD17B10
Putrescine Degradation III	1,3E00	3,33E-01	0,816	ALDH1A1,ALDH1A2,ALDH3A2,ALDH4A1,MAOB,SAT1
Hepatic Fibrosis / Hepatic Stellate Cell Activation	1,29E00	2,03E-01	#NUM!	A2M,AGTR1,CCN2,CERT1,COL11A1,COL15A1,COL18A1,COL3A1,COL4A1,COL4A2,COL4A5,COL4A6,COL8A1,ECE1,EDNRA,EGFR,FGF2,FGFR1,FLT1,IGF1R,IGF2,IL1R1,LAMA1,MET,MYH11,MYL6B,MYO18A,PDGFA,PDGFRA,SERPINE1,SMAD2,SMAD3,SMAD7,TGFBR2,TNFRSF1B,VCAM1,VEGFC,VEGFD
Apelin Adipocyte Signaling Pathway	1,28E00	2,29E-01	0,775	ADCY2,ADCY7,CLIC2,GNAI1,GPX3,GPX6,GSTM1,GUCY1A1,MAPK12,MAPK4,MGST1,PPARGC1A,PRKAA2,PRKAG1,PRKAR2A,PRKAR2B,PTGES,RAC1,RAC3
Selenocysteine Biosynthesis II (Archaea and Eukaryotes)	1,28E00	0.5	#NUM!	PSTK,SARS1,SARS2
Adenine and Adenosine Salvage III	1,28E00	0.5	#NUM!	ADA,HPRT1,PNP
Aspartate Degradation II	1,28E00	0.5	#NUM!	GOT1,GOT2,MDH2
Bladder Cancer Signaling	1,27E00	2,18E-01	-0,378	CDKN1A,CDKN2A,E2F4,EGFR,FGF2,FGF5,HDAC1,HDAC6,HDAC7,HDAC8,HDAC9,MMP11,MMP23B,MMP28,MMP7,MMP8,NRAS,RALB,RAP2B,RPS6KA5,RRAS,TP53,VEGFC,VEGFD
Sperm Motility	1,27E00	1,97E-01	0,688	CACNA1G,CACNA1H,CALM1 (includes others),CSK,EGFR,EPHA3,EPHB3,EPHB4,FGFR1,FLT1,GNAI1,GNAO1,GNAS,GNG7,GUCY1A1,HCK,IGF1R,ITPR1,JAK1,KIT,LMTK3,LYN,MAP2K3,MERTK,MET,PDE1B,PDE1C,PDE2A,PDGFRA,PEAK1,PLA2G4A,PLB1,PLCB4,PLCL1,PNPLA8,PRKAG1,PRKAR2A,PRKAR2B,PRKCB,PRKCG,PTK2B,PTK7,ROR1,ROR2,TEC,TIE1
Glucocorticoid Receptor Signaling	1,26E00	1,84E-01	#NUM!	A2M,AKT3,ARG2,ATP5F1B,ATP5F1D,ATP5MC1,ATP5PB,CDKN1A,CYC1,DPF1,DUSP1,EGFR,ESR1,FGG,FKBP5,FOS,FOXO3,GHR,GTF2F1,GTF2H5,H3C3,HSPA2,HSPA4,HSPA9,IL15RA,IL17RC,IL18R1,IL1R1,IL22RA1,IL2RA,IL31RA,IL6ST,IL7R,JAK1,KAT2B,KRT18,KRT19,KRT75,MAPK12,MMP8,NCOA1,NDUFA10,NDUFA12,NDUFA13,NDUFA2,NDUFA4,NDUFA4L2,NDUFB2,NDUFB7,NDUFS1,NDUFS6,NDUFS8,NDUFV1,NFKBIA,NFKBID,NR3C1,NRAS,PC,PIK3CG,PIK3R3,PLA2G4A,PLAU,POLR2E,POL…
Prostanoid Biosynthesis	1,24E00	0.4	2,000	PTGDS,PTGES,PTGS1,PTGS2
Glycogen Degradation II	1,24E00	0.4	0,000	AGL,MTAP,PGM2L1,PGM3
Pancreatic Adenocarcinoma Signaling	1,23E00	2,13E-01	0,258	AKT3,CDKN1A,CDKN2A,CDKN2B,E2F4,E2F8,EGFR,HDAC1,HDAC6,HDAC7,HDAC8,HDAC9,JAK1,MAPK12,NAPEPLD,PIK3CG,PIK3R3,PLD1,PTGS2,RAC1,SMAD2,SMAD3,TGFBR2,TP53,VEGFC,VEGFD
Huntington's Disease Signaling	1,23E00	1,93E-01	0,447	AKT3,APAF1,ATP5F1B,ATP5F1D,ATP5MC1,ATP5PB,ATP5PF,BDNF,CAPN6,CAPN7,CASP8,CTSD,CYCS,DNM1L,EGFR,GNG7,HDAC1,HDAC6,HDAC7,HDAC8,HDAC9,HSPA2,HSPA4,HSPA9,IGF1R,ITPR1,PIK3CG,PIK3R3,PLCB4,POLR2E,POLR2G,POLR2L,PRKCB,PRKCG,PSMA2,PSMA7,PSMB10,PSMB5,PSMB8,PSMC3,PSMC4,PSMC5,PSME3,PSME4,RCOR2,SDHA,SGK1,SHC3,STX16,TAF9B,TP53,VAMP2
RHOGDI Signaling	1,22E00	1,98E-01	0,756	ACTG2,ACTR3,ARHGDIA,ARHGDIB,ARHGEF17,ARHGEF7,ARHGEF9,ARPC4,ARPC5L,CD44,CDH2,CDH3,CDH6,CDH8,CFL1,DIRAS3,DLC1,ESR1,EZR,FNBP1,GNAI1,GNAO1,GNAS,GNG7,ITGA1,ITGA11,ITGA2,ITGA3,ITGA6,ITGA9,ITGAV,ITGB3,ITGB5,MYH11,MYL6B,MYO18A,PAK1,PAK3,RAC1,RAC3,RND1,WASL
IL-15 Production	1,19E00	2,14E-01	0,000	CSK,EGFR,EPHA3,EPHB3,EPHB4,FGFR1,FLT1,HCK,IGF1R,JAK1,KIT,LMTK3,LYN,MAP2K3,MERTK,MET,PDGFRA,PEAK1,PTK2B,PTK7,ROR1,ROR2,TEC,TIE1
Guanine and Guanosine Salvage I	1,18E00	6,67E-01	#NUM!	HPRT1,PNP
1,25-dihydroxyvitamin D3 Biosynthesis	1,18E00	6,67E-01	#NUM!	CYP27B1,POR
Glutathione Biosynthesis	1,18E00	6,67E-01	#NUM!	GCLC,GSS
Inosine-5'-phosphate Biosynthesis II	1,18E00	6,67E-01	#NUM!	ADSL,ATIC
1D-myo-inositol Hexakisphosphate Biosynthesis V (from Ins(1,3,4)P3)	1,18E00	6,67E-01	#NUM!	IPPK,ITPK1
Glutamate Degradation II	1,18E00	6,67E-01	#NUM!	GOT1,GOT2
N-acetylglucosamine Degradation I	1,18E00	6,67E-01	#NUM!	GNPDA1,GNPDA2
Aspartate Biosynthesis	1,18E00	6,67E-01	#NUM!	GOT1,GOT2
Signaling by Rho Family GTPases	1,17E00	1,92E-01	-1,480	ACTG2,ACTR3,ARHGEF17,ARHGEF7,ARHGEF9,ARPC4,ARPC5L,BAIAP2,CDH2,CDH3,CDH6,CDH8,CFL1,CIT,DES,DIRAS3,EZR,FNBP1,FOS,GFAP,GNAI1,GNAO1,GNAS,GNG7,ITGA1,ITGA11,ITGA2,ITGA3,ITGA6,ITGA9,ITGAV,ITGB3,ITGB5,MAPK12,MYL6B,MYLK,PAK1,PAK3,PIK3CG,PIK3R3,PLD1,PTK2B,RAC1,RAC3,RND1,SEPTIN7,STMN1,WASF3,WASL,WIPF1
Role of NFAT in Cardiac Hypertrophy	1,17E00	1,96E-01	-0,507	ADCY2,ADCY7,AKT3,CACNA1A,CACNA1G,CACNA1H,CACNA2D2,CACNB3,CALM1 (includes others),CAMK2A,GATA4,GNAI1,GNAS,GNG7,GUCY1A1,HDAC1,HDAC6,HDAC7,HDAC8,HDAC9,IGF1R,IL6ST,ITPR1,MAP2K3,MAPK12,NRAS,PIK3CG,PIK3R3,PLCB4,PLCL1,PRKAG1,PRKAR2A,PRKAR2B,PRKCB,PRKCG,RALB,RAP2B,RCAN2,RRAS,SHC3,SLC8A1,TGFBR2
Reelin Signaling in Neurons	1,16E00	2,07E-01	-1,000	ACTR3,AFDN,AKT3,ARHGEF17,ARHGEF28,ARHGEF7,ARHGEF9,ARPC4,ARPC5L,CAMK2A,CDH2,CFL1,CRKL,DCX,GRIN2D,HCK,ITGA3,LYN,MAP2K3,MAPK12,MAPK8IP1,MAPK8IP3,NDEL1,PDK3,PIK3CG,PIK3R3,RAC1,WASL
BEX2 Signaling Pathway	1,16E00	2,27E-01	-0,243	AKT3,BAK1,CDH2,CDKN1A,LEF1,LGALS1,MAPK12,NFKBIA,PPP2R1B,PPP2R3A,PTPA,SMARCB1,TCF4,TCF7L1,TSC2,VEGFC,VEGFD
CLEAR Signaling Pathway	1,14E00	1,9E-01	1,109	AKT3,ATP6V0D1,ATP6V0E1,BMP6,BMPR1B,CLN3,CTSD,CTSF,EGFR,EIF2AK3,FGF2,FGFR1,FLT1,GAA,GHR,GNPTG,HPS3,IGF1R,IGF2R,ITPR1,MAPK12,MAPK4,MCOLN1,MITF,MLST8,NRAS,NRBF2,PDGFRA,PINK1,PIP4P1,PML,PPARGC1A,PPP2R1B,PPP2R3A,PRKAA2,PRKAG1,PRKCB,PRKCG,PRKN,PTPA,RALB,RAP2B,RRAS,SLC36A1,STK4,TGFBR2,TGFBR3,TLR3,TNFRSF1B,TP53,TSC2,YWHAB
Factors Promoting Cardiogenesis in Vertebrates	1,14E00	2,04E-01	0,577	ACVR1B,ACVR2A,ACVRL1,BMP2,BMP4,BMP6,BMPR1B,CAMK2A,FZD1,FZD4,FZD9,GATA4,GJA5,LEF1,LRP1,LRP6,MAPK12,PLCB4,PLCL1,PRKCB,PRKCG,SMAD2,TCF4,TCF7L1,TGFBR2,TGFBR3,WNT2,WNT4,WNT5A,WNT5B
Superpathway of Methionine Degradation	1,14E00	2,65E-01	-2,333	AHCYL1,CTH,GOT1,GOT2,PCCA,PCCB,PRMT1,PRMT3,PRMT5
Chaperone Mediated Autophagy Signaling Pathway	1,14E00	1,95E-01	1,677	ATP6V0D1,ATP6V0E1,BMAL1,EIF2AK3,EIF4A1,EPS8,GFAP,HDAC6,HSPA2,HSPA4,HSPA9,HSPBP1,IDH2,IGF1R,IL17RC,KAT2B,MAPK12,MLLT11,MLST8,MMP11,MMP23B,MMP28,MMP7,MMP8,NFKBIA,NLRP3,PARK7,PIK3CG,PIK3R3,PRKAA2,PRKAG1,PRR5,PSMA2,PSMA7,PSMB10,PSMB5,PSMB8,RAC1,RICTOR,SNX10,TP53,TPD52,UCHL1
IGF-1 Signaling	1,12E00	2,14E-01	-0,775	AKT3,CCN1,CCN2,CCN3,FOS,FOXO3,IGF1R,IGFBP2,IGFBP7,JAK1,NRAS,PIK3CG,PIK3R3,PRKAG1,PRKAR2A,PRKAR2B,RALB,RAP2B,RRAS,SOCS3,SOCS4,YWHAB
Synaptogenesis Signaling Pathway	1,1E00	1,88E-01	-0,687	ACTR3,ADCY2,ADCY7,AFDN,AKT3,ARHGEF7,ARPC4,ARPC5L,BDNF,CACNA2D2,CACNB3,CALM1 (includes others),CAMK2A,CDH2,CDH3,CDH6,CDH8,CFL1,CRKL,EFNB2,EPHA3,EPHB3,EPHB4,GRIA2,GRIA3,GRIN2D,GUCY1A1,HCK,ITPR1,ITSN1,KALRN,LRP1,LYN,NECTIN1,NLGN1,NRAS,PAK1,PIK3CG,PIK3R3,PRKAG1,PRKAR2A,PRKAR2B,RAB5A,RAC1,RALB,RAP2B,RRAS,SHC3,STX16,SYN1,SYN2,SYT9,TIAM1,TLN1,VAMP2,WASL
Role of Osteoblasts, Osteoclasts and Chondrocytes in Rheumatoid Arthritis	1,09E00	1,94E-01	#NUM!	ACVR2A,ACVRL1,ADAMTS4,AKT3,ALPL,BMP2,BMP4,BMP6,BMPR1B,CALM1 (includes others),DKK2,FOS,FZD1,FZD4,FZD9,GSN,IL18R1,IL1R1,IL33,ITGB3,LEF1,LRP1,LRP6,MAP2K3,MAP3K5,MAPK12,MMP8,NFKBIA,NFKBID,PIK3CG,PIK3R3,PTK2B,SFRP1,SFRP4,TCF4,TCF7L1,TNFRSF1B,TRAF5,WNT2,WNT4,WNT5A,WNT5B
FAT10 Cancer Signaling Pathway	1,09E00	2,4E-01	2,887	ACKR3,ACVR1B,ACVR2A,AKT3,HOXB9,NFKBIA,SMAD2,SMAD3,TGFBR2,TGFBR3,TNFRSF1B,TP53
Purine Ribonucleosides Degradation to Ribose-1-phosphate	1,09E00	4,29E-01	#NUM!	ADA,PGM2L1,PNP
GNRH Signaling	1,08E00	1,97E-01	-0,928	ADCY2,ADCY7,CACNA1A,CACNA1G,CACNA1H,CACNA2D2,CACNB3,CALM1 (includes others),CAMK2A,EGFR,EGR1,FOS,GNAI1,GNAS,GNG7,GUCY1A1,ITPR1,MAP2K3,MAP3K13,MAP3K5,MAP3K8,MAPK12,NRAS,PAK1,PAK3,PLCB4,PRKAG1,PRKAR2A,PRKAR2B,PRKCB,PRKCG,PTK2B,RAC1,RALB,RAP2B,RRAS
Role of Macrophages, Fibroblasts and Endothelial Cells in Rheumatoid Arthritis	1,08E00	1,87E-01	#NUM!	ADAMTS4,AKT3,CALM1 (includes others),CAMK2A,CEBPD,DKK2,F2RL1,FGF2,FOS,FZD1,FZD4,FZD9,GNAO1,IL17RC,IL18R1,IL1R1,IL33,IL6ST,LEF1,LRP1,LRP6,MAP2K3,NFKBIA,NFKBID,NLK,NRAS,PDGFA,PIK3CG,PIK3R3,PLCB4,PLCL1,PRKCB,PRKCG,PRSS2,RAC1,RALB,RAP2B,ROR2,RRAS,SFRP1,SFRP4,SOCS3,TCF4,TCF7L1,TLR3,TNFRSF1B,TRAF1,TRAF3IP2,TRAF5,VCAM1,VEGFC,VEGFD,WNT2,WNT4,WNT5A,WNT5B
GP6 Signaling Pathway	1,07E00	2,07E-01	1,000	AKT3,CALM1 (includes others),CERT1,COL11A1,COL15A1,COL18A1,COL3A1,COL4A1,COL4A2,COL4A5,COL4A6,COL8A1,FGG,ITGB3,ITPR1,LAMA1,LAMA4,LAMB2,LYN,PIK3CG,PIK3R3,PRKCB,PRKCG,RAC1,TLN1
Interferon Signaling	1,07E00	2,67E-01	-1,134	BAK1,IFI6,IFIT1,IRF9,JAK1,PIAS1,PSMB8,TAP1
HIF1α Signaling	1,07E00	1,95E-01	-0,333	ADM,AKT3,APEX1,BMP6,CAMK2A,CDKN1A,FGF2,FLT1,HK1,HSPA2,HSPA4,HSPA9,IGF2,LDHB,MAP2K3,MET,MMP11,MMP23B,MMP28,MMP7,MMP8,NCOA1,NRAS,P4HTM,PIK3CG,PIK3R3,PRKCB,PRKCG,RAC1,RAC3,RALB,RAP2B,RRAS,SAT1,SERPINE1,TP53,VEGFC,VEGFD
Remodeling of Epithelial Adherens Junctions	1,07E00	2,3E-01	-1,342	ACTG2,ACTR3,ARPC4,ARPC5L,DNM1L,MAPRE2,MAPRE3,MET,RAB5A,TUBA1B,TUBA1C,TUBA4A,TUBB,TUBB2B
Acute Phase Response Signaling	1,06E00	1,97E-01	0,577	A2M,AKT3,C1QB,C1R,C1S,C2,CFB,ECSIT,FGG,FOS,IL1R1,IL33,IL6ST,MAP2K3,MAP3K5,MAPK12,NFKBIA,NFKBID,NOLC1,NR3C1,NRAS,OSMR,PIK3CG,PIK3R3,RALB,RAP2B,RBP4,RRAS,SERPINE1,SERPINF1,SERPING1,SOCS3,SOCS4,TCF4,TNFRSF1B
Integrin Signaling	1,06E00	1,94E-01	-1,333	ACTG2,ACTR3,AKT3,ARF4,ARHGEF7,ARPC4,ARPC5L,CAPN6,CAPN7,CRKL,DIRAS3,FNBP1,GSN,ITGA1,ITGA11,ITGA2,ITGA3,ITGA6,ITGA9,ITGAV,ITGB3,ITGB5,MYLK,NRAS,PAK1,PAK3,PFN1,PIK3CG,PIK3R3,RAC1,RAC3,RALB,RAP2B,RND1,RRAS,TLN1,TSPAN7,WASL,WIPF1
Dilated Cardiomyopathy Signaling Pathway	1,06E00	2,01E-01	-0,447	ABCC9,ACTG2,ADCY2,ADCY7,AKT3,CACNA1A,CACNA1G,CACNA1H,CACNA2D2,CACNB3,CAMK2A,DES,DSC2,DSG2,GNAS,GUCY1A1,ITPR1,LAMA4,MAPK12,MYH11,MYL6B,MYO18A,PDE2A,PDE3A,PLN,PRKAG1,PRKAR2A,PRKAR2B,UTRN
CD27 Signaling in Lymphocytes	1,05E00	2,32E-01	1,265	APAF1,CASP8,CYC1,CYCS,FOS,MAP2K3,MAP3K13,MAP3K5,MAP3K8,MAPK12,NFKBIA,NFKBID,TRAF5
Fatty Acid α-oxidation	1,04E00	3,12E-01	0,447	ALDH1A1,ALDH1A2,ALDH3A2,ALDH4A1,PTGS2
Agrin Interactions at Neuromuscular Junction	1,04E00	2,24E-01	-2,496	ACTG2,ARHGEF7,EGFR,MAPK12,NRAS,NRG1,PAK1,PAK3,RAC1,RAC3,RALB,RAP2B,RAPSN,RRAS,UTRN
Virus Entry via Endocytic Pathways	1,01E00	2,08E-01	#NUM!	ACTG2,AP1G2,AP1S1,AP1S2,AP1S3,AP4S1,CD55,FLNB,ITGA2,ITGB3,ITGB5,ITSN1,NRAS,PIK3CG,PIK3R3,PRKCB,PRKCG,RAC1,RAC3,RALB,RAP2B,RRAS
Basal Cell Carcinoma Signaling	9,91E-01	2,21E-01	-0,302	BMP2,BMP4,BMP6,FZD1,FZD4,FZD9,GLIS2,LEF1,TCF4,TCF7L1,TP53,WNT2,WNT4,WNT5A,WNT5B
BAG2 Signaling Pathway	9,87E-01	2,15E-01	0,333	CDKN1A,HSPA2,HSPA4,HSPA9,PINK1,PRKN,PSMA2,PSMA7,PSMB10,PSMB5,PSMB8,PSMC3,PSMC4,PSMC5,PSME3,PSME4,TP53
UDP-N-acetyl-D-galactosamine Biosynthesis II	9,83E-01	3,33E-01	-1,000	GNPDA1,GNPDA2,HK1,PGM3
eNOS Signaling	9,79E-01	1,99E-01	-0,408	ADCY2,ADCY7,AKT3,BDKRB1,CALM1 (includes others),CASP8,CCNA2,ESR1,FLT1,GNAS,GUCY1A1,HSPA2,HSPA4,HSPA9,ITPR1,LPAR2,LPAR3,NOSTRIN,PIK3CG,PIK3R3,PRKAA2,PRKAG1,PRKAR2A,PRKAR2B,PRKCB,PRKCG,VEGFC,VEGFD
Cancer Drug Resistance By Drug Efflux	9,71E-01	2,34E-01	0,000	AKT3,FOXO3,FOXO4,NRAS,PIK3CG,PIK3R3,PTGS2,RALB,RAP2B,RRAS,TP53
Oncostatin M Signaling	9,59E-01	2,38E-01	-0,333	EPAS1,IL6ST,JAK1,NRAS,OSMR,PLAU,RALB,RAP2B,RRAS,TIMP3
PCP (Planar Cell Polarity) Pathway	9,55E-01	2,24E-01	0,000	FZD1,FZD4,FZD9,JUNB,MAPK12,NDP,PFN1,RAC1,ROR2,WNT2,WNT4,WNT5A,WNT5B
Netrin Signaling	9,51E-01	2,17E-01	-0,535	ABLIM1,ABLIM2,ABLIM3,CACNA1A,CACNA1G,CACNA1H,CACNA2D2,CACNB3,ITPR1,PRKAG1,PRKAR2A,PRKAR2B,RAC1,RAC3,UNC5C
PXR/RXR Activation	9,39E-01	2,26E-01	0,577	AKT3,ALDH1A1,ALDH3A2,CES2,CPT1A,GSTM1,NCOA1,NR3C1,PPARGC1A,PRKAG1,PRKAR2A,PRKAR2B
Inhibition of ARE-Mediated mRNA Degradation Pathway	9,39E-01	1,96E-01	-1,091	AGO3,AKT3,CNOT11,EDC3,EXOSC5,MAPK12,MAPK4,PAPOLA,PPP2R1B,PPP2R3A,PRKAG1,PRKAR2A,PRKAR2B,PSMA2,PSMA7,PSMB10,PSMB5,PSMB8,PSMC3,PSMC4,PSMC5,PSME3,PSME4,PTPA,TNFRSF1B,TNFSF18,YWHAB,ZFP36,ZNF331
Histidine Degradation III	9,36E-01	3,75E-01	#NUM!	MTHFD1,MTHFD1L,MTHFD2
Leucine Degradation I	9,36E-01	3,75E-01	#NUM!	AUH,BCAT1,MCCC1
Glutathione-mediated Detoxification	9,32E-01	2,73E-01	1,342	GSTA3,GSTM1,GSTM3,GSTO1,MGST1,PTGES
Methylmalonyl Pathway	9,28E-01	0.5	#NUM!	PCCA,PCCB
L-cysteine Degradation I	9,28E-01	0.5	#NUM!	GOT1,GOT2
N-acetylglucosamine Degradation II	9,28E-01	0.5	#NUM!	GNPDA1,GNPDA2
NRF2-mediated Oxidative Stress Response	9,24E-01	1,9E-01	-1,147	ACTG2,AOX1,BACH1,CCT7,DNAJB11,DNAJB4,DNAJC12,DNAJC16,DNAJC18,DNAJC21,DNAJC3,EIF2AK3,FKBP5,FOS,GCLC,GSTA3,GSTM1,GSTM3,GSTO1,HACD3,HSPB8,JUNB,MAF,MAFF,MAFK,MAP2K3,MAP3K5,MGST1,NRAS,PIK3CG,PIK3R3,PRKCB,PRKCG,RALB,RAP2B,RRAS,SOD3
Aldosterone Signaling in Epithelial Cells	9,21E-01	1,93E-01	-0,707	ABCB8,ABCC9,CRYAB,DNAJB11,DNAJB4,DNAJC12,DNAJC16,DNAJC18,DNAJC21,DNAJC24,DNAJC27,DNAJC3,DNAJC30,DUSP1,HSPA2,HSPA4,HSPA9,HSPB6,HSPB8,HSPD1,HSPH1,ITPR1,KCNMA1,KCNMB1,KCNMB4,PIK3CG,PIK3R3,PLCB4,PLCL1,PRKCB,PRKCG,SGK1
Spliceosomal Cycle	9,21E-01	2,29E-01	-2,111	CTNNBL1,DDX23,DDX46,DHX15,DHX16,EFTUD2,LOC102724594/U2AF1,PRPF19,PRPF40B,SLU7,YJU2
DNA damage-induced 14-3-3σ Signaling	9,07E-01	2,33E-01	-0,632	AKT3,APAF1,CASP8,CCNB1,CCNB2,CDC25C,CDKN1A,CHEK2,RAD17,TP53
Ceramide Signaling	8,96E-01	2,07E-01	-0,500	AKT3,CTSD,CYCS,FOS,NRAS,NSMAF,PIK3CG,PIK3R3,PPP2R1B,PPP2R3A,PTPA,RALB,RAP2B,RRAS,S1PR1,S1PR3,SMPD1,TNFRSF1B
Role of CHK Proteins in Cell Cycle Checkpoint Control	8,93E-01	2,22E-01	0,632	CDC25C,CDKN1A,CHEK2,E2F4,E2F8,PLK1,PPP2R1B,PPP2R3A,PTPA,RAD17,RPA1,TP53
FAT10 Signaling Pathway	8,93E-01	2,22E-01	#NUM!	MAP1LC3B,NUB1,PSMA2,PSMA7,PSMB10,PSMB5,PSMB8,PSMC3,PSMC4,PSMC5,PSME3,PSME4
HOTAIR Regulatory Pathway	8,93E-01	1,94E-01	-1,569	AEBP2,AGO3,AKT3,CD44,CDKN1A,COL3A1,ESR1,H3C3,HDAC1,HSF1,JAM2,KMT2A,LEF1,MET,MMP11,MMP23B,MMP28,MMP7,MMP8,NFKBIA,PIK3CG,PIK3R3,TCF4,TCF7L1,WNT2,WNT4,WNT5A,WNT5B
PPARα/RXRα Activation	8,86E-01	1,9E-01	-1,890	ACADL,ACVR1B,ACVR2A,ADCY2,ADCY7,FASN,GHR,GK,GNAS,GOT2,GUCY1A1,IL1R1,ITGB5,MAP2K3,MED24,NFKBIA,NFKBID,NR2F1,NRAS,PLCB4,PLCL1,PPARGC1A,PRKAA2,PRKAG1,PRKAR2A,PRKAR2B,PRKCB,RALB,RAP2B,RRAS,SMAD2,SMAD3,TGFBR2,TGFBR3
Nitric Oxide Signaling in the Cardiovascular System	8,83E-01	0.2	-0,688	AKT3,ARG2,CACNA1A,CACNA2D2,CACNB3,CALM1 (includes others),FLT1,GUCY1A1,ITPR1,PDE1B,PDE1C,PDE2A,PIK3CG,PIK3R3,PLN,PRKAG1,PRKAR2A,PRKAR2B,PRKCB,PRKCG,VEGFC,VEGFD
Complement System	8,76E-01	2,42E-01	1,414	C1QB,C1R,C1S,C2,CD55,CFB,MASP1,SERPING1
Role Of Osteoblasts In Rheumatoid Arthritis Signaling Pathway	8,7E-01	1,86E-01	1,298	ACVR2A,ACVRL1,AKT3,ALPL,BMP2,BMP4,BMPR1B,CTSD,CTSF,CTSS,DKK2,FZD1,FZD4,FZD9,IGF1R,IGF2R,IL33,IL6ST,JAK1,LEF1,LRP1,LRP6,MMP11,MMP23B,MMP28,MMP7,MMP8,PIK3CG,PIK3R3,PTGS2,SFRP1,SFRP4,TCF4,TCF7L1,VEGFC,VEGFD,WNT2,WNT4,WNT5A,WNT5B
Actin Cytoskeleton Signaling	8,63E-01	1,85E-01	-2,191	ACTG2,ACTR3,ARHGEF7,ARPC4,ARPC5L,BAIAP2,CFL1,CRKL,CSK,EZR,FGF2,FGF5,GSN,ITGA1,ITGA11,ITGA2,ITGA3,ITGA6,ITGA9,ITGAV,ITGB3,ITGB5,MYH11,MYL6B,MYLK,MYO18A,NCKAP1,NRAS,PAK1,PAK3,PDGFA,PFN1,PIK3CG,PIK3R3,RAC1,RAC3,RALB,RAP2B,RRAS,SSH1,TIAM1,TLN1,WASL
Glutathione Redox Reactions I	8,6E-01	2,61E-01	1,342	CLIC2,GPX3,GPX6,GSTM1,MGST1,PTGES
Apelin Cardiac Fibroblast Signaling Pathway	8,6E-01	2,61E-01	-0,816	AGTR1,AKT3,CCN2,PRKAA2,PRKAG1,SERPINE1
Iron homeostasis signaling pathway	8,57E-01	1,95E-01	#NUM!	ACO2,ATP6V0D1,ATP6V0E1,BMP2,BMP4,BMP6,BMPR1B,CIAO2B,CYBRD1,EGFR,EPAS1,FBXL5,FXN,HSPA9,IREB2,JAK1,LRP1,MCOLN1,MMS19,PDGFA,PDGFRA,SLC39A14,SLC48A1,SMAD2,SMAD3
NF-κB Activation by Viruses	8,54E-01	2,08E-01	-1,500	AKT3,ITGA2,ITGA3,ITGA6,ITGAV,ITGB3,NFKBIA,NFKBID,NRAS,PIK3CG,PIK3R3,PRKCB,PRKCG,RALB,RAP2B,RRAS
CXCR4 Signaling	8,51E-01	1,9E-01	-1,000	ADCY2,ADCY7,AKT3,DIRAS3,EGR1,ELMO1,FNBP1,FOS,GNAI1,GNAO1,GNAS,GNG7,GUCY1A1,ITPR1,LYN,MAPK12,MYL6B,NRAS,PAK1,PAK3,PIK3CG,PIK3R3,PLCB4,PRKCB,PRKCG,RAC1,RAC3,RALB,RAP2B,RND1,RRAS
CNTF Signaling	8,48E-01	2,18E-01	-0,577	CNTFR,IL6ST,JAK1,LIFR,NRAS,PIK3CG,PIK3R3,RALB,RAP2B,RPS6KA4,RPS6KA5,RRAS
Tumor Microenvironment Pathway	8,48E-01	1,89E-01	-0,539	AKT3,CD44,CFLAR,COL3A1,CSPG4,FGF2,FGF5,FOS,FOXO3,FOXO4,IGF2,ITGB3,LGALS9,MMP11,MMP23B,MMP28,MMP7,MMP8,NRAS,PDGFA,PIK3CG,PIK3R3,PLAU,PTGS2,RAC1,RALB,RAP2B,RRAS,SLC1A4,TIAM1,VEGFC,VEGFD
Regulation of the Epithelial-Mesenchymal Transition Pathway	8,39E-01	1,87E-01	#NUM!	AKT3,APH1A,CDH2,EGFR,EGR1,FGF2,FGF5,FGFR1,FRS2,FZD1,FZD4,FZD9,ID2,JAG1,JAK1,LEF1,MAP2K3,MET,NOTCH3,NRAS,PIK3CG,PIK3R3,RALB,RAP2B,RRAS,SMAD2,SMAD3,TCF4,TCF7L1,TGFBR2,WNT2,WNT4,WNT5A,WNT5B,ZEB1
Pyroptosis Signaling Pathway	8,33E-01	2,08E-01	0,775	CASP8,DHX9,FOXO3,GSDME,IL1R1,IRF2,MAPK12,NEK7,NLRP3,PRKAG1,PRKAR2A,PRKAR2B,PTGER4,TLR3,TNFRSF1B
Melanoma Signaling	8,27E-01	2,2E-01	-1,000	AKT3,CDKN1A,CDKN2A,MITF,NRAS,PIK3CG,PIK3R3,RALB,RAP2B,RRAS,TP53
Sphingosine-1-phosphate Signaling	8,24E-01	1,96E-01	0,000	ADCY2,ADCY7,AKT3,ASAH2,CASP8,DIRAS3,FNBP1,GNAI1,GUCY1A1,PDGFA,PDGFRA,PIK3CG,PIK3R3,PLCB4,PLCL1,PTK2B,RAC1,RAC3,RND1,S1PR1,S1PR3,SMPD1
Coagulation System	8,21E-01	2,35E-01	-0,707	A2M,BDKRB1,FGG,PLAU,PLAUR,PROS1,SERPINE1,TFPI
IL-3 Signaling	8,18E-01	2,05E-01	-1,000	AKT3,CRKL,FOS,GAB2,INPP5D,JAK1,NRAS,PAK1,PIK3CG,PIK3R3,PRKCB,PRKCG,RAC1,RALB,RAP2B,RRAS
Mouse Embryonic Stem Cell Pluripotency	8,1E-01	1,98E-01	0,447	AKT3,BMP4,FZD1,FZD4,FZD9,ID2,IL6ST,JAK1,LEF1,LIFR,MAPK12,NRAS,PIK3CG,PIK3R3,RALB,RAP2B,RRAS,TCF4,TCF7L1,TP53
Pentose Phosphate Pathway	8,1E-01	3,33E-01	#NUM!	PGLS,TALDO1,TKT
Folate Transformations I	8,1E-01	3,33E-01	#NUM!	MTHFD1,MTHFD1L,MTHFD2
Xenobiotic Metabolism AHR Signaling Pathway	8,1E-01	2,09E-01	0,535	ALDH16A1,ALDH1A1,ALDH1A2,ALDH3A2,ALDH4A1,ALDH6A1,ALDH8A1,CYP1B1,GSTA3,GSTM1,GSTM3,GSTO1,MGST1,NCOA1
Polyamine Regulation in Colon Cancer	8,07E-01	2,14E-01	-0,577	AKT3,EIF5A,FOS,MAP2K3,MLST8,PPARG,SAT1,SMS,SRM,STIM1,TCF4,TP53
CDC42 Signaling	8,04E-01	1,92E-01	-2,183	ACTR3,ARPC4,ARPC5L,BAIAP2,CDC42BPA,CDC42SE1,CFL1,EXOC3L1,FOS,ITGA1,ITGA11,ITGA2,ITGA3,ITGA6,ITGA9,ITGAV,ITGB3,ITGB5,MAPK12,MYL6B,MYLK,PAK1,PAK3,WASL,WIPF1
Acyl Carrier Protein Metabolism	8,04E-01	1	#NUM!	AASDHPPT
Thiamin Salvage III	8,04E-01	1	#NUM!	TPK1
Thyroid Hormone Biosynthesis	8,04E-01	1	#NUM!	CTSD
Cysteine Biosynthesis/Homocysteine Degradation	8,04E-01	1	#NUM!	CTH
L-cysteine Degradation II	8,04E-01	1	#NUM!	CTH
Asparagine Biosynthesis I	8,04E-01	1	#NUM!	ASNS
Renin-Angiotensin Signaling	7,88E-01	1,93E-01	-2,236	ADCY2,ADCY7,AGTR1,FOS,GUCY1A1,ITPR1,MAPK12,NRAS,PAK1,PAK3,PIK3CG,PIK3R3,PRKAG1,PRKAR2A,PRKAR2B,PRKCB,PRKCG,PTK2B,RAC1,RALB,RAP2B,RRAS,SHC3
UVA-Induced MAPK Signaling	7,88E-01	1,98E-01	-1,508	CYCS,EGFR,FOS,MAPK12,NRAS,PARP11,PARP16,PIK3CG,PIK3R3,PLCB4,PLCL1,RALB,RAP2B,RPS6KA4,RPS6KA5,RRAS,SMPD1,TNKS,TP53
Phenylalanine Degradation IV (Mammalian, via Side Chain)	7,85E-01	2,86E-01	0,000	ALDH3A2,GOT1,GOT2,MAOB
Histamine Degradation	7,85E-01	2,86E-01	0,000	ALDH1A1,ALDH1A2,ALDH3A2,ALDH4A1
UVC-Induced MAPK Signaling	7,85E-01	2,16E-01	-0,905	EGFR,FOS,MAPK12,NRAS,PRKCB,PRKCG,RALB,RAP2B,RRAS,SMPD1,TP53
G Beta Gamma Signaling	7,83E-01	1,92E-01	-1,043	ADCY2,AKT3,CACNA1A,CACNA1G,CACNA1H,CACNA2D2,CACNB3,EGFR,GNAI1,GNAO1,GNAS,GNG7,ITPR1,NRAS,PAK1,PIK3CG,PRKAG1,PRKAR2A,PRKAR2B,PRKCB,PRKCG,RALB,RAP2B,RRAS
Tryptophan Degradation X (Mammalian, via Tryptamine)	7,83E-01	2,63E-01	0,447	ALDH1A1,ALDH1A2,ALDH3A2,ALDH4A1,MAOB
NF-κB Signaling	7,77E-01	1,86E-01	0,180	AKT3,BMP2,BMP4,BMPR1B,CASP8,EGFR,FGFR1,FLT1,GHR,HDAC1,IGF1R,IGF2R,IL1R1,IL33,MAP3K8,NFKBIA,NFKBID,NRAS,PDGFRA,PELI1,PIK3CG,PIK3R3,PRKCB,RALB,RAP2B,RRAS,TANK,TGFBR2,TGFBR3,TLR3,TNFRSF1B,TRAF5
Gap Junction Signaling	7,75E-01	1,85E-01	#NUM!	ACTG2,ADCY2,ADCY7,AKT3,CCN3,CTH,DBN1,EGFR,GJA5,GNAI1,GNAS,GRIA2,GRIA3,GUCY1A1,ITPR1,NPR3,NRAS,PIK3CG,PIK3R3,PLCB4,PLCL1,PRKAG1,PRKAR2A,PRKAR2B,PRKCB,PRKCG,RALB,RAP2B,RRAS,TUBA1B,TUBA1C,TUBA4A,TUBB,TUBB2B
Amyotrophic Lateral Sclerosis Signaling	7,72E-01	1,94E-01	-1,000	AKT3,ALS2,APAF1,CACNA1A,CACNA2D2,CACNB3,CAPN6,CAPN7,CYCS,GRIA2,GRIA3,GRIN2D,NEFH,PAK1,PIK3CG,PIK3R3,RAB5A,RAC1,TP53,VEGFC,VEGFD
Role of PKR in Interferon Induction and Antiviral Response	7,62E-01	1,92E-01	1,091	APAF1,ATF3,CASP8,CYC1,CYCS,DNAJC3,FOS,HSPA2,HSPA4,HSPA9,IFIH1,IRF9,JAK1,MAP2K3,MAPK12,MAVS,NFKBIA,NFKBID,NLRP3,PDGFA,TARBP2,TLR3,TP53
VEGF Family Ligand-Receptor Interactions	7,52E-01	0.2	0,000	AKT3,FLT1,FOS,NRAS,NRP1,NRP2,PIK3CG,PIK3R3,PLA2G4A,PRKCB,PRKCG,RALB,RAP2B,RRAS,VEGFC,VEGFD
Arsenate Detoxification I (Glutaredoxin)	7,52E-01	0.4	#NUM!	GSTO1,PNP
Arginine Biosynthesis IV	7,52E-01	0.4	#NUM!	ASL,OAT
Lysine Degradation V	7,52E-01	0.4	#NUM!	AADAT,AASDHPPT
2-oxobutanoate Degradation I	7,52E-01	0.4	#NUM!	PCCA,PCCB
Folate Polyglutamylation	7,52E-01	0.4	#NUM!	MTHFD1,MTHFD1L
14-3-3-mediated Signaling	7,35E-01	1,9E-01	-1,000	AKT3,EDC3,FOS,GFAP,MAP3K5,MAPK12,NRAS,PIK3CG,PIK3R3,PLCB4,PLCL1,PRKCB,PRKCG,RALB,RAP2B,RRAS,TSC2,TUBA1B,TUBA1C,TUBA4A,TUBB,TUBB2B,YWHAB
Macropinocytosis Signaling	7,28E-01	0.2	-2,111	ITGB3,ITGB5,MET,NRAS,PAK1,PDGFA,PIK3CG,PIK3R3,PRKCB,PRKCG,RAB5A,RAC1,RALB,RAP2B,RRAS
PFKFB4 Signaling Pathway	7,19E-01	2,13E-01	-1,000	FGF2,GNAS,HK1,MAP2K3,PRKAG1,PRKAR2A,PRKAR2B,RPS6KA5,TKT,TP53
Valine Degradation I	7,14E-01	2,5E-01	1,000	ACADSB,ALDH6A1,AUH,BCAT1,ECHDC3
TCA Cycle II (Eukaryotic)	7,14E-01	2,5E-01	-2,236	ACO2,CS,IDH3B,MDH2,SDHA
Circadian Rhythm Signaling	7,1E-01	1,78E-01	#NUM!	ADCY2,ADCY7,BDNF,BHLHE40,BMAL1,CACNA1A,CACNA1G,CACNA1H,CACNA2D2,CACNB3,CAMK2A,CRY1,CTH,FBXL3,GNAI1,GNAS,GNG7,GRIA2,GRIA3,GRIN2D,GUCY1A1,H3C3,HCK,HSF1,ITPR1,LYN,MAP2K3,MLST8,NFIL3,NPR3,NR3C1,NRAS,PLCB4,PLCL1,PRKAA2,PRKAG1,PRKAR2A,PRKAR2B,PRKCB,PRKCG,PTGDS,RALB,RAP2B,RPS6KA5,RRAS
IL-1 Signaling	7,06E-01	1,94E-01	-1,155	ADCY2,ADCY7,ECSIT,FOS,GNAI1,GNAO1,GNAS,GNG7,GUCY1A1,IL1R1,MAP2K3,MAPK12,NFKBIA,NFKBID,PRKAG1,PRKAR2A,PRKAR2B,TOLLIP
GDP-glucose Biosynthesis	7,06E-01	0.3	#NUM!	HK1,PGM2L1,PGM3
Lymphotoxin β Receptor Signaling	7,03E-01	2,08E-01	-1,000	AKT3,APAF1,CYC1,CYCS,NFKBIA,NFKBID,PIK3CG,PIK3R3,TRAF1,TRAF5,VCAM1
Type I Diabetes Mellitus Signaling	7,01E-01	1,92E-01	-1,069	APAF1,CASP8,CPE,CYC1,CYCS,GAD2,HSPD1,IL1R1,JAK1,MAP2K3,MAP3K5,MAPK12,NFKBIA,NFKBID,PIAS1,PTPRN,SOCS3,SOCS4,TNFRSF1B
Xenobiotic Metabolism PXR Signaling Pathway	6,99E-01	1,85E-01	-0,192	ALDH16A1,ALDH1A1,ALDH1A2,ALDH3A2,ALDH4A1,ALDH6A1,ALDH8A1,CAMK2A,CES2,CITED2,GSTA3,GSTM1,GSTM3,GSTO1,MAOB,MGST1,NCOA1,NDST1,PPARGC1A,PPP1CA,PPP1CC,PPP1R10,PRKAG1,PRKAR2A,PRKAR2B,PRKCB,PRKCG
Androgen Signaling	6,97E-01	1,84E-01	-0,500	CACNA1A,CACNA1G,CACNA1H,CACNA2D2,CACNB3,CALM1 (includes others),CALR,GNAI1,GNAO1,GNAS,GNG7,GTF2F1,GTF2H5,H3C3,HSPA4,ITPR1,KAT2B,NCOA1,POLR2E,POLR2G,POLR2L,PRKAG1,PRKAR2A,PRKAR2B,PRKCB,PRKCG,SMAD3,TAF10,TAF9B
Role of RIG1-like Receptors in Antiviral Innate Immunity	6,95E-01	2,26E-01	1,342	CASP8,IFIH1,MAVS,NFKBIA,NFKBID,TANK,TRIM25
GDNF Family Ligand-Receptor Interactions	6,95E-01	1,97E-01	-1,732	ARTN,DOK5,FOS,FRS2,ITPR1,MAPK12,NRAS,NRTN,PDLIM7,PIK3CG,PIK3R3,RAC1,RALB,RAP2B,RRAS
cAMP-mediated signaling	6,9E-01	1,79E-01	1,441	ADCY2,ADCY7,ADRA2C,AGTR1,APEX1,CALM1 (includes others),CAMK2A,DUSP1,DUSP6,FICD,GNAI1,GNAO1,GNAS,GUCY1A1,MPPE1,NAPEPLD,NPR3,NPY1R,PDE10A,PDE12,PDE1B,PDE1C,PDE2A,PDE3A,PDE6B,PDE7B,PDE8A,PDE8B,PDE9A,PKIB,PRKAR2A,PRKAR2B,PTGER4,RAPGEF3,RGS10,RGS4,RGS7,S1PR1,S1PR3,TULP2
Cardiomyocyte Differentiation via BMP Receptors	6,74E-01	2,31E-01	#NUM!	ACVR2A,ACVRL1,BMP2,BMP4,BMPR1B,GATA4
Telomerase Signaling	6,74E-01	1,9E-01	-0,277	AKT3,CDKN1A,EGFR,HDAC1,HDAC6,HDAC7,HDAC8,HDAC9,IL2RA,NRAS,PIK3CG,PIK3R3,PPP2R1B,PPP2R3A,PTPA,RALB,RAP2B,RRAS,TP53
Noradrenaline and Adrenaline Degradation	6,74E-01	2,31E-01	0,000	ALDH1A1,ALDH1A2,ALDH3A2,ALDH4A1,DHRS4,MAOB
TEC Kinase Signaling	6,74E-01	1,81E-01	-1,606	ACTG2,DIRAS3,FNBP1,FOS,GNAI1,GNAO1,GNAS,GNG7,HCK,ITGA1,ITGA11,ITGA2,ITGA3,ITGA6,ITGA9,ITGAV,ITGB3,ITGB5,JAK1,LYN,MAPK12,PAK1,PAK3,PIK3CG,PIK3R3,PRKCB,PRKCG,PTK2B,RAC1,RAC3,RND1,TEC
Dopamine Receptor Signaling	6,72E-01	1,97E-01	-1,342	ADCY2,ADCY7,GUCY1A1,MAOB,PPP1CA,PPP1CC,PPP1R10,PPP2R1B,PPP2R3A,PRKAG1,PRKAR2A,PRKAR2B,PTPA,PTS
Notch Signaling	6,72E-01	2,16E-01	0,000	APH1A,HES1,HEY2,JAG1,LFNG,MAML2,MAML3,NOTCH3
AMPK Signaling	6,56E-01	1,77E-01	0,392	ACACA,ADRA2C,AK2,AK4,AK5,AKT3,CCNA2,CDKN1A,CPT1A,DPF1,FASN,FOXO3,FOXO4,GNAI1,GNAO1,GNAS,GNG7,KAT2B,MAP2K3,MAPK12,MLST8,ORAI1,PFKFB2,PFKFB3,PIK3CG,PIK3R3,PPARGC1A,PPM1E,PPP2R1B,PPP2R3A,PRKAA2,PRKAG1,PRKAR2A,PRKAR2B,PTPA,SMARCA4,SMARCB1,SMARCE1,STIM1,TSC2,ULK1
Role Of Osteoclasts In Rheumatoid Arthritis Signaling Pathway	6,48E-01	1,74E-01	-1,605	ADAM15,ADAM8,AKT3,CALM1 (includes others),CERT1,COL11A1,COL15A1,COL18A1,COL3A1,COL4A1,COL4A2,COL4A5,COL4A6,COL8A1,DIRAS3,FNBP1,FOS,FOXO3,FOXO4,GSN,IL1R1,ITGB3,MAP2K3,MAP3K5,MAPK12,MITF,MMP11,MMP23B,MMP28,MMP7,MMP8,NFKBIA,NFKBID,NRAS,PIK3CG,PIK3R3,PTK2B,RAC1,RAC3,RALB,RAP2B,RND1,RRAS,SFRP1,SFRP4,SHC3,TEC,TNFRSF1B,TRAF5
MYC Mediated Apoptosis Signaling	6,4E-01	2,04E-01	-3,162	APAF1,CASP8,CDKN2A,CFLAR,CYCS,PRKAG1,PRKAR2A,PRKAR2B,TNFRSF1B,TP53
RHOA Signaling	6,4E-01	1,85E-01	-2,065	ACTG2,ACTR3,ANLN,ARPC4,ARPC5L,BAIAP2,CFL1,CIT,DLC1,EZR,IGF1R,KTN1,LPAR2,LPAR3,MYL6B,MYLK,NRP2,PFN1,PLD1,PTK2B,SEMA3F,SEPTIN7
GPCR-Mediated Integration of Enteroendocrine Signaling Exemplified by an L Cell	6,4E-01	1,94E-01	0,000	ADCY2,ADCY7,GAL,GNAI1,GNAS,GUCY1A1,ITPR1,NMB,PLCB4,PLCL1,PRKAG1,PRKAR2A,PRKAR2B,PYY
Endocannabinoid Developing Neuron Pathway	6,38E-01	1,84E-01	-2,065	ADCY2,ADCY7,AKT3,GNAI1,GNAO1,GNG7,GUCY1A1,MAP2K3,MAPK12,MAPK4,MLST8,NRAS,PAX6,PIK3CG,PIK3R3,PRKAG1,PRKAR2A,PRKAR2B,RAC1,RAC3,RALB,RAP2B,RRAS
Role of BRCA1 in DNA Damage Response	6,35E-01	1,92E-01	-0,333	BABAM1,CDKN1A,CHEK2,DPF1,E2F4,E2F8,FANCE,GADD45A,MLH1,PLK1,RPA1,SMARCA4,SMARCB1,SMARCE1,TP53
Regulation Of The Epithelial Mesenchymal Transition By Growth Factors Pathway	6,35E-01	1,78E-01	0,000	AKT3,CDH2,DOCK10,EGFR,EGR1,FGF2,FGF5,FGFR1,FOS,FRS2,HSF1,ID2,JAK1,LATS2,MAP2K3,MAPK12,MET,NRAS,PDGFA,PDGFRA,PIK3CG,PIK3R3,RAC1,RALB,RAP2B,RRAS,SHC3,SMAD2,SMAD3,TGFBR2,TNFRSF1B,TNFSF18,ZEB1
Granzyme B Signaling	6,33E-01	2,5E-01	-2,000	APAF1,CASP8,CYCS,LMNB1
FAK Signaling	6,27E-01	1,68E-01	1,000	ACKR3,ACTR3,ACVR1B,ACVR2A,ADGRA3,ADGRG6,ADGRL1,ADGRL3,ADRA2C,AGTR1,AKT3,ARHGEF7,ARPC4,ARPC5L,BDKRB1,C5AR2,CAPN6,CAPN7,CELSR2,CMKLR2,COL18A1,COL3A1,CRKL,CSK,ECM1,ECM2,EDNRA,EFNB2,EGFR,ETV4,F2RL1,FLT1,FOS,FZD1,FZD4,FZD9,GHR,GPR107,GPR137B,GPR176,GPR63,GPR65,GPR68,GPR83,GPRC5B,GPRC5C,IGF1R,IL15RA,IL17RC,IL18R1,IL1R1,IL22RA1,IL2RA,IL31RA,IL33,IL6ST,IL7R,ITGA1,ITGA11,ITGA2,ITGA3,ITGA6,ITGA9,ITGAV,ITGB…
Urea Cycle	6,22E-01	3,33E-01	#NUM!	ARG2,ASL
Arginine Degradation VI (Arginase 2 Pathway)	6,22E-01	3,33E-01	#NUM!	ARG2,OAT
Pentose Phosphate Pathway (Non-oxidative Branch)	6,22E-01	3,33E-01	#NUM!	TALDO1,TKT
Inositol Pyrophosphates Biosynthesis	6,22E-01	3,33E-01	#NUM!	IPPK,PPIP5K1
SAPK/JNK Signaling	6,2E-01	1,85E-01	-1,414	CRKL,DAXX,DUSP10,GADD45A,GNG7,MAP3K13,MAP3K5,MAP4K5,MAPK12,MAPK8IP1,MAPK8IP3,NRAS,PIK3CG,PIK3R3,RAC1,RAC3,RALB,RAP2B,RRAS,TP53
Glucose and Glucose-1-phosphate Degradation	6,18E-01	2,73E-01	#NUM!	HK1,PGM2L1,PGM3
Growth Hormone Signaling	6,16E-01	1,94E-01	0,302	A2M,FOS,GHR,IGF1R,IGF2,PIK3CG,PIK3R3,PRKCB,PRKCG,RPS6KA4,RPS6KA5,SOCS3,SOCS4
Xenobiotic Metabolism General Signaling Pathway	6,16E-01	1,83E-01	0,426	AKT3,EIF2AK3,GCLC,GSTA3,GSTM1,GSTM3,GSTO1,MAF,MAP2K3,MAP3K13,MAP3K5,MAP3K8,MAPK12,MGST1,NRAS,PIK3CG,PIK3R3,PRKCB,PRKCG,RALB,RAP2B,RRAS
SPINK1 Pancreatic Cancer Pathway	6,14E-01	2,05E-01	-2,333	CPE,CPQ,CPZ,F2RL1,KLK4,PRSS2,SMAD2,SMAD3,TGFBR2
LPS-stimulated MAPK Signaling	6,04E-01	1,88E-01	-1,807	FOS,MAP2K3,MAP3K5,MAPK12,NFKBIA,NFKBID,NRAS,PAK1,PIK3CG,PIK3R3,PRKCB,PRKCG,RAC1,RALB,RAP2B,RRAS
Nucleotide Excision Repair Pathway	0.6	2,12E-01	#NUM!	ERCC4,ERCC6,GTF2H5,POLR2E,POLR2G,POLR2L,RPA1
α-Adrenergic Signaling	5,97E-01	1,84E-01	-0,905	ADCY2,ADCY7,CALM1 (includes others),GNAI1,GNAO1,GNAS,GNG7,GUCY1A1,ITPR1,NRAS,PRKAG1,PRKAR2A,PRKAR2B,PRKCB,PRKCG,RALB,RAP2B,RRAS,SLC8A1
Cysteine Biosynthesis III (mammalia)	5,95E-01	2,27E-01	-1,342	AHCYL1,CTH,PRMT1,PRMT3,PRMT5
Gαi Signaling	5,93E-01	1,8E-01	0,655	ADCY2,ADCY7,ADRA2C,AGTR1,GNAI1,GNAO1,GNAS,GNG7,GUCY1A1,NPR3,NPY1R,NRAS,PRKAG1,PRKAR2A,PRKAR2B,RALB,RAP2B,RGS10,RGS4,RGS7,RRAS,S1PR1,S1PR3,SHC3
T Cell Exhaustion Signaling Pathway	5,93E-01	1,8E-01	1,606	ACVR1B,ACVR2A,AKT3,BCL6,FOS,FOXP1,IRF9,JAK1,LGALS9,MAPK12,NRAS,PDCD1,PIK3CG,PIK3R3,PPP2R1B,PPP2R3A,PTPA,RALB,RAP2B,RRAS,SMAD2,SMAD3,TBX21,TGFBR2,TGFBR3
Mechanisms of Viral Exit from Host Cells	5,87E-01	2,05E-01	#NUM!	ACTG2,CHMP2A,CHMP4C,LMNB1,PRKCB,PRKCG,SNF8,VPS36
IL-7 Signaling Pathway	5,85E-01	1,91E-01	0,333	AKT3,BAK1,BCL6,EBF1,FOXO3,FOXO4,IL7R,JAK1,LYN,MAPK12,MET,PIK3CG,PIK3R3
Immunogenic Cell Death Signaling Pathway	5,82E-01	1,89E-01	-0,535	BAK1,CALR,CASP8,CFLAR,EIF2AK3,HSPA2,HSPA4,HSPA9,LRP1,MLKL,NLRP3,P2RY2,TLR3,TNFRSF1B
Chemokine Signaling	5,82E-01	1,89E-01	-1,604	CALM1 (includes others),CAMK2A,CFL1,FOS,GNAI1,MAPK12,NRAS,PIK3CG,PLCB4,PRKCB,PTK2B,RALB,RAP2B,RRAS
BMP signaling pathway	5,77E-01	1,86E-01	-1,387	ACVR2A,ACVRL1,BMP2,BMP4,BMP6,BMPR1B,GREM1,MAPK12,NRAS,PRKAG1,PRKAR2A,PRKAR2B,RALB,RAP2B,RRAS,SMAD7
Endocannabinoid Cancer Inhibition Pathway	5,73E-01	1,79E-01	0,408	ADCY2,ADCY7,AKT3,ATF3,CASP8,CCND2,CDKN1A,GNAI1,GNAO1,GUCY1A1,LEF1,MAP2K3,MLST8,NSMAF,PIK3CG,PIK3R3,PRKAA2,PRKAG1,PRKAR2A,PRKAR2B,SMPD1,TCF4,TCF7L1,VEGFC,VEGFD
Insulin Receptor Signaling	5,72E-01	1,79E-01	-1,633	AKT3,CRKL,FOXO3,FOXO4,INPP5D,INPP5F,JAK1,NRAS,OCRL,PIK3CG,PIK3R3,PPP1CA,PPP1CC,PPP1R10,PRKAG1,PRKAR2A,PRKAR2B,RALB,RAP2B,RRAS,SGK1,SOCS3,TSC2,VAMP2
D-myo-inositol (1,3,4)-trisphosphate Biosynthesis	5,69E-01	2,35E-01	2,000	INPP5D,INPP5F,ITPKA,OCRL
UVB-Induced MAPK Signaling	5,69E-01	1,96E-01	-1,000	EGFR,FOS,H3C3,MAPK12,PIK3CG,PIK3R3,PRKCB,PRKCG,RPS6KA5,TP53
SPINK1 General Cancer Pathway	5,69E-01	1,96E-01	-1,265	AKT3,EGFR,JAK1,NRAS,PIK3CG,PIK3R3,PRSS2,RALB,RAP2B,RRAS
Neurovascular Coupling Signaling Pathway	5,65E-01	1,74E-01	-0,169	CACNA1A,CACNA1G,CACNA1H,CACNA2D2,CACNB3,CALM1 (includes others),CTH,ENTPD1,ENTPD7,GABRB1,GABRB2,GRIA2,GRIA3,GRIN2D,GUCY1A1,ITPR1,KCNJ2,KCNMA1,KCNMB1,KCNMB4,KCNN3,NPR3,PLA2G4A,PLB1,PLCB4,PNPLA8,PRKAG1,PRKAR2A,PRKAR2B,PTGER4,PTGS1,PTGS2,SLC1A3,SLCO2A1,STIM1
Tight Junction Signaling	5,59E-01	1,75E-01	#NUM!	ACTG2,AFDN,AKT3,CGN,CLDN1,CLDN15,CSTF1,F11R,FOS,HSF1,JAM2,MYH11,MYL6B,MYLK,MYO18A,NECTIN1,PPP2R1B,PPP2R3A,PRKAG1,PRKAR2A,PRKAR2B,PTPA,RAC1,STX16,SYMPK,TGFBR2,TIAM1,TNFRSF1B,VAMP2,YBX3
FcγRIIB Signaling in B Lymphocytes	5,53E-01	1,85E-01	-1,667	CACNA1A,CACNA1G,CACNA1H,CACNA2D2,CACNB3,INPP5D,ITPR1,LYN,MAPK12,NRAS,PIK3CG,PIK3R3,RALB,RAP2B,RRAS
Corticotropin Releasing Hormone Signaling	5,53E-01	1,77E-01	-0,655	ADCY2,ADCY7,BDNF,CACNA1A,CACNA1G,CACNA1H,CACNA2D2,CACNB3,CALM1 (includes others),CTH,FOS,GNAI1,GNAO1,GNAS,GUCY1A1,ITPR1,MAPK12,NPR3,NR4A1,PRKAG1,PRKAR2A,PRKAR2B,PRKCB,PRKCG,PTGS2
HIPPO signaling	5,53E-01	1,85E-01	1,897	AJUBA,CD44,LATS2,PPP1CA,PPP1CC,PPP1R10,PPP2R1B,PPP2R3A,PTPA,SAV1,SMAD2,SMAD3,STK4,TEAD4,YWHAB
Apelin Endothelial Signaling Pathway	5,53E-01	1,78E-01	-0,426	ADCY2,ADCY7,AKT3,CALM1 (includes others),FOS,GNAI1,GNAO1,GNAS,GNG7,GUCY1A1,MAPK12,NRAS,PIK3CG,PIK3R3,PLCB4,PRKAA2,PRKAG1,PRKCB,PRKCG,RALB,RAP2B,RRAS,SMAD3,VCAM1
P2Y Purigenic Receptor Signaling Pathway	5,51E-01	1,78E-01	-0,218	ADCY2,ADCY7,AKT3,FOS,GNAI1,GNG7,GUCY1A1,ITGB3,NRAS,P2RY2,P2RY6,PIK3CG,PIK3R3,PLCB4,PLCL1,PRKAG1,PRKAR2A,PRKAR2B,PRKCB,PRKCG,RALB,RAP2B,RRAS
Dopamine Degradation	5,44E-01	2,17E-01	0,447	ALDH1A1,ALDH1A2,ALDH3A2,ALDH4A1,MAOB
Endothelin-1 Signaling	5,42E-01	1,74E-01	0,365	ADCY2,ADCY7,CASP8,ECE1,EDNRA,FOS,GNAI1,GNAO1,GNAS,GUCY1A1,ITPR1,MAPK12,MAPK4,NAPEPLD,NRAS,PIK3CG,PIK3R3,PLA2G4A,PLB1,PLCB4,PLCL1,PLD1,PNPLA8,PRKCB,PRKCG,PTGS1,PTGS2,RALB,RAP2B,RRAS,SHC3
Chondroitin Sulfate Degradation (Metazoa)	5,42E-01	2,5E-01	#NUM!	CEMIP,CEMIP2,OGA
Acyl-CoA Hydrolysis	5,42E-01	2,5E-01	#NUM!	ACOT7,ACOT8,PPT1
UDP-D-xylose and UDP-D-glucuronate Biosynthesis	5,39E-01	0.5	#NUM!	UGDH
β-alanine Degradation I	5,39E-01	0.5	#NUM!	ALDH6A1
Spermine Biosynthesis	5,39E-01	0.5	#NUM!	SMS
All-trans-decaprenyl Diphosphate Biosynthesis	5,39E-01	0.5	#NUM!	PDSS1
S-methyl-5'-thioadenosine Degradation II	5,39E-01	0.5	#NUM!	MTAP
Flavin Biosynthesis IV (Mammalian)	5,39E-01	0.5	#NUM!	FLAD1
L-cysteine Degradation III	5,39E-01	0.5	#NUM!	GOT1
4-hydroxyproline Degradation I	5,39E-01	0.5	#NUM!	ALDH4A1
Spermidine Biosynthesis I	5,39E-01	0.5	#NUM!	SRM
Xanthine and Xanthosine Salvage	5,39E-01	0.5	#NUM!	PNP
Fatty Acid Biosynthesis Initiation II	5,39E-01	0.5	#NUM!	FASN
Glycine Degradation (Creatine Biosynthesis)	5,39E-01	0.5	#NUM!	GATM
Glutamate Dependent Acid Resistance	5,39E-01	0.5	#NUM!	GAD2
PI3K Signaling in B Lymphocytes	5,33E-01	1,76E-01	-0,426	AKT3,ATF3,ATF5,ATF6B,CALM1 (includes others),CAMK2A,FOS,FOXO3,INPP5D,ITPR1,LYN,NFKBIA,NFKBID,NRAS,PIK3AP1,PIK3CG,PLCB4,PLCL1,PLEKHA3,PRKCB,RAC1,RALB,RAP2B,RRAS
CCR3 Signaling in Eosinophils	5,3E-01	1,77E-01	-1,807	CALM1 (includes others),CFL1,GNAI1,GNAO1,GNAS,GNG7,ITPR1,MAPK12,MYLK,NRAS,PAK1,PAK3,PIK3CG,PIK3R3,PLA2G4A,PLCB4,PRKCB,PRKCG,RAC1,RALB,RAP2B,RRAS
Ephrin B Signaling	5,29E-01	1,86E-01	-0,905	CFL1,EFNB2,EPHB3,EPHB4,GNAI1,GNAO1,GNAS,GNG7,ITSN1,KALRN,PAK1,RAC1,RAC3
GPCR-Mediated Nutrient Sensing in Enteroendocrine Cells	5,29E-01	1,79E-01	0,688	ADCY2,ADCY7,CACNA1A,CACNA1G,CACNA1H,CACNA2D2,CACNB3,GNAI1,GNAS,GNG7,GUCY1A1,ITPR1,PLCB4,PLCL1,PRKAG1,PRKAR2A,PRKAR2B,PRKCB,PRKCG,PYY
Prolactin Signaling	5,27E-01	1,81E-01	-0,905	ABCB8,ABCC9,FOS,KCNMA1,KCNMB1,KCNMB4,NR3C1,NRAS,PIK3CG,PIK3R3,PRKCB,PRKCG,RALB,RAP2B,RRAS,SOCS3,SOCS4
Phosphatidylcholine Biosynthesis I	5,2E-01	2,86E-01	#NUM!	CHKA,CHKB
Salvage Pathways of Pyrimidine Deoxyribonucleotides	5,2E-01	2,86E-01	#NUM!	CDA,TK2
Cellular Effects of Sildenafil (Viagra)	5,13E-01	1,75E-01	#NUM!	ACTG2,ADCY2,ADCY7,CACNA1A,CACNA2D2,CACNB3,CALM1 (includes others),GNAS,GUCY1A1,ITPR1,KCNN3,MYH11,MYL6B,MYLK,MYO18A,PDE1B,PDE1C,PDE2A,PDE3A,PLCB4,PLCL1,PRKAG1,PRKAR2A,PRKAR2B
Mismatch Repair in Eukaryotes	5,11E-01	2,22E-01	-1,000	EXO1,MLH1,MSH3,RPA1
fMLP Signaling in Neutrophils	5,1E-01	1,76E-01	-1,789	ACTR3,ARPC4,ARPC5L,CALM1 (includes others),GNAI1,GNAO1,GNAS,GNG7,ITPR1,NFKBIA,NFKBID,NRAS,PIK3CG,PIK3R3,PLCB4,PRKCB,PRKCG,RAC1,RAC3,RALB,RAP2B,RRAS
Neuregulin Signaling	5,07E-01	1,77E-01	-1,265	AKT3,CRKL,EGFR,ITGA1,ITGA11,ITGA2,ITGA3,ITGA6,ITGA9,ITGAV,ITGB3,ITGB5,NRAS,NRG1,PIK3R3,PRKCB,PRKCG,RALB,RAP2B,RRAS
Cholecystokinin/Gastrin-mediated Signaling	5,07E-01	1,77E-01	-0,728	DIRAS3,EGFR,FNBP1,FOS,IL33,ITPR1,MAP2K3,MAPK12,NRAS,PLCB4,PRKCB,PRKCG,PTGS2,PTK2B,RAC1,RAC3,RALB,RAP2B,RND1,RRAS
Phospholipase C Signaling	5,07E-01	1,69E-01	-0,392	ADCY2,ADCY7,ARHGEF17,ARHGEF7,ARHGEF9,CALM1 (includes others),DIRAS3,FNBP1,GNAS,GNG7,GUCY1A1,HDAC1,HDAC6,HDAC7,HDAC8,HDAC9,ITGA1,ITGA11,ITGA2,ITGA3,ITGA6,ITGA9,ITGAV,ITGB3,ITGB5,ITPR1,LYN,MYL6B,NAPEPLD,NRAS,PEBP1,PLA2G4A,PLCB4,PLD1,PRKCB,PRKCG,RAC1,RAC3,RALB,RAP2B,RAPGEF3,RND1,RRAS
B Cell Receptor Signaling	5,07E-01	1,72E-01	-0,928	AKT3,BCL6,CALM1 (includes others),CAMK2A,CFL1,CSK,EBF1,EGR1,GAB2,INPP5D,INPP5F,LYN,MAP2K3,MAP3K13,MAP3K5,MAP3K8,MAPK12,NFKBIA,NFKBID,NRAS,OCRL,PIK3AP1,PIK3CG,PIK3R3,PRKCB,PTK2B,RAC1,RALB,RAP2B,RRAS
Semaphorin Signaling in Neurons	5,04E-01	1,86E-01	#NUM!	CFL1,DIRAS3,FNBP1,MET,NRP1,PAK1,PAK3,RAC1,RAC3,RND1,SEMA7A
Role of WNT/GSK-3β Signaling in the Pathogenesis of Influenza	5,04E-01	1,86E-01	0,378	FZD1,FZD4,FZD9,LEF1,NCOA1,TCF4,TCF7L1,WNT2,WNT4,WNT5A,WNT5B
Estrogen-Dependent Breast Cancer Signaling	5,02E-01	1,82E-01	-0,302	AKT3,EGFR,ESR1,FOS,HSD17B10,HSD17B11,HSD17B8,IGF1R,NRAS,PIK3CG,PIK3R3,RALB,RAP2B,RRAS
IL-22 Signaling	4,96E-01	2,08E-01	0,447	AKT3,IL22RA1,JAK1,MAPK12,SOCS3
Tumoricidal Function of Hepatic Natural Killer Cells	4,96E-01	2,08E-01	-2,000	AIFM1,APAF1,CASP8,CYCS,SRGN
Estrogen-mediated S-phase Entry	4,96E-01	2,08E-01	-1,342	CCNA2,CDKN1A,E2F4,E2F8,ESR1
TNFR2 Signaling	4,87E-01	0.2	0,000	FOS,NFKBIA,NFKBID,TANK,TNFRSF1B,TRAF1
Sonic Hedgehog Signaling	4,87E-01	0.2	2,000	CCNB1,CCNB2,GLIS2,PRKAG1,PRKAR2A,PRKAR2B
Melanocyte Development and Pigmentation Signaling	4,81E-01	1,77E-01	-1,000	ADCY2,ADCY7,GNAS,GUCY1A1,KIT,MITF,NRAS,PIK3CG,PIK3R3,PRKAG1,PRKAR2A,PRKAR2B,RALB,RAP2B,RPS6KA4,RPS6KA5,RRAS
IL-17A Signaling in Fibroblasts	4,81E-01	1,94E-01	#NUM!	CEBPD,FOS,IL17RC,MAPK12,NFKBIA,NFKBID,TRAF3IP2
Wound Healing Signaling Pathway	4,8E-01	1,69E-01	1,622	ACVR1B,ACVR2A,CERT1,COL11A1,COL15A1,COL18A1,COL3A1,COL4A1,COL4A2,COL4A5,COL4A6,COL8A1,EGFR,FGF2,FOS,IL1R1,IL33,ITGA3,ITGA6,JAK1,LAMA1,MAP2K3,MAPK12,MMP8,NFKBIA,NFKBID,NRAS,PDGFA,RAC1,RALB,RAP2B,RRAS,SHC3,TGFBR2,TGFBR3,TNFRSF1B,VEGFC,VEGFD
Acute Myeloid Leukemia Signaling	4,8E-01	1,78E-01	-1,387	AKT3,IDH2,IDH3B,KIT,LEF1,MAP2K3,NRAS,PIK3CG,PIK3R3,PIM1,PML,RALB,RAP2B,RRAS,TCF4,TCF7L1
Death Receptor Signaling	4,8E-01	1,78E-01	-1,069	ACTG2,APAF1,ARHGDIB,CASP8,CFLAR,CYC1,CYCS,DAXX,MAP3K5,NFKBIA,NFKBID,PARP11,PARP16,TANK,TNFRSF1B,TNKS
Adrenomedullin signaling pathway	4,8E-01	1,7E-01	-1,095	ADCY2,ADCY7,ADM,AKT3,CALM1 (includes others),CSK,CTH,FOS,GNAS,GUCY1A1,IL33,ITPR1,KCNN3,MAP2K3,MAPK12,MAPK4,MYLK,NPR3,NRAS,PIK3CG,PIK3R3,PLCB4,PLCL1,PPARG,PRKAG1,PRKAR2A,PRKAR2B,PTK2B,RALB,RAP2B,RRAS,SHC3
ERK5 Signaling	4,78E-01	1,81E-01	-1,387	EGFR,FOS,FOXO3,IL6ST,MAP3K8,NRAS,RALB,RAP2B,RPS6KA4,RPS6KA5,RRAS,SGK1,YWHAB
Endocannabinoid Neuronal Synapse Pathway	4,78E-01	1,73E-01	1,460	ADCY2,ADCY7,CACNA1A,CACNA1G,CACNA1H,CACNA2D2,CACNB3,GNAI1,GNAO1,GNG7,GRIA2,GRIA3,GRIN2D,GUCY1A1,ITPR1,MAPK12,MAPK4,NAPEPLD,PLCB4,PLCL1,PRKAG1,PRKAR2A,PRKAR2B,PTGS2
CD40 Signaling	4,76E-01	1,82E-01	-1,265	FOS,MAP2K3,MAPK12,NFKBIA,NFKBID,PIK3CG,PIK3R3,PTGS1,PTGS2,TANK,TRAF1,TRAF5
Endometrial Cancer Signaling	4,76E-01	1,83E-01	-1,414	AKT3,FOXO3,LEF1,MLH1,NRAS,PIK3CG,PIK3R3,RALB,RAP2B,RRAS,TP53
Cell Cycle Control of Chromosomal Replication	4,76E-01	1,85E-01	0,000	CDK14,CDK18,CDK19,CDK20,CDK6,CDK8,CHEK2,DBF4,RPA1,TOP2A
Role of JAK1 and JAK3 in γc Cytokine Signaling	4,76E-01	1,82E-01	#NUM!	IL15RA,IL2RA,IL7R,JAK1,NRAS,PIK3CG,PIK3R3,PTK2B,RALB,RAP2B,RRAS,SOCS3
IL-2 Signaling	4,76E-01	1,83E-01	-0,302	AKT3,FOS,IL2RA,JAK1,NRAS,PIK3CG,PIK3R3,PTK2B,RALB,RAP2B,RRAS
p70S6K Signaling	4,72E-01	1,73E-01	-0,218	AGTR1,AKT3,EGFR,F2RL1,GNAI1,JAK1,LYN,NRAS,PIK3CG,PIK3R3,PLCB4,PLCL1,PLD1,PPP2R1B,PPP2R3A,PRKCB,PRKCG,PTPA,RALB,RAP2B,RRAS,YWHAB
Natural Killer Cell Signaling	4,7E-01	1,71E-01	-1,512	AKT3,CFL1,COL18A1,COL3A1,HSPA2,HSPA4,HSPA9,IL18R1,MAP2K3,MAP3K13,MAP3K5,MAP3K8,MAPK12,NRAS,PAK1,PAK3,PIK3CG,PIK3R3,PTK2B,PVR,RAC1,RAC3,RALB,RAP2B,RRAS,ULBP3,WASL,WIPF1
IL-8 Signaling	4,7E-01	1,69E-01	0,000	AKT3,CCND2,DIRAS3,EGFR,FLT1,FNBP1,FOS,GNAI1,GNAO1,GNAS,GNG7,ITGAV,ITGB3,MAPK12,NAPEPLD,NFKBIA,NRAS,PIK3CG,PIK3R3,PLD1,PRKCB,PRKCG,PTGS2,PTK2B,RAB11FIP2,RAC1,RAC3,RALB,RAP2B,RND1,RRAS,VCAM1,VEGFC,VEGFD
Type II Diabetes Mellitus Signaling	4,62E-01	1,71E-01	-0,832	ACSF2,ACSL3,AKT3,CACNA1A,CACNA1G,CACNA1H,CACNA2D2,CACNB3,ITPR1,MAP3K5,MAPK12,NFKBIA,NFKBID,NSMAF,PIK3CG,PIK3R3,PPARG,PRKAA2,PRKAG1,PRKCB,PRKCG,SMPD1,SOCS3,SOCS4,TNFRSF1B
Neuropathic Pain Signaling In Dorsal Horn Neurons	4,61E-01	1,75E-01	-0,243	BDNF,CAMK2A,FOS,GRIA2,GRIA3,GRIN2D,ITPR1,KCNN3,PIK3CG,PIK3R3,PLCB4,PLCL1,PRKAG1,PRKAR2A,PRKAR2B,PRKCB,PRKCG
Glutaryl-CoA Degradation	4,61E-01	2,11E-01	-1,000	ACAT1,HSD17B10,L3HYPDH,PARK7
PDGF Signaling	4,57E-01	1,76E-01	0,258	CRKL,FOS,INPP5D,INPP5F,JAK1,NRAS,OCRL,PDGFA,PDGFRA,PIK3CG,PIK3R3,PRKCB,RALB,RAP2B,RRAS
mTOR Signaling	4,53E-01	1,68E-01	-0,962	AKT3,ATG13,DIRAS3,EIF4A1,EIF4A2,FNBP1,MLST8,NAPEPLD,NRAS,PIK3CG,PIK3R3,PLD1,PPP2R1B,PPP2R3A,PRKAA2,PRKAG1,PRKCB,PRKCG,PRR5,PTPA,RAC1,RAC3,RALB,RAP2B,RICTOR,RND1,RPS6KA4,RPS6KA5,RRAS,TSC2,ULK1,VEGFC,VEGFD
CDP-diacylglycerol Biosynthesis I	4,53E-01	0.2	-2,236	AGPAT4,AGPAT5,GPAT3,LCLAT1,LPCAT2
Ethanol Degradation II	4,53E-01	0.2	-0,447	ALDH1A1,ALDH1A2,ALDH3A2,ALDH4A1,DHRS4
Leptin Signaling in Obesity	4,52E-01	1,78E-01	-0,447	ADCY2,ADCY7,AKT3,GUCY1A1,PDE3A,PIK3CG,PIK3R3,PLCB4,PLCL1,PRKAG1,PRKAR2A,PRKAR2B,SOCS3
Melatonin Signaling	4,51E-01	1,79E-01	-1,732	CALM1 (includes others),CAMK2A,GNAI1,GNAO1,MAP2K3,PLCB4,PLCL1,PRKAG1,PRKAR2A,PRKAR2B,PRKCB,PRKCG
Leukocyte Extravasation Signaling	4,47E-01	1,68E-01	-1,890	ACTG2,AFDN,CD44,CLDN1,CLDN15,CRKL,DLC1,EZR,F11R,GNAI1,ITGA2,ITGA3,JAM2,MAPK12,MMP11,MMP23B,MMP28,MMP7,MMP8,PIK3CG,PIK3R3,PRKCB,PRKCG,PTK2B,RAC1,RAPGEF3,TEC,TIMP3,VCAM1,WASL,WIPF1
TNFR1 Signaling	4,47E-01	1,84E-01	-1,667	APAF1,CASP8,CYCS,FOS,NFKBIA,NFKBID,PAK1,PAK3,TANK
Pyrimidine Ribonucleotides De Novo Biosynthesis	4,47E-01	1,89E-01	0,378	AK4,AK5,DHX9,ENTPD1,ENTPD7,NUDT16,UMPS
PPAR Signaling	4,44E-01	1,73E-01	-0,243	CITED2,FOS,IL1R1,IL33,NCOA1,NFKBIA,NFKBID,NR2F1,NRAS,PDGFA,PDGFRA,PPARG,PPARGC1A,PTGS2,RALB,RAP2B,RRAS,TNFRSF1B
Xenobiotic Metabolism CAR Signaling Pathway	4,42E-01	1,7E-01	0,816	ALDH16A1,ALDH1A1,ALDH1A2,ALDH3A2,ALDH4A1,ALDH6A1,ALDH8A1,CITED2,EGFR,GSTA3,GSTM1,GSTM3,GSTO1,MAP2K3,MGST1,NCOA1,NDST1,PPARGC1A,PPP2R1B,PPP2R3A,PRKCB,PRKCG,PTPA,SOD3
Embryonic Stem Cell Differentiation into Cardiac Lineages	4,4E-01	2,5E-01	#NUM!	GATA4,ISL1
Ketolysis	4,4E-01	2,5E-01	#NUM!	ACAT1,BDH1
White Adipose Tissue Browning Pathway	4,37E-01	1,71E-01	-0,218	ADCY2,ADCY7,BDNF,CACNA1A,CACNA1G,CACNA1H,CACNA2D2,CACNB3,FGFR1,GNAS,GUCY1A1,ITPR1,LDHB,MAPK12,NDN,PPARG,PPARGC1A,PRKAA2,PRKAG1,PRKAR2A,PRKAR2B,VGF
FGF Signaling	4,35E-01	1,74E-01	-0,258	AKT3,CRKL,FGF2,FGF5,FGFR1,FRS2,ITPR1,MAP2K3,MAP3K5,MAPK12,MET,PIK3CG,PIK3R3,RAC1,RPS6KA5
Thrombin Signaling	4,34E-01	1,67E-01	-0,600	ADCY2,ADCY7,AKT3,ARHGEF17,ARHGEF28,ARHGEF7,ARHGEF9,CAMK2A,DIRAS3,EGFR,FNBP1,GATA4,GATA5,GATA6,GNAI1,GNAO1,GNAS,GNG7,GUCY1A1,ITPR1,MAPK12,MYL6B,MYLK,NRAS,PIK3CG,PIK3R3,PLCB4,PLCL1,PRKCB,PRKCG,RAC1,RAC3,RALB,RAP2B,RND1,RRAS
Xenobiotic Metabolism Signaling	4,33E-01	1,66E-01	#NUM!	ALDH16A1,ALDH1A1,ALDH1A2,ALDH3A2,ALDH4A1,ALDH6A1,ALDH8A1,CAMK2A,CES2,CITED2,CYP1B1,EIF2AK3,GCLC,GSTA3,GSTM1,GSTM3,GSTO1,MAF,MAOB,MAP2K3,MAP3K13,MAP3K5,MAP3K8,MAPK12,MGST1,NCOA1,NDST1,NRAS,PIK3CG,PIK3R3,PPARGC1A,PPP2R1B,PPP2R3A,PRKCB,PRKCG,PTPA,RALB,RAP2B,RRAS,SOD3
G-Protein Coupled Receptor Signaling	4,32E-01	1,62E-01	-1,073	ACKR3,ADCY2,ADCY7,ADGRA3,ADGRG6,ADGRL1,ADGRL3,ADRA2C,AGTR1,AKT3,APEX1,ARRB1,BDKRB1,C5AR2,CALM1 (includes others),CAMK2A,CELSR2,CMKLR2,DUSP1,DUSP6,EDNRA,F2RL1,FICD,FOS,FOXO3,FOXO4,FZD1,FZD4,FZD9,GNAI1,GNAO1,GNAS,GNG7,GPR107,GPR137B,GPR176,GPR63,GPR65,GPR68,GPR83,GPRC5B,GPRC5C,GRK5,GUCY1A1,KCNN3,LATS2,LPAR2,LPAR3,MAP2K3,MAP3K13,MAP3K5,MAP3K8,MAPK12,MPPE1,MYL6B,MYLK,NAPEPLD,NFKBIA,NFKBID,NPR3,NPY1R,…
Synaptic Long Term Depression	4,29E-01	1,68E-01	1,671	CACNA1A,CACNA1G,CACNA1H,CACNA2D2,CACNB3,CTH,GNAI1,GNAO1,GNAS,GRIA2,GRIA3,GUCY1A1,IGF1R,ITPR1,LYN,NPR3,NRAS,PLA2G4A,PLB1,PLCB4,PLCL1,PNPLA8,PPP2R1B,PPP2R3A,PRKCB,PRKCG,PTPA,RALB,RAP2B,RRAS
Role of JAK family kinases in IL-6-type Cytokine Signaling	4,29E-01	1,76E-01	1,387	CEBPD,CNTFR,FOS,IL6ST,JAK1,JUNB,LIFR,MAPK12,OSMR,PIAS1,SOCS3,VEGFC,VEGFD
Histidine Degradation VI	4,21E-01	2,14E-01	#NUM!	CYP26B1,MICAL1,MICAL2
Apoptosis Signaling	4,21E-01	1,72E-01	-1,000	AIFM1,APAF1,BAK1,CAPN6,CAPN7,CASP8,CYC1,CYCS,MAP3K5,NFKBIA,NFKBID,NRAS,RALB,RAP2B,RRAS,TNFRSF1B,TP53
nNOS Signaling in Skeletal Muscle Cells	4,17E-01	1,82E-01	#NUM!	CACNA1A,CACNA1G,CACNA1H,CACNA2D2,CACNB3,CALM1 (includes others),ITPR1,SNTA1
Apelin Pancreas Signaling Pathway	4,17E-01	1,82E-01	0,000	EIF2AK3,MAPK12,PIK3CG,PIK3R3,PRKAA2,PRKAG1,PRKAR2A,PRKAR2B
Endoplasmic Reticulum Stress Pathway	4,16E-01	0.2	1,000	CALR,DNAJC3,EIF2AK3,MAP3K5
RANK Signaling in Osteoclasts	4,15E-01	1,72E-01	-0,277	AKT3,CALM1 (includes others),FOS,GSN,MAP3K13,MAP3K5,MAP3K8,MAPK12,MITF,NFKBIA,NFKBID,PIK3CG,PIK3R3,PTK2B,TRAF5
Inhibition of Angiogenesis by TSP1	4,15E-01	1,88E-01	0,447	AKT3,CD47,GUCY1A1,MAPK12,TGFBR2,TP53
Role of MAPK Signaling in the Pathogenesis of Influenza	4,08E-01	1,73E-01	#NUM!	AKT3,MAP2K3,MAP3K5,MAPK12,NRAS,PLA2G4A,PLB1,PNPLA8,PTGS2,RABGEF1,RALB,RAP2B,RRAS
Synaptic Long Term Potentiation	3,99E-01	1,68E-01	-0,218	CALM1 (includes others),CAMK2A,GRIA2,GRIA3,GRIN2D,ITPR1,NRAS,PLCB4,PLCL1,PPP1CA,PPP1CC,PPP1R10,PRKAG1,PRKAR2A,PRKAR2B,PRKCB,PRKCG,RALB,RAP2B,RAPGEF3,RRAS
Uracil Degradation II (Reductive)	3,98E-01	3,33E-01	#NUM!	DPYD
Diphthamide Biosynthesis	3,98E-01	3,33E-01	#NUM!	DPH6
Pentose Phosphate Pathway (Oxidative Branch)	3,98E-01	3,33E-01	#NUM!	PGLS
Serine Biosynthesis	3,98E-01	3,33E-01	#NUM!	PSAT1
Proline Degradation	3,98E-01	3,33E-01	#NUM!	ALDH4A1
Thyronamine and Iodothyronamine Metabolism	3,98E-01	3,33E-01	#NUM!	DIO3
Palmitate Biosynthesis I (Animals)	3,98E-01	3,33E-01	#NUM!	FASN
Ascorbate Recycling (Cytosolic)	3,98E-01	3,33E-01	#NUM!	GSTO1
Tetrahydrobiopterin Biosynthesis I	3,98E-01	3,33E-01	#NUM!	PTS
Uridine-5'-phosphate Biosynthesis	3,98E-01	3,33E-01	#NUM!	UMPS
Hypusine Biosynthesis	3,98E-01	3,33E-01	#NUM!	EIF5A
Thymine Degradation	3,98E-01	3,33E-01	#NUM!	DPYD
Geranylgeranyldiphosphate Biosynthesis	3,98E-01	3,33E-01	#NUM!	COX10
Biotin-carboxyl Carrier Protein Assembly	3,98E-01	3,33E-01	#NUM!	ACACA
Thyroid Hormone Metabolism I (via Deiodination)	3,98E-01	3,33E-01	#NUM!	DIO3
Adenine and Adenosine Salvage I	3,98E-01	3,33E-01	#NUM!	PNP
Tetrahydrobiopterin Biosynthesis II	3,98E-01	3,33E-01	#NUM!	PTS
Angiopoietin Signaling	3,86E-01	1,71E-01	-0,905	AKT3,ANGPTL1,NFKBIA,NFKBID,NRAS,PAK1,PAK3,PIK3CG,PIK3R3,RALB,RAP2B,RRAS,TIE1
Thyroid Cancer Signaling	3,86E-01	1,71E-01	-1,387	AKT3,BDNF,FOS,LEF1,NRAS,PIK3CG,PIK3R3,RALB,RAP2B,RRAS,TCF4,TCF7L1,TP53
Triacylglycerol Degradation	3,85E-01	1,79E-01	-0,447	AARS1,CES2,LIPG,NDST1,PLA1A,PLB1,TNFAIP6
Calcium Signaling	3,85E-01	1,64E-01	-0,728	ATP2B4,CACNA1A,CACNA1G,CACNA1H,CACNA2D2,CACNB3,CALM1 (includes others),CALR,CAMK2A,GRIA2,GRIA3,GRIN2D,HDAC1,HDAC6,HDAC7,HDAC8,HDAC9,ITPR1,MCU,MYH11,MYL6B,MYO18A,PRKAG1,PRKAR2A,PRKAR2B,RAP2B,RCAN2,SLC8A1,SLC8B1,TPM2,TPM3,TRPC4,TRPC5
Fatty Acid β-oxidation I	3,82E-01	1,82E-01	0,000	ACSF2,ACSL3,AUH,ECHDC3,HSD17B10,SCP2
GM-CSF Signaling	3,82E-01	1,71E-01	-0,905	AKT3,CAMK2A,HCK,LYN,NRAS,PIK3CG,PIK3R3,PIM1,PRKCB,RALB,RAP2B,RRAS
ILK Signaling	3,79E-01	1,64E-01	0,200	ACTG2,AKT3,BMP2,CFL1,DIRAS3,FLNB,FNBP1,FOS,ITGB3,ITGB5,KRT18,LEF1,LIMS2,MAPK12,MYH11,MYL6B,MYO18A,PIK3CG,PIK3R3,PPP2R1B,PPP2R3A,PTGS2,PTPA,RAC1,RAC3,RICTOR,RND1,RPS6KA4,RPS6KA5,VEGFC,VEGFD
Phosphatidylglycerol Biosynthesis II (Non-plastidic)	3,78E-01	1,85E-01	-2,236	AGPAT4,AGPAT5,GPAT3,LCLAT1,LPCAT2
Insulin Secretion Signaling Pathway	3,77E-01	1,63E-01	-0,324	ABCC9,ADCY2,ADCY7,AGO3,CACNA1A,CACNA1G,CACNA1H,CACNA2D2,CACNB3,CAMK2A,CPE,EIF2AK3,EIF4A1,EIF4A2,GHR,GNAS,GUCY1A1,HCK,ITPR1,JAK1,KLF11,LYN,MAPK12,PC,PDHX,PIK3CG,PIK3R3,PLCB4,PLCL1,PRKAG1,PRKAR2A,PRKAR2B,PRKCB,PRKCG,RPS6KA5,SEC11C,SEC61A1,SPCS2,SRP9,STX16,VAMP2
Ethanol Degradation IV	3,75E-01	1,9E-01	0,000	ALDH1A1,ALDH1A2,ALDH3A2,ALDH4A1
Methionine Degradation I (to Homocysteine)	3,75E-01	1,9E-01	-1,000	AHCYL1,PRMT1,PRMT3,PRMT5
Citrulline Biosynthesis	3,74E-01	2,22E-01	#NUM!	ARG2,OAT
Oxytocin Signaling Pathway	3,73E-01	1,62E-01	-0,457	ABCB8,ABCC9,AKT3,ARRB1,ATP2B4,CACNA1A,CACNA2D2,CACNB3,CALM1 (includes others),CTH,EGFR,FOS,GNAI1,GNAO1,GNG7,GUCY1A1,ITPR1,KCNT2,MAPK12,MAPK4,MYH11,MYL6B,MYLK,MYO18A,NPR3,NRAS,PIK3CG,PIK3R3,PLA2G4A,PLCB4,PPARG,PRKAA2,PRKAG1,PRKAR2A,PRKAR2B,PRKCB,PRKCG,PTGFR,PTGS2,RALB,RAP2B,RRAS,SHC3
RAN Signaling	3,73E-01	0.2	#NUM!	KPNA2,RANGAP1,RCC1
Telomere Extension by Telomerase	3,73E-01	0.2	#NUM!	HNRNPA1,HNRNPA2B1,TNKS
Superpathway of Citrulline Metabolism	3,73E-01	0.2	#NUM!	ARG2,ASL,OAT
Adenosine Nucleotides Degradation II	3,73E-01	0.2	#NUM!	ADA,NT5C2,PNP
Regulation Of The Epithelial Mesenchymal Transition In Development Pathway	3,71E-01	1,69E-01	0,905	APH1A,FZD1,FZD4,FZD9,GLIS2,JAG1,LEF1,S100A4,TCF4,TCF7L1,WNT2,WNT4,WNT5A,WNT5B
Triacylglycerol Biosynthesis	3,69E-01	1,73E-01	-2,121	AGPAT4,AGPAT5,ELOVL1,ELOVL6,GPAT3,LCLAT1,LPCAT2,PLPP1,SIRT6
MIF Regulation of Innate Immunity	3,58E-01	1,75E-01	1,134	FOS,MAPK12,NFKBIA,NFKBID,PLA2G4A,PTGS2,TP53
Retinoic acid Mediated Apoptosis Signaling	3,58E-01	1,75E-01	-0,378	APAF1,CASP8,CFLAR,CYCS,PARP11,PARP16,TNKS
Prostate Cancer Signaling	3,55E-01	1,65E-01	#NUM!	AKT3,CDKN1A,E2F4,HDAC1,HDAC6,HDAC7,HDAC8,HDAC9,LEF1,NFKBIA,NFKBID,NRAS,PIK3CG,PIK3R3,RALB,RAP2B,RRAS,TP53
TWEAK Signaling	3,52E-01	1,76E-01	-1,633	APAF1,CASP8,CYCS,NFKBIA,NFKBID,TRAF1
Pyrimidine Ribonucleotides Interconversion	3,52E-01	1,76E-01	0,816	AK4,AK5,DHX9,ENTPD1,ENTPD7,NUDT16
Coronavirus Replication Pathway	3,52E-01	1,76E-01	-1,633	HNRNPA1,TUBA1B,TUBA1C,TUBA4A,TUBB,TUBB2B
IL-4 Signaling	3,51E-01	1,63E-01	0,192	AKT3,CERT1,COL11A1,COL15A1,COL18A1,COL3A1,COL4A1,COL4A2,COL4A5,COL4A6,COL8A1,GNAI1,JAK1,MAF,MAPK12,MLST8,NFIL3,NR3C1,NRAS,PIK3CG,PIK3R3,PRR5,RALB,RAP2B,RICTOR,RRAS,TIMP3
MSP-RON Signaling In Cancer Cells Pathway	3,43E-01	1,63E-01	-0,853	AKT3,EGFR,FOS,ITGA6,KLK4,LEF1,MET,NFKBIA,NRAS,PIK3CG,PIK3R3,PLAUR,PTK2B,RALB,RAP2B,RRAS,SMAD2,TCF4,TCF7L1,VEGFC,VEGFD,YWHAB
Gα12/13 Signaling	3,38E-01	1,63E-01	-1,147	AKT3,CDH2,CDH3,CDH6,CDH8,F2RL1,LPAR2,LPAR3,MAP3K5,MAPK12,MYL6B,NFKBIA,NFKBID,NRAS,PIK3CG,PIK3R3,PTK2B,RALB,RAP2B,RRAS,TEC
Superpathway of D-myo-inositol (1,4,5)-trisphosphate Metabolism	3,38E-01	1,82E-01	2,000	INPP5D,INPP5F,ITPKA,OCRL
Amyloid Processing	3,38E-01	1,7E-01	0,000	AKT3,APH1A,CAPN6,CAPN7,MAPK12,PRKAG1,PRKAR2A,PRKAR2B
Apelin Muscle Signaling Pathway	3,38E-01	1,7E-01	1,342	AKT3,GNAI1,GNAO1,GNAS,GNG7,PPARGC1A,PRKAA2,PRKAG1
Gαq Signaling	3,33E-01	1,61E-01	-0,229	AGTR1,AKT3,CALM1 (includes others),CSK,DIRAS3,FNBP1,GNAI1,GNAO1,GNAS,GNG7,ITPR1,NAPEPLD,NFKBIA,NFKBID,PIK3CG,PIK3R3,PLCB4,PLD1,PRKCB,PRKCG,PTK2B,RAC1,RAC3,RGS4,RGS7,RND1
Extrinsic Prothrombin Activation Pathway	3,3E-01	1,88E-01	#NUM!	FGG,PROS1,TFPI
D-myo-inositol (1,4,5)-trisphosphate Degradation	3,3E-01	1,88E-01	#NUM!	INPP5D,INPP5F,OCRL
Stearate Biosynthesis I (Animals)	3,3E-01	1,67E-01	-2,646	ACOT7,ACOT8,ACSF2,ACSL3,ELOVL1,ELOVL6,FASN,PPT1,PTGR1,SIRT6
Eicosanoid Signaling	3,3E-01	1,67E-01	#NUM!	LTC4S,PLA2G4A,PLB1,PNPLA8,PTGDS,PTGER4,PTGES,PTGFR,PTGS1,PTGS2
ERBB Signaling	3,22E-01	1,63E-01	-2,324	EGFR,FOS,MAP2K3,MAPK12,NRAS,NRG1,PAK1,PAK3,PIK3CG,PIK3R3,PRKCB,PRKCG,RALB,RAP2B,RRAS
Oleate Biosynthesis II (Animals)	3,19E-01	0.2	#NUM!	ALDH6A1,UFSP2
Role of p14/p19ARF in Tumor Suppression	3,15E-01	1,72E-01	0,447	CDKN2A,PIK3CG,PIK3R3,RAC1,TP53
Fc Epsilon RI Signaling	3,09E-01	1,61E-01	-1,886	AKT3,INPP5D,INPP5F,LYN,MAP2K3,MAPK12,NRAS,OCRL,PIK3CG,PIK3R3,PLA2G4A,PRKCB,PRKCG,RAC1,RAC3,RALB,RAP2B,RRAS
Pyruvate Fermentation to Lactate	3,06E-01	2,5E-01	#NUM!	LDHB
Heme Degradation	3,06E-01	2,5E-01	#NUM!	BLVRA
Spermine and Spermidine Degradation I	3,06E-01	2,5E-01	#NUM!	SAT1
Phenylethylamine Degradation I	3,06E-01	2,5E-01	#NUM!	ALDH3A2
Melatonin Degradation II	3,06E-01	2,5E-01	#NUM!	MAOB
Gluconeogenesis I	3,05E-01	1,74E-01	-1,000	ENO2,ENO4,MDH2,ME3
Docosahexaenoic Acid (DHA) Signaling	2,98E-01	1,67E-01	#NUM!	AKT3,APAF1,CYCS,PIK3CG,PIK3R3,SERPINF1
Role of PI3K/AKT Signaling in the Pathogenesis of Influenza	2,94E-01	1,63E-01	-0,816	AKT3,CRKL,GNAI1,MLH1,NFKBIA,NFKBID,PIK3CG,PIK3R3
JAK/STAT Signaling	2,94E-01	1,6E-01	-0,832	AKT3,CDKN1A,FOS,JAK1,NRAS,PIAS1,PIK3CG,PIK3R3,RALB,RAP2B,RRAS,SOCS3,SOCS4
Ubiquinol-10 Biosynthesis (Eukaryotic)	2,92E-01	1,76E-01	#NUM!	CYP26B1,MICAL1,MICAL2
nNOS Signaling in Neurons	2,85E-01	1,63E-01	#NUM!	CALM1 (includes others),CAMK2A,CAPN6,CAPN7,GRIN2D,PRKCB,PRKCG
CCR5 Signaling in Macrophages	2,83E-01	1,58E-01	-0,707	CACNA1A,CACNA1G,CACNA1H,CACNA2D2,CACNB3,CALM1 (includes others),FOS,GNAI1,GNAO1,GNAS,GNG7,ITPR1,MAPK12,PRKCB,PRKCG,PTK2B
Antigen Presentation Pathway	2,75E-01	1,67E-01	#NUM!	CALR,PSMB5,PSMB8,TAP1
Ketogenesis	2,74E-01	1,82E-01	#NUM!	ACAT1,BDH1
Bile Acid Biosynthesis, Neutral Pathway	2,74E-01	1,82E-01	#NUM!	CYP27A1,SCP2
Purine Nucleotides De Novo Biosynthesis II	2,74E-01	1,82E-01	#NUM!	ADSL,ATIC
IL-10 Signaling	2,72E-01	1,57E-01	0,655	AKT3,ARG2,BHLHE40,BLVRA,BMP2,CDKN1A,DUSP1,FOS,IL1R1,IL33,IL6ST,INPP5D,JAK1,MAF,MAP2K3,MAPK12,NFKBIA,NFKBID,PRKAA2,PRKAG1,SOCS3
Thrombopoietin Signaling	2,72E-01	1,59E-01	-0,632	FOS,GAB2,NRAS,PIK3CG,PIK3R3,PRKCB,PRKCG,RALB,RAP2B,RRAS
BER (Base Excision Repair) Pathway	2,64E-01	1,59E-01	-1,890	APEX1,CDKN2A,MAP2K3,PNKP,RPA1,TDG,TP53
Estrogen Biosynthesis	2,62E-01	1,61E-01	0,447	CYP1B1,HSD17B10,HSD17B11,HSD17B8,POR
Purine Nucleotides Degradation II (Aerobic)	2,59E-01	1,67E-01	#NUM!	ADA,NT5C2,PNP
Inflammasome pathway	2,59E-01	1,67E-01	#NUM!	CASP8,NEK7,NLRP3
IL-17A Signaling in Gastric Cells	2,48E-01	1,6E-01	0,000	EGFR,FOS,IL17RC,MAPK12
Proline Biosynthesis II (from Arginine)	2,42E-01	0.2	#NUM!	OAT
Protein Citrullination	2,42E-01	0.2	#NUM!	PADI2
Superpathway of Serine and Glycine Biosynthesis I	2,42E-01	0.2	#NUM!	PSAT1
Chondroitin and Dermatan Biosynthesis	2,42E-01	0.2	#NUM!	CHSY3
CMP-N-acetylneuraminate Biosynthesis I (Eukaryotes)	2,42E-01	0.2	#NUM!	NANS
Glutathione Redox Reactions II	2,42E-01	0.2	#NUM!	AIFM1
Myo-inositol Biosynthesis	2,42E-01	0.2	#NUM!	INPP5F
Citrulline-Nitric Oxide Cycle	2,42E-01	0.2	#NUM!	ASL
Glutamate Degradation III (via 4-aminobutyrate)	2,42E-01	0.2	#NUM!	GAD2
Cleavage and Polyadenylation of Pre-mRNA	2,35E-01	1,67E-01	#NUM!	CSTF1,PAPOLA
γ-glutamyl Cycle	2,35E-01	1,67E-01	#NUM!	GCLC,GSS
γ-linolenate Biosynthesis II (Animals)	2,29E-01	1,58E-01	#NUM!	ACSF2,ACSL3,CYB5R3
Mitochondrial L-carnitine Shuttle Pathway	2,29E-01	1,58E-01	#NUM!	ACSF2,ACSL3,CPT1A
Trehalose Degradation II (Trehalase)	1,94E-01	1,67E-01	#NUM!	HK1
Glycerol Degradation I	1,94E-01	1,67E-01	#NUM!	GK
Glycine Cleavage Complex	1,94E-01	1,67E-01	#NUM!	GLDC
UDP-N-acetyl-D-glucosamine Biosynthesis II	1,94E-01	1,67E-01	#NUM!	PGM3
Ceramide Degradation	1,94E-01	1,67E-01	#NUM!	ASAH2
Zymosterol Biosynthesis	1,94E-01	1,67E-01	#NUM!	NSDHL
Oxytocin In Brain Signaling Pathway	0	1,47E-01	0,784	AKT3,CACNA1A,CACNA1G,CACNA1H,CACNA2D2,CACNB3,CALM1 (includes others),EGFR,GNAI1,GNAO1,GNG7,ITPR1,NLRP3,NRAS,PIK3CG,PIK3R3,PLA2G4A,PLB1,PNPLA8,PRKCB,PRKCG,PTGS1,PTGS2,RALB,RAP2B,RRAS
IL-13 Signaling Pathway	0	1,41E-01	0,832	AKT3,DUSP1,HCK,IL17RC,IL33,JAK1,LYN,MAPK12,PDGFA,PIK3CG,PIK3R3,SOCS3,TP53
Oxytocin In Spinal Neurons Signaling Pathway	0	1,29E-01	0,000	ABCC9,CTH,GUCY1A1,NPR3
SNARE Signaling Pathway	0	1,41E-01	-0,943	ADCY2,ADCY7,CACNA2D2,CACNB3,CALM1 (includes others),CAMK2A,GUCY1A1,MYH11,MYL6B,MYO18A,PRKAG1,PRKAR2A,PRKAR2B,STX16,SYN1,SYN2,SYT9,VAMP2
CDX Gastrointestinal Cancer Signaling Pathway	0	1,37E-01	0,200	AKT3,BMP2,BMP4,BMP6,EGFR,FOS,FZD1,FZD4,FZD9,GATA6,IL33,JAK1,LEF1,MAPK12,PIK3CG,PIK3R3,PTGS2,RAC1,RAC3,TCF4,TCF7L1,WNT2,WNT4,WNT5A,WNT5B
Macrophage Classical Activation Signaling Pathway	0	9,52E-02	1,387	ACO2,AEBP2,IL33,IRF9,JAK1,MAF,MERTK,NDUFS1,NFKBIA,NFKBID,PDHX,PPARG,SDHA,SOCS3
Multiple Sclerosis Signaling Pathway	0	1,4E-01	1,569	AEBP2,AIFM1,C1QB,C2,CAPN6,CAPN7,CASP8,CYP27B1,DUSP1,DUSP6,GRIN2D,IL17RC,IL2RA,IL33,IL7R,MAPK12,MASP1,NLRP3,PARP11,PARP16,PLAU,PPARG,SLC8A1,SLC8B1,TLR3,TNKS
Pathogen Induced Cytokine Storm Signaling Pathway	0	1,19E-01	1,183	BHLHE40,CASP8,CERT1,COL11A1,COL15A1,COL18A1,COL3A1,COL4A1,COL4A2,COL4A5,COL4A6,COL8A1,CXCL16,FGG,FOS,GSDME,IFIH1,IL18R1,IL1R1,IL33,IL6ST,IRF9,JAK1,LYST,MAPK12,MAPK4,MLKL,NLRP3,SOCS3,SRGN,TBX21,TLR3,TNFRSF1B,VEGFC,VEGFD
Macrophage Alternative Activation Signaling Pathway	0	1,29E-01	0,655	DUSP1,EPAS1,FOS,H3C3,IL33,JAK1,KLF4,MAF,MAPK12,MLST8,NFKBIA,NFKBID,NR3C1,PIK3CG,PIK3R3,PPARG,PPARGC1A,RPS6KA4,RPS6KA5,SOCS3,ZC3H12A
S100 Family Signaling Pathway	0	1,48E-01	0,600	ACKR3,ADGRA3,ADGRG6,ADGRL1,ADGRL3,ADRA2C,AGTR1,AKT3,ATP5F1B,ATP5F1D,BDKRB1,BDNF,C5AR2,CACNA1A,CACNA1G,CACNA1H,CACNA2D2,CACNB3,CACYBP,CALM1 (includes others),CAMK2A,CDKN1A,CELSR2,CMKLR2,CTSD,DLC1,EDNRA,EGFR,ESR1,ETV4,EZR,F2RL1,FGFR1,FOS,FZD1,FZD4,FZD9,GPR107,GPR137B,GPR176,GPR63,GPR65,GPR68,GPR83,GPRC5B,GPRC5C,ITPR1,JAK1,LEF1,LPAR2,LPAR3,MAP2K3,MAP3K8,MAPK12,MAPK4,MMP11,MMP23B,MMP28,MMP7,MMP8,NPY1…
IL-33 Signaling Pathway	0	1,38E-01	0,728	AKT3,CASP8,FOS,H2AC21,H2AX,H2AZ1,H2AZ2,H2BC10,ICAM2,IL33,KIT,MAP3K8,MAPK12,NFKBIA,NFKBID,PIK3CG,PIK3R3,PRKAG1,PRKAR2A,PRKAR2B,PTGS2,VCAM1
NOD1/2 Signaling Pathway	0	1,06E-01	0,500	ARHGEF7,FOS,HSPA2,HSPA4,HSPA9,IL33,MAP2K3,MAP3K8,MAPK12,MAVS,NFKBIA,NFKBID,NLRP3,RAC1,TLR3,TNFSF18
LPS/IL-1 Mediated Inhibition of RXR Function	0	1,39E-01	0,000	ACOX2,ACSF2,ACSL3,ALDH16A1,ALDH1A1,ALDH1A2,ALDH3A2,ALDH4A1,ALDH6A1,ALDH8A1,CES2,CPT1A,ECSIT,FABP3,GSTA3,GSTM1,GSTM3,GSTO1,IL1R1,IL33,MAOB,MGST1,NCOA1,NDST1,PPARGC1A,PPARGC1B,SOD3,TNFRSF1B
Hepatic Cholestasis	0	1,03E-01	#NUM!	ADCY2,ADCY7,CYP27A1,ESR1,GUCY1A1,IL1R1,IL33,MAPK12,NFKBIA,NFKBID,PRKAG1,PRKAR2A,PRKAR2B,PRKCB,PRKCG,SLC4A2,SLCO3A1,TNFRSF1B
LXR/RXR Activation	0	9,82E-02	-1,000	ACACA,ARG2,CLU,FASN,IL1R1,IL33,PTGS2,RBP4,SERPINF1,TLR3,TNFRSF1B
VDR/RXR Activation	0	1,32E-01	0,816	CDKN1A,CYP27B1,GADD45A,HES1,KLF4,NCOA1,PDGFA,PRKCB,PRKCG,PSMC5
FXR/RXR Activation	0	9,57E-02	#NUM!	AKT3,CLU,CYP27A1,FASN,IL33,MAPK12,PPARG,PPARGC1A,RBP4,SERPINF1,SLC4A2
TR/RXR Activation	0	1,48E-01	#NUM!	ACACA,AKT3,DIO3,FASN,GPS2,NCOA1,PIK3CG,PIK3R3,PPARGC1A,RCAN2,SLC16A2,STRBP
Erythropoietin Signaling Pathway	0	1,31E-01	-0,447	AKT3,APAF1,CCND2,FOS,FOXO3,IL33,ITPR1,NFKBIA,NFKBID,NRAS,PIK3CG,PIK3R3,PRKCB,PRKCG,RAC1,RAC3,RALB,RAP2B,RRAS,SHC3,TP53
Activation of IRF by Cytosolic Pattern Recognition Receptors	0	1,37E-01	1,134	IFIH1,IRF9,MAPK12,MAVS,NFKBIA,NFKBID,TANK
Clathrin-mediated Endocytosis Signaling	0	1,44E-01	#NUM!	ACTG2,ACTR3,AP1G2,AP1S1,AP1S2,AP1S3,AP4S1,ARPC4,ARPC5L,ARRB1,CLU,DNM1L,FGF2,FGF5,ITGB3,ITGB5,MET,MYO1E,PDGFA,PIK3CG,PIK3R3,RAB5A,RAC1,RBP4,SH3BP4,VEGFC,VEGFD,WASL
IL-12 Signaling and Production in Macrophages	0	1,42E-01	-1,134	AKT3,CALM1 (includes others),CD47,CLU,COL18A1,COL3A1,FOS,H3C3,IFIH1,IL6ST,MAF,MAP2K3,MAP3K8,MAPK12,NCOA1,NFIL3,PIK3CG,PIK3R3,PPARG,PRKAA2,PRKAG1,PRKCB,PRKCG,RAC1,RBP4,SOCS3,TBX21,TLR3
Role of Pattern Recognition Receptors in Recognition of Bacteria and Viruses	0	8,27E-02	0,000	C1QB,IFIH1,IL33,MAPK12,MAVS,NLRP3,PIK3CG,PIK3R3,PRKCB,PRKCG,TLR3
TREM1 Signaling	0	4,76E-02	#NUM!	AKT3,NLRP3,TLR3
Role of NFAT in Regulation of the Immune Response	0	1,29E-01	-0,258	AKT3,CALM1 (includes others),FOS,GATA4,GNAI1,GNAO1,GNAS,GNG7,ITPR1,KPNA2,LYN,NFKBIA,NFKBID,NRAS,ORAI1,PIK3CG,PIK3R3,PLCB4,RALB,RAP2B,RCAN2,RRAS
Calcium-induced T Lymphocyte Apoptosis	0	1,37E-01	0,447	CALM1 (includes others),HDAC1,ITPR1,NR4A1,ORAI1,PRKCB,PRKCG
Cytotoxic T Lymphocyte-mediated Apoptosis of Target Cells	0	1,54E-01	#NUM!	APAF1,CASP8,CYC1,CYCS
IL-17 Signaling	0	1,28E-01	0,688	AKT3,FOS,IL17RC,IL33,JAK1,MAP2K3,MAPK12,NRAS,PIK3CG,PIK3R3,PTGS2,RALB,RAP2B,RRAS,SRSF1,TRAF3IP2,TRAF5,VEGFC,VEGFD
Airway Pathology in Chronic Obstructive Pulmonary Disease	0	5,83E-02	#NUM!	FGF2,FGF5,IL33,MMP8,PTGDS,RBP4
4-1BB Signaling in T Lymphocytes	0	1,47E-01	#NUM!	MAP3K5,MAPK12,NFKBIA,NFKBID,TRAF1
CTLA4 Signaling in Cytotoxic T Lymphocytes	0	1,49E-01	0,000	AKT3,AP1G2,AP1S1,AP1S2,AP1S3,FOS,HCK,ITGA2,ITGA3,LYN,MAPK12,NAPEPLD,NRAS,PIK3CG,PIK3R3,PLD1,PPP2R1B,PPP2R3A,PTPA,RAC1,RAC3,RALB,RAP2B,RRAS
B Cell Activating Factor Signaling	0	1,4E-01	#NUM!	FOS,MAPK12,NFKBIA,NFKBID,TRAF1,TRAF5
Airway Inflammation in Asthma	0	3,57E-02	#NUM!	IL33
T Helper Cell Differentiation	0	1,09E-01	#NUM!	BCL6,IL18R1,IL2RA,IL6ST,TBX21,TGFBR2,TNFRSF1B
IL-9 Signaling	0	1,14E-01	-1,000	JAK1,PIK3CG,PIK3R3,SOCS3
CD28 Signaling in T Helper Cells	0	1,38E-01	-1,387	ACTR3,AKT3,ARPC4,ARPC5L,CALM1 (includes others),CSK,FOS,ITPR1,MAPK12,NFKBIA,NFKBID,PAK1,PIK3CG,PIK3R3,RAC1
IL-15 Signaling	0	1,56E-01	-1,155	AKT3,IL15RA,JAK1,MAPK12,MLST8,NRAS,PIK3CG,PIK3R3,RAC3,RALB,RAP2B,RRAS
Role of Cytokines in Mediating Communication between Immune Cells	0	2,5E-02	#NUM!	IL33
Dendritic Cell Maturation	0	9,62E-02	0,258	AKT3,CD1B,COL18A1,COL3A1,FSCN1,IL33,MAPK12,NFKBIA,NFKBID,PIK3CG,PIK3R3,PLCB4,PLCL1,TLR3,TNFRSF1B
Cardiac Hypertrophy Signaling	0	1,54E-01	-0,898	ADCY2,ADCY7,ADRA2C,CACNA1A,CACNA2D2,CACNB3,CALM1 (includes others),DIRAS3,FNBP1,GATA4,GNAI1,GNAO1,GNAS,GNG7,GUCY1A1,IGF1R,MAP2K3,MAP3K13,MAP3K5,MAP3K8,MAPK12,MAPKAPK3,MYL6B,NRAS,PIK3CG,PIK3R3,PLCB4,PLCL1,PRKAG1,PRKAR2A,PRKAR2B,RAC1,RAC3,RALB,RAP2B,RND1,RRAS,TGFBR2
ICOS-ICOSL Signaling in T Helper Cells	0	1,44E-01	0,000	AKT3,CALM1 (includes others),CAMK2A,CSK,GAB2,IL2RA,INPP5D,ITPR1,NFKBIA,NFKBID,PIK3CG,PIK3R3,PLEKHA3,RAC1
Lipid Antigen Presentation by CD1	0	1,05E-01	#NUM!	CALR,CD1B
HMGB1 Signaling	0	1,42E-01	-1,414	AKT3,DIRAS3,FNBP1,FOS,IL1R1,IL33,KAT2A,KAT2B,MAP2K3,MAPK12,NRAS,PIK3CG,PIK3R3,RAC1,RAC3,RALB,RAP2B,RND1,RRAS,SERPINE1,TNFRSF1B,VCAM1
Maturity Onset Diabetes of Young (MODY) Signaling	0	8,57E-02	#NUM!	ABCC9,APOL3,CACNA1A,CACNA2D2,CACNB3,KLF11
FLT3 Signaling in Hematopoietic Progenitor Cells	0	1,48E-01	-1,155	AKT3,GAB2,INPP5D,MAPK12,NRAS,PIK3CG,PIK3R3,RALB,RAP2B,RPS6KA4,RPS6KA5,RRAS
Antiproliferative Role of Somatostatin Receptor 2	0	1,49E-01	-1,414	CDKN1A,CTH,GNG7,GUCY1A1,NPR3,NRAS,PIK3CG,PIK3R3,RALB,RAP2B,RRAS
Role of OCT4 in Mammalian Embryonic Stem Cell Pluripotency	0	1,33E-01	#NUM!	NR2F1,NR2F2,NR6A1,PHB1,TDRD7,TP53
CREB Signaling in Neurons	0	1,48E-01	1,270	ACKR3,ADCY2,ADCY7,ADGRA3,ADGRG6,ADGRL1,ADGRL3,ADRA2C,AGTR1,AKT3,BDKRB1,BMP6,BMPR1B,C5AR2,CACNA1A,CACNA1G,CACNA1H,CACNA2D2,CACNB3,CALM1 (includes others),CAMK2A,CELSR2,CMKLR2,EDNRA,EGFR,F2RL1,FGF2,FGFR1,FLT1,FZD1,FZD4,FZD9,GHR,GNAI1,GNAO1,GNAS,GNG7,GPR107,GPR137B,GPR176,GPR63,GPR65,GPR68,GPR83,GPRC5B,GPRC5C,GRIA2,GRIA3,GRIN2D,GUCY1A1,IGF1R,IGF2R,ITPR1,LPAR2,LPAR3,NPY1R,NRAS,P2RY2,P2RY6,PDGFRA,PIK3…
Renal Cell Carcinoma Signaling	0	1,56E-01	-1,732	AKT3,FOS,MET,NRAS,PAK1,PAK3,PIK3CG,PIK3R3,RAC1,RALB,RAP2B,RRAS
Primary Immunodeficiency Signaling	0	1,18E-01	#NUM!	ADA,DCLRE1C,IL7R,TAP1
Graft-versus-Host Disease Signaling	0	2,86E-02	#NUM!	IL33
Production of Nitric Oxide and Reactive Oxygen Species in Macrophages	0	1,55E-01	0,784	AKT3,ARG2,CLU,DIRAS3,FNBP1,FOS,JAK1,MAP3K13,MAP3K5,MAP3K8,MAPK12,NFKBIA,NFKBID,PIK3CG,PIK3R3,PPP1CA,PPP1CC,PPP1R10,PPP2R1B,PPP2R3A,PRKCB,PRKCG,PTPA,RAC1,RAC3,RBP4,RND1,TNFRSF1B
G Protein Signaling Mediated by Tubby	0	1,13E-01	1,134	GNAI1,GNAO1,GNAS,GNG7,MERTK,PLCB4,TTC21B,TUB
Communication between Innate and Adaptive Immune Cells	0	3,03E-02	#NUM!	IL33,TLR3
Crosstalk between Dendritic Cells and Natural Killer Cells	0	1,08E-01	1,000	ACTG2,CAMK2A,FSCN1,IL15RA,TLN1,TLR3,TNFRSF1B
Systemic Lupus Erythematosus Signaling	0	1,34E-01	#NUM!	AKT3,CD2BP2,EFTUD2,FOS,HNRNPA2B1,HNRNPC,IL33,INPP5D,LSM1,LSM2,LSM7,LYN,NRAS,PIK3CG,PIK3R3,PRPF19,PRPF3,PRPF40B,RALB,RAP2B,RRAS,SNRPA
EIF2 Signaling	0	1,06E-01	-1,807	ACTG2,AGO3,AKT3,ATF3,ATF5,EIF2AK3,EIF2AK4,EIF4A1,EIF4A2,HNRNPA1,IGF1R,NRAS,PIK3CG,PIK3R3,PPP1CA,PPP1CC,PPP1R15A,PTBP1,RALB,RAP2B,RRAS
April Mediated Signaling	0	1,43E-01	0,000	FOS,MAPK12,NFKBIA,NFKBID,TRAF1,TRAF5
HER-2 Signaling in Breast Cancer	0	1,54E-01	0,180	AAAS,AKT3,ARF4,CDKN1A,COX10,COX5A,COX5B,COX7A1,COX7A2L,EGFR,FOS,FOXO3,HCK,ITGB3,ITGB5,LYN,MLST8,NFKBIA,NFKBID,NRAS,NRG1,NUP205,PIK3CG,PIK3R3,PRKCB,PRKCG,PTGS2,RALB,RAP2B,RRAS,SMAD3,TP53,TSC2
Altered T Cell and B Cell Signaling in Rheumatoid Arthritis	0	2,5E-02	#NUM!	IL33,TLR3
Atherosclerosis Signaling	0	8,7E-02	#NUM!	CLU,COL18A1,COL3A1,IL33,PDGFA,PLA2G4A,PLB1,PNPLA8,RBP4,VCAM1
Regulation of eIF4 and p70S6K Signaling	0	1,4E-01	-1,155	AGO3,AKT3,EIF4A1,EIF4A2,ITGA1,ITGA11,ITGA2,ITGA3,ITGA6,ITGA9,ITGAV,ITGB3,ITGB5,MAPK12,NRAS,PIK3CG,PIK3R3,PPP2R1B,PPP2R3A,PTPA,RALB,RAP2B,RRAS
B Cell Development	0	4,55E-02	#NUM!	IL7R
Breast Cancer Regulation by Stathmin1	0	1,48E-01	1,937	ACKR3,ADGRA3,ADGRG6,ADGRL1,ADGRL3,ADRA2C,AGTR1,ARHGEF17,ARHGEF7,ARHGEF9,AURKA,AURKB,BDKRB1,BMP6,C5AR2,CAMK2A,CCND2,CDK6,CELSR2,CMKLR2,E2F4,E2F8,EDNRA,F2RL1,FGF2,FZD1,FZD4,FZD9,GNG7,GPR107,GPR137B,GPR176,GPR63,GPR65,GPR68,GPR83,GPRC5B,GPRC5C,LPAR2,LPAR3,NPY1R,NRAS,P2RY2,P2RY6,PAK1,PIK3CG,PIK3R3,PLCB4,PPP1CA,PPP1CC,PPP1R10,PPP2R1B,PPP2R3A,PPP4C,PRKAG1,PRKAR2A,PRKAR2B,PRKCB,PRKCG,PTGER4,PTGFR,PTPA,R…
Neuroprotective Role of THOP1 in Alzheimer's Disease	0	1,2E-01	2,530	C1R,ECE1,HTRA1,KLK4,MASP1,PRKAG1,PRKAR2A,PRKAR2B,PRSS2,PRSS23,THOP1
Regulation of IL-2 Expression in Activated and Anergic T Lymphocytes	0	1,41E-01	-1,941	CALM1 (includes others),FOS,MAPK12,NFKBIA,NFKBID,NRAS,RAC1,RALB,RAP2B,RRAS,SMAD2,SMAD3,TGFBR2
NUR77 Signaling in T Lymphocytes	0	1,3E-01	-1,000	APAF1,CALM1 (includes others),CYCS,HDAC1,HDAC7,HDAC9,NR4A1,PRKCB,PRKCG
PKCθ Signaling in T Lymphocytes	0	1,41E-01	-0,258	CACNA1A,CACNA1G,CACNA1H,CACNA2D2,CACNB3,CAMK2A,FOS,ITPR1,MAP3K13,MAP3K5,MAP3K8,NFKBIA,NFKBID,NRAS,PIK3CG,PIK3R3,RAC1,RAC3,RALB,RAP2B,RRAS
Role of Hypercytokinemia/hyperchemokinemia in the Pathogenesis of Influenza	0	9,52E-02	1,633	IL33,IRF9,JAK1,NLRP3,S1PR1,TLR3
Antiproliferative Role of TOB in T Cell Signaling	0	1,25E-01	2,000	CCNA2,SMAD2,SMAD3,TGFBR2
MSP-RON Signaling Pathway	0	7,41E-02	#NUM!	ACTG2,KLK4,PIK3CG,PIK3R3
OX40 Signaling Pathway	0	1,03E-01	-1,000	MAPK12,NFKBIA,NFKBID,TRAF5
MIF-mediated Glucocorticoid Regulation	0	1,56E-01	0,447	NFKBIA,NFKBID,NR3C1,PLA2G4A,PTGS2
Intrinsic Prothrombin Activation Pathway	0	1,35E-01	1,342	COL18A1,COL3A1,FGG,KLK4,PROS1
Assembly of RNA Polymerase II Complex	0	1,52E-01	-1,890	GTF2F1,GTF2H5,POLR2E,POLR2G,POLR2L,TAF10,TAF9B
DNA Double-Strand Break Repair by Homologous Recombination	0	1,43E-01	#NUM!	GEN1,RPA1
Assembly of RNA Polymerase III Complex	0	1,54E-01	#NUM!	GTF3A,GTF3C2
DNA Double-Strand Break Repair by Non-Homologous End Joining	0	7,14E-02	#NUM!	DCLRE1C
Assembly of RNA Polymerase I Complex	0	9,09E-02	#NUM!	POLR1D
IL-17A Signaling in Airway Cells	0	1,45E-01	0,333	AKT3,IL17RC,JAK1,MAPK12,NFKBIA,NFKBID,PIK3CG,PIK3R3,TRAF3IP2
Role of IL-17A in Arthritis	0	1,51E-01	#NUM!	IL17RC,MAP2K3,MAPK12,NFKBIA,NFKBID,PIK3CG,PIK3R3,PTGS2
Role of IL-17A in Psoriasis	0	0.1	#NUM!	IL17RC
Role of IL-17F in Allergic Inflammatory Airway Diseases	0	9,3E-02	#NUM!	IL17RC,RPS6KA4,RPS6KA5,TRAF3IP2
Role of JAK1, JAK2 and TYK2 in Interferon Signaling	0	4,55E-02	#NUM!	JAK1
Role of JAK2 in Hormone-like Cytokine Signaling	0	1,32E-01	1,633	CCND2,FOS,GHR,JAK1,SOCS3,VEGFC,VEGFD
Dopamine-DARPP32 Feedback in cAMP Signaling	0	1,54E-01	-0,426	ADCY2,ADCY7,CACNA1A,CACNA2D2,CACNB3,CALM1 (includes others),GNAI1,GNAS,GRIN2D,GUCY1A1,ITPR1,KCNJ2,PAWR,PLCB4,PLCL1,PPP1CA,PPP1CC,PPP1R10,PPP2R1B,PPP2R3A,PRKAG1,PRKAR2A,PRKAR2B,PRKCB,PRKCG,PTPA
NGF Signaling	0	1,43E-01	-0,500	AKT3,MAP3K13,MAP3K5,MAP3K8,MAPK12,NRAS,PIK3CG,PIK3R3,RAC1,RALB,RAP2B,RPS6KA4,RPS6KA5,RRAS,SHC3,SMPD1,TP53
Transcriptional Regulatory Network in Embryonic Stem Cells	0	1,02E-01	#NUM!	GATA4,GATA6,ISL1,PAX6,TCF7L1
iNOS Signaling	0	1,33E-01	0,447	CALM1 (includes others),FOS,JAK1,MAPK12,NFKBIA,NFKBID
Ephrin A Signaling	0	1,3E-01	#NUM!	CFL1,EPHA3,PAK1,PIK3CG,PIK3R3,RAC1
ERB2-ERBB3 Signaling	0	1,29E-01	-2,121	ETV4,NRAS,NRG1,PIK3CG,PIK3R3,RALB,RAP2B,RRAS
ERBB4 Signaling	0	1,54E-01	-1,667	APH1A,NRAS,NRG1,PIK3CG,PIK3R3,PRKCB,PRKCG,RALB,RAP2B,RRAS
Heparan Sulfate Biosynthesis	0	1,11E-01	0,000	AARS1,CES2,EXTL2,GLCE,NDST1,PLA1A,TNFAIP6
Fatty Acid Activation	0	1,33E-01	#NUM!	ACSF2,ACSL3
Bupropion Degradation	0	1,25E-01	#NUM!	CYP1B1,POR
Sphingosine and Sphingosine-1-phosphate Metabolism	0	1,25E-01	#NUM!	ASAH2
Retinoate Biosynthesis I	0	1,38E-01	-1,000	ALDH1A1,ALDH1A2,ALDH8A1,DHRS4
Thyroid Hormone Metabolism II (via Conjugation and/or Degradation)	0	5,26E-02	#NUM!	DIO3
Nicotine Degradation III	0	0.1	#NUM!	AOX1,CYP1B1,POR
Heparan Sulfate Biosynthesis (Late Stages)	0	1,25E-01	0,000	AARS1,CES2,EXTL2,GLCE,NDST1,PLA1A,TNFAIP6
The Visual Cycle	0	4,76E-02	#NUM!	DHRS4
Melatonin Degradation I	0	6,25E-02	#NUM!	CYP1B1,POR
NAD Salvage Pathway II	0	1,5E-01	#NUM!	ACP6,ENPP5,NT5C2
Pyrimidine Deoxyribonucleotides De Novo Biosynthesis I	0	1,43E-01	#NUM!	AK4,AK5,RRM2B
D-myo-inositol (1,4,5)-Trisphosphate Biosynthesis	0	7,69E-02	#NUM!	PI4K2B,PLCB4
Phospholipases	0	1,53E-01	1,667	LIPG,NAPEPLD,PLA1A,PLA2G4A,PLB1,PLCB4,PLCL1,PLD1,PNPLA8
Choline Biosynthesis III	0	1,43E-01	#NUM!	NAPEPLD,PLD1
Leukotriene Biosynthesis	0	7,14E-02	#NUM!	LTC4S
Chondroitin Sulfate Biosynthesis	0	6,38E-02	#NUM!	CHST9,CHSY3,NDST1
Dermatan Sulfate Biosynthesis	0	6,12E-02	#NUM!	CHSY3,DSEL,NDST1
Cholesterol Biosynthesis I	0	1,54E-01	#NUM!	NSDHL,SC5D
Calcium Transport I	0	0.1	#NUM!	ATP2B4
Urate Biosynthesis/Inosine 5'-phosphate Degradation	0	1,43E-01	#NUM!	NT5C2,PNP
NAD Phosphorylation and Dephosphorylation	0	1,11E-01	#NUM!	ACP6
Dermatan Sulfate Biosynthesis (Late Stages)	0	5,41E-02	#NUM!	DSEL,NDST1
Nicotine Degradation II	0	8,33E-02	#NUM!	AOX1,CYP1B1,POR
Mevalonate Pathway I	0	8,33E-02	#NUM!	ACAT1
Superoxide Radicals Degradation	0	1,43E-01	#NUM!	SOD3
Serotonin Degradation	0	1,5E-01	0,000	ALDH1A1,ALDH1A2,ALDH3A2,ALDH4A1,DHRS4,MAOB
Retinol Biosynthesis	0	1,05E-01	#NUM!	CES2,DHRS4,LIPG,PLB1
Colanic Acid Building Blocks Biosynthesis	0	1,54E-01	#NUM!	UGDH,UGP2
Tryptophan Degradation III (Eukaryotic)	0	1,54E-01	-1,000	ACAT1,HSD17B10,L3HYPDH,PARK7
Glycolysis I	0	8,7E-02	#NUM!	ENO2,ENO4
Cholesterol Biosynthesis II (via 24,25-dihydrolanosterol)	0	1,54E-01	#NUM!	NSDHL,SC5D
Methylglyoxal Degradation III	0	6,25E-02	#NUM!	PTGR1
Chondroitin Sulfate Biosynthesis (Late Stages)	0	7,5E-02	#NUM!	CHST9,CHSY3,NDST1
Guanosine Nucleotides Degradation III	0	1,54E-01	#NUM!	NT5C2,PNP
Cholesterol Biosynthesis III (via Desmosterol)	0	1,54E-01	#NUM!	NSDHL,SC5D
Superpathway of Melatonin Degradation	0	8,11E-02	#NUM!	CYP1B1,MAOB,POR
Glycogen Biosynthesis II (from UDP-D-Glucose)	0	1,43E-01	#NUM!	UGP2
Acetone Degradation I (to Methylglyoxal)	0	1,15E-01	#NUM!	CYP1B1,POR,PTGR1
Sphingomyelin Metabolism	0	1,43E-01	#NUM!	SMPD1
Oxidative Ethanol Degradation III	0	1,38E-01	0,000	ALDH1A1,ALDH1A2,ALDH3A2,ALDH4A1
Superpathway of Geranylgeranyldiphosphate Biosynthesis I (via Mevalonate)	0	1,25E-01	#NUM!	ACAT1,COX10
Superpathway of Cholesterol Biosynthesis	0	1,11E-01	#NUM!	ACAT1,NSDHL,SC5D
Antioxidant Action of Vitamin C	0	1,09E-01	-1,265	GSTO1,MAPK12,NAPEPLD,NFKBIA,NFKBID,PLA2G4A,PLB1,PLCB4,PLCL1,PLD1,PNPLA8
Gαs Signaling	0	1,08E-01	-0,632	ADCY2,ADCY7,GNAI1,GNAO1,GNAS,GNG7,GUCY1A1,HCK,PRKAG1,PRKAR2A,PRKAR2B,PTGER4,RAPGEF3
Agranulocyte Adhesion and Diapedesis	0	1,21E-01	#NUM!	ACKR3,ACTG2,CLDN1,CLDN15,CXCL16,EZR,GNAI1,ICAM2,IL1R1,IL33,MMP11,MMP23B,MMP28,MMP7,MMP8,MYH11,MYL6B,MYO18A,PODXL,SDC4,VCAM1
Granulocyte Adhesion and Diapedesis	0	1,11E-01	#NUM!	ACKR3,CLDN1,CLDN15,CXCL16,EZR,GNAI1,ICAM2,IL1R1,IL33,MMP11,MMP23B,MMP28,MMP7,MMP8,SDC4,TNFRSF1B,VCAM1
Vitamin-C Transport	0	1,43E-01	#NUM!	GSTO1,LRRC8C,LRRC8D
WNT/Ca+ pathway	0	1,56E-01	0,632	CAMK2A,FZD1,FZD4,FZD9,PDE6B,PLCB4,PLCL1,ROR1,WNT5A,WNT5B
Toll-like Receptor Signaling	0	1,2E-01	0,000	ECSIT,FOS,IL33,MAP2K3,MAPK12,NFKBIA,TLR3,TOLLIP,TRAF1
EGF Signaling	0	1,45E-01	0,000	AKT3,EGFR,FOS,ITPR1,JAK1,MAPK12,PIK3CG,PIK3R3
GABA Receptor Signaling	0	1,38E-01	#NUM!	ADCY2,ADCY7,CACNA1A,CACNA1G,CACNA1H,CACNA2D2,CACNB3,GABRB1,GABRB2,GAD2,GNAI1,GNAO1,GNAS,GNG7,GUCY1A1,ITPR1,KCNN3
Serotonin Receptor Signaling	0	1,25E-01	#NUM!	ADCY2,ADCY7,GUCY1A1,MAOB,PTS
Phototransduction Pathway	0	1,22E-01	#NUM!	GUCY1A1,PDE6B,PRKAG1,PRKAR2A,PRKAR2B,RGS9
Neurotrophin/TRK Signaling	0	1,56E-01	-1,508	BDNF,FOS,FRS2,MAP2K3,MAP3K5,NRAS,PIK3CG,PIK3R3,RALB,RAP2B,RRAS,SPRY1
p38 MAPK Signaling	0	1,5E-01	-0,535	CDC25B,DAXX,DUSP1,DUSP10,H3C3,IL1R1,IL33,MAP2K3,MAP3K5,MAPK12,MAPKAPK3,PLA2G4A,RPS6KA4,RPS6KA5,TGFBR2,TNFRSF1B,TP53
Glutamate Receptor Signaling	0	1,45E-01	#NUM!	CALM1 (includes others),GNG7,GRIA2,GRIA3,GRIN2D,HOMER1,SLC1A3,SLC1A4,SLC38A1
VEGF Signaling	0	1,46E-01	-0,832	ACTG2,AKT3,FLT1,FOXO3,NRAS,PIK3CG,PIK3R3,PRKCB,PTK2B,RALB,RAP2B,RRAS,VEGFC,VEGFD
Hypoxia Signaling in the Cardiovascular System	0	1,22E-01	#NUM!	NFKBIA,NFKBID,TP53,UBE2B,UBE2E1,UBE2L3,UBE2M,UBE2Q2,UBE2W
T Cell Receptor Signaling	0	1,48E-01	-1,633	AKT3,CALM1 (includes others),CSK,DUSP6,FOS,FOXO3,ITGA2,ITGA3,LEF1,MAP2K3,MAPK12,MLST8,NFKBIA,NRAS,PIK3CG,PIK3R3,PTK2B,PTPN22,RAC1,RALB,RAP2B,RRAS,SHC3,TCF4,TCF7L1
IL-6 Signaling	0	1,51E-01	-0,688	A2M,AKT3,FOS,IL1R1,IL33,IL6ST,MAP2K3,MAPK12,NFKBIA,NFKBID,NRAS,PIK3CG,PIK3R3,RALB,RAP2B,RRAS,SOCS3,TNFAIP6,TNFRSF1B
Gustation Pathway	0	1,44E-01	-0,816	ABCC9,ADCY2,ADCY7,CACNA1A,CACNA1G,CACNA1H,CACNA2D2,CACNB3,GABRB1,GABRB2,GUCY1A1,ITPR1,KCNN3,LIPG,LRRC8C,LRRC8D,ORAI1,P2RX5,P2RY2,P2RY6,PDE3A,PRKAG1,PRKAR2A,PRKAR2B,STIM1
Phagosome Formation	0	1,47E-01	0,106	ACKR3,ACTR3,ADGRA3,ADGRG6,ADGRL1,ADGRL3,ADRA2C,AGTR1,AKT3,AP1G2,AP1S1,AP1S2,AP1S3,ARPC4,ARPC5L,BDKRB1,C5AR2,CELSR2,CFL1,CMKLR2,CRKL,EDNRA,ELMO1,F2RL1,FZD1,FZD4,FZD9,GAB2,GPR107,GPR137B,GPR176,GPR63,GPR65,GPR68,GPR83,GPRC5B,GPRC5C,HCK,ITGA1,ITGA11,ITGA2,ITGA3,ITGA6,ITGA9,ITGAV,ITGB3,ITGB5,ITPR1,LPAR2,LPAR3,LYN,MAP2K3,MAPK12,MAPK4,MYH11,MYL6B,MYLK,MYO18A,NAPEPLD,NPY1R,NRAS,OCRL,P2RY2,P2RY6,PAK1,PAK…
Phagosome Maturation	0	1,5E-01	#NUM!	ATP6V0D1,ATP6V0E1,CALR,CTSD,CTSF,CTSS,DYNC2H1,EEA1,RAB5A,RAC1,RAC3,STX16,TAP1,TUBA1B,TUBA1C,TUBA4A,TUBB,TUBB2B,VAMP2
Autophagy	0	1,55E-01	0,354	AKT3,ATG101,ATG13,BMP6,CALM1 (includes others),EIF2AK3,FGF2,FOS,FOXO3,GABARAPL1,GABARAPL2,KAT5,MAP1LC3B,MAP1LC3C,MAPK12,MLST8,NRBF2,PIK3CG,PIK3R3,PPP2R1B,PPP2R3A,PRKAA2,PRKAG1,PRKAR2A,PRKAR2B,PTPA,RALB,SLC7A5,TNFRSF1B,TP53,TSC2,ULK1
PD-1, PD-L1 cancer immunotherapy pathway	0	1,19E-01	-1,000	AKT3,CSK,IL2RA,JAK1,LATS2,PDCD1,PIK3CG,PIK3R3,SMAD3,TNFRSF1B
Th1 and Th2 Activation Pathway	0	1,31E-01	#NUM!	ACVR1B,ACVR2A,APH1A,IL18R1,IL2RA,IL33,JAG1,JAK1,LGALS9,MAF,NFIL3,NOTCH3,PIK3CG,PIK3R3,S1PR1,SOCS3,TBX21,TGFBR2,TGFBR3
Th1 Pathway	0	1,02E-01	-1,000	APH1A,IL18R1,JAK1,LGALS9,NFIL3,NOTCH3,PIK3CG,PIK3R3,SOCS3,TBX21
Th2 Pathway	0	1,4E-01	0,258	ACVR1B,ACVR2A,APH1A,IL2RA,IL33,JAG1,JAK1,MAF,NOTCH3,PIK3CG,PIK3R3,S1PR1,SOCS3,TBX21,TGFBR2,TGFBR3
Neuroinflammation Signaling Pathway	0	1,16E-01	0,392	ACVR1B,ACVR2A,AKT3,APH1A,BDNF,CASP8,CFLAR,FOS,FZD1,GABRB1,GABRB2,GAD2,GRIN2D,IL1R1,JAK1,MAPK12,MAPK4,NLRP3,PIK3CG,PIK3R3,PLA2G4A,PRKCG,PTGS2,RAC1,RAC3,S100B,SLC1A3,TGFBR2,TGFBR3,TLR3,VCAM1
Th17 Activation Pathway	0	5,88E-02	2,000	IL1R1,JAK1,PTGER4,SOCS3
NER (Nucleotide Excision Repair, Enhanced Pathway)	0	1,15E-01	0,333	DDB2,ERCC4,ERCC6,GPS1,GTF2H5,POLK,POLR2E,POLR2G,POLR2L,RPA1,TOP2A
Apelin Liver Signaling Pathway	0	1,2E-01	#NUM!	COL18A1,COL3A1,MAPK12
Apelin Cardiomyocyte Signaling Pathway	0	1,55E-01	-0,775	AKT3,GNAI1,ITPR1,MAPK12,MAPK4,MYL6B,MYLK,PIK3CG,PIK3R3,PLCB4,PLCL1,PLN,PRKCB,PRKCG,SLC8A1
IL-23 Signaling Pathway	0	1,09E-01	-1,342	AKT3,NFKBIA,PIK3CG,PIK3R3,SOCS3
Systemic Lupus Erythematosus In T Cell Signaling Pathway	0	1,49E-01	0,186	AKT3,BCL6,CASP8,CD44,DIRAS3,ESR1,EZR,FNBP1,FOS,GADD45A,GNAI1,ITPR1,MAP2K3,MLST8,NRAS,ORAI1,PIK3CG,PIK3R3,PPP2R1B,PPP2R3A,PTPA,RAC1,RAC3,RALB,RAP2B,RND1,RRAS,S1PR3,STIM1
Systemic Lupus Erythematosus In B Cell Signaling Pathway	0	1,43E-01	-1,029	AKT3,CALM1 (includes others),CCND2,CSK,FOS,FOXO3,FOXO4,HCK,IFIH1,IL33,IL6ST,INPP5D,INPP5F,IRF9,JAK1,LYN,MAVS,NRAS,OCRL,PDCD1,PIK3AP1,PIK3CG,PIK3R3,PRKCB,PRKCG,RAC1,RAC3,RALB,RAP2B,RRAS,SHC3,TLR3,TRAF1,TRAF5
Coronavirus Pathogenesis Pathway	0	1,48E-01	0,000	AGTR1,CASP8,DPP9,E2F4,E2F8,EIF2AK3,FOS,HDAC1,HDAC6,HDAC7,HDAC8,HDAC9,IRF9,JAK1,MAPK12,MAVS,NFKBIA,NFKBID,NLRP3,PTGS2,SERPINE1,SMAD3,TGFBR2,TLR3,TP53,TRIM25
MSP-RON Signaling In Macrophages Pathway	0	1,25E-01	0,277	ETV3,FOS,GAB2,KLK4,NRAS,PIK3CG,PIK3R3,PTGS2,RALB,RAP2B,RRAS,SBNO2,SOCS3
Role of MAPK Signaling in Promoting the Pathogenesis of Influenza	0	1,54E-01	0,500	ATP6V0D1,ATP6V0E1,MAP2K3,MAP3K5,MAPK12,NFKBIA,NFKBID,NRAS,PLA2G4A,PLB1,PNPLA8,PTGS2,RABGEF1,RALB,RAP2B,RRAS
Role of MAPK Signaling in Inhibiting the Pathogenesis of Influenza	0	1,29E-01	1,000	MAP2K3,MAP3K5,MAPK12,NFKBIA,NFKBID,PLA2G4A,PLB1,PNPLA8,PTGS2

## Sheet: q<0.05, z score 2 -2
© 2000-2023 QIAGEN. All rights reserved.
Ingenuity Canonical Pathways	-log(p-value)	z-score	Molecules
Sirtuin Signaling Pathway	5,45E00	2021	ACADL,APEX1,ARG2,ATG101,ATG13,ATP5F1B,ATP5F1D,ATP5MC1,ATP5PB,ATP5PF,BMAL1,CPT1A,CYC1,DOT1L,DUSP6,EPAS1,FOXO3,FOXO4,GABARAPL1,GABARAPL2,GADD45A,GADD45B,GADD45G,GOT2,GTF3C2,H1-5,H3C3,HSF1,IDH2,KAT2A,LDHB,MAP1LC3B,MAP1LC3C,MAPK12,MAPK4,NDUFA10,NDUFA12,NDUFA13,NDUFA2,NDUFA4,NDUFA4L2,NDUFB2,NDUFB7,NDUFS1,NDUFS6,NDUFS8,NDUFV1,PFKFB3,POLR1D,PPARG,PPARGC1A,PRKAA2,SDHA,SIRT6,SOD3,TIMM10,TIMM13,TIMM17A,TIM…
Mitochondrial Dysfunction	4,33E00	2092	ACADL,ACO2,AIFM1,APH1A,ARG2,ATP5F1B,ATP5F1D,ATP5MC1,ATP5PB,ATP5PF,CACNA1A,CACNA1G,CACNA1H,CACNA2D2,CACNB3,CALM1 (includes others),CAMK2A,CAPN6,CAPN7,CLIC2,COX10,COX5A,COX5B,COX7A1,COX7A2L,CYB5R3,CYC1,CYCS,DNM1L,FUS,GPX3,GPX6,GSTM1,HSD17B10,HSF1,IDH2,ITPR1,MAOB,MAP3K5,MAPK12,MCU,MGST1,NDUFA10,NDUFA12,NDUFA13,NDUFA2,NDUFA4,NDUFA4L2,NDUFB2,NDUFB7,NDUFS1,NDUFS6,NDUFS8,NDUFV1,PARK7,PDHX,PIK3CG,PIK3R3,…
Oxidative Phosphorylation	3,03E00	-4811	ATP5F1B,ATP5F1D,ATP5MC1,ATP5PB,ATP5PF,COX10,COX5A,COX5B,COX7A1,COX7A2L,CYC1,CYCS,NDUFA10,NDUFA12,NDUFA13,NDUFA2,NDUFA4,NDUFB2,NDUFB7,NDUFS1,NDUFS6,NDUFS8,NDUFV1,SDHA,UQCR10,UQCRC1,UQCRQ
Myelination Signaling Pathway	2,9E00	-2047	ACVR2A,ACVRL1,ADGRG6,AKT3,APH1A,BDNF,BMP2,BMP4,BMP6,BMPR1B,CALM1 (includes others),CNP,DLC1,EGFR,EGR2,FASN,FGF2,FGFR1,FOS,FZD1,FZD4,FZD9,GLIS2,HCK,HDAC1,HDAC6,HDAC7,HDAC8,HDAC9,ID2,IGF1R,IGF2R,ITGA2,ITGA3,ITGA6,ITGB3,ITGB5,LAMA1,LAMA4,LAMB2,LMNB1,LYN,MLST8,MTHFD2,NRAS,NRG1,PDGFA,PDGFRA,PIK3CG,PIK3R3,PRKAG1,PRKAR2A,PRKAR2B,PTK2B,RAC1,RALB,RAP2B,RAPGEF3,RRAS,SMAD2,SMAD3,SMAD7,SMARCA4,TCF4,TSC2,WNT2…
Regulation of Actin-based Motility by Rho	2,78E00	-2524	ACTG2,ACTR3,ARHGDIA,ARPC4,ARPC5L,BAIAP2,CFL1,DIRAS3,FNBP1,GSN,ITGA1,ITGA11,ITGA2,ITGA3,ITGA6,ITGA9,ITGAV,ITGB3,ITGB5,MYL6B,MYLK,PAK1,PAK3,PFN1,RAC1,RAC3,RND1,WASL,WIPF1
Mitotic Roles of Polo-Like Kinase	2,05E00	-2714	ANAPC4,CCNB1,CCNB2,CDC20,CDC23,CDC25B,CDC25C,CDC27,CHEK2,ESPL1,KIF11,PLK1,PPP2R1B,PPP2R3A,PRC1,PTPA,SMC1A
tRNA Charging	1,65E00	-3317	AARS1,FARSA,HARS1,LARS2,MARS1,NARS1,SARS1,SARS2,TARS1,VARS1,YARS1
RAC Signaling	1,53E00	-2558	ACTR3,ARPC4,ARPC5L,BAIAP2,CD44,CFL1,ITGA1,ITGA11,ITGA2,ITGA3,ITGA6,ITGA9,ITGAV,ITGB3,ITGB5,NCKAP1,NRAS,PAK1,PAK3,PIK3CG,PIK3R3,PLD1,PTK2B,RAC1,RAC3,RALB,RAP2B,RRAS,SH3RF1,TIAM1
Paxillin Signaling	1,48E00	-2183	ACTG2,ARHGEF7,CSK,ITGA1,ITGA11,ITGA2,ITGA3,ITGA6,ITGA9,ITGAV,ITGB3,ITGB5,MAPK12,NRAS,PAK1,PAK3,PIK3CG,PIK3R3,PTK2B,RAC1,RALB,RAP2B,RRAS,TLN1
Neutrophil Extracellular Trap Signaling Pathway	1,44E00	-4341	AKT3,ARG2,ATP5F1B,ATP5F1D,ATP5MC1,ATP5PB,C1QB,CASP8,CERT1,COL11A1,COL15A1,COL18A1,COL3A1,COL4A1,COL4A2,COL4A5,COL4A6,COL8A1,CYC1,HCK,ITGA2,ITGA3,ITPR1,KCNN3,LYN,MAP2K3,MAPK12,MLKL,NDUFA10,NDUFA12,NDUFA13,NDUFA2,NDUFA4,NDUFA4L2,NDUFB2,NDUFB7,NDUFS1,NDUFS6,NDUFS8,NDUFV1,NLRP3,ORAI1,PIK3CG,PIK3R3,PLA2G4A,PLB1,PLCB4,PLCL1,PNPLA8,PRKCB,PRKCG,RAC1,RAC3,SDHA,STIM1,TIMM10,TIMM13,TIMM17A,TIMM22,TIMM23,TIM…
Glioma Invasiveness Signaling	1,35E00	-2138	CD44,DIRAS3,FNBP1,ITGAV,ITGB3,NRAS,PIK3CG,PIK3R3,PLAU,PLAUR,RAC1,RAC3,RALB,RAP2B,RND1,RRAS,TIMP3
Granzyme A Signaling	1,34E00	3357	APEX1,H1-5,LMNB1,NDUFA10,NDUFA12,NDUFA13,NDUFA2,NDUFA4,NDUFA4L2,NDUFB2,NDUFB7,NDUFS1,NDUFS6,NDUFS8,NDUFV1
Induction of Apoptosis by HIV1	1,34E00	-2138	APAF1,BAK1,CASP8,CYC1,CYCS,DAXX,MAP3K5,MAPK12,NFKBIA,NFKBID,SLC25A13,SLC25A3,TNFRSF1B,TP53,TRAF1
