# Supplementary material for: Hyperplastic ovarian stromal cells express genes associated to tumor progression: a case study
Source: BMC Vet Res. 2024 Sep 28;20:439. doi: 10.1186/s12917-024-04275-6 (PMC11438404; doi:10.1186/s12917-024-04275-6)
Supplement: Supplementary file 12 — Supplementary Material 12 [file 12917_2024_4275_MOESM12_ESM.xls]

## Sheet: Upstream Regulators
© 2000-2023 QIAGEN. All rights reserved.
Upstream Regulator	Expr Fold Change	Molecule Type	Predicted Activation State	Activation z-score	p-value of overlap	Target Molecules in Dataset	Mechanistic Network
TP53	-1,470	transcription regulator	Activated	5,724	5,53E-22	A2M,ABCB8,ABHD4,ACADL,ACAT1,ACBD4,ACO2,ACSF2,ACSL3,ACTL6A,ADA,ADAM8,AGTR1,AIFM2,AK4,AKT3,ALDH1A1,ALDH1A2,ALDH4A1,AMOTL2,ANAPC4,ANKH,ANLN,ANXA3,ANXA6,APAF1,APEX1,ARHGAP11A,ARRB1,ASF1B,ASL,ASNS,ASPM,ATAD2,ATF3,ATP5MC1,ATP5PB,AURKA,AURKB,BAK1,BCAT1,BDNF,BHLHE40,BTG1,BTG2,BUB1B,C2,CA9,CASP8,CCDC80,CCN1,CCN2,CCN5,CCNA2,CCNB1,CCNB2,CCND2,CCNG1,CCNL1,CD44,CD47,CD82,CDC20,CDC25B,CDC25C,CDC42BPA,CDH3,CDKN…	899 (19)
beta-estradiol		chemical - endogenous mammalian		-0,368	1,04E-20	A2M,AARS1,ABLIM1,ACKR3,ACOX2,ACTL6A,ACVR2A,ADA,ADAMTS4,ADGRL3,ADM,ADRA2C,AEBP1,AGTR1,AJUBA,AKT3,ALCAM,ALDH1A2,ALDH3A2,ALDH4A1,ALDH6A1,ALG3,AMOTL2,ANAPC4,ANKH,ANKRD12,ANXA3,AP1S1,APAF1,APEX1,ARHGEF28,ARID4A,ARID5B,ARNT2,ARPC4,ARSA,ASH1L,ATAD2,ATF3,ATF5,ATP5F1B,ATP5F1D,ATP5PB,AURKA,BAK1,BCAS1,BCAT1,BCL6,BCS1L,BDNF,BHLHE40,BICD1,BMP2,BMP4,BMP6,BMPR1B,BTG1,BTG2,BUB1B,BYSL,C5AR2,CA2,CACNA1G,CALM1 (inc…	1228 (20)
dexamethasone		chemical drug	Activated	3,011	1,93E-15	ACACA,ACADL,ACAT1,ACKR3,ACOT7,ACSL3,ACTG2,ACTR3,ACVR2A,ADAM15,ADAMTS15,ADAMTS2,ADGRL1,ADM,AEBP1,ALCAM,ALDH1A1,ALDH4A1,ALDH6A1,ALPL,ANGPTL4,ANXA3,ARG2,ARHGDIA,ARRB1,ARX,ASF1B,ASNS,ASPN,ATF3,ATP2B4,ATP5F1D,ATP5MC1,AUH,AUP1,BAK1,BCL6,BDNF,BHLHE40,BMP2,BSCL2,BTG1,BTG2,C1QB,CA2,CALR,CARD6,CASP8,CCN1,CCN2,CCN3,CCNA2,CCND2,CD44,CD47,CD55,CDCA7L,CDH2,CDKN1A,CDKN2A,CDKN2B,CDKN2C,CEBPD,CEP135,CEP63,CES2,CF…	1118 (17)
CG		complex	Activated	4,636	1,05E-13	ADAMTS4,ADM,ALDH1A1,ANGPTL4,ARID5B,BCAT1,BDNF,BHLHE40,BMP2,BMP4,BMP6,BMPR1B,BTG1,BTG2,C1R,C1RL,C1S,C2,CCDC86,CCNA2,CCND2,CDH2,CDK19,CDKN1A,CEBPD,CFB,CLU,COL11A1,CPEB4,CRYAB,CYP1B1,DPT,DUSP1,DUSP6,E2F8,EFEMP1,EFNB2,EGFR,EGR1,EMCN,EMP1,ENPP2,EPAS1,EPHA3,ESM1,F2RL1,FGL2,FHL1,FKBP5,FOS,FOXP1,FZD1,FZD4,GADD45B,GAL,GATA4,GATA6,GPC1,GREM1,GSTM3,HAS2,HSD11B2,ID2,IGF1R,IGFBP2,IL15RA,IL18R1,IL33,INHBA,INHB…	1217 (16)
TNF		cytokine	Activated	2,261	1,78E-13	A2M,ACACA,ACKR3,ACSL3,ADAM8,ADAMTS4,ADCY7,ADGRG6,ADM,AEBP1,AGTR1,AK2,AKT3,ALCAM,ALS2CL,ANGPTL4,APAF1,ARF4,ARHGAP18,ARHGDIB,ARHGEF17,ARID5B,ASH1L,ATF3,ATP2B4,ATP5PF,BCL6,BDKRB1,BDNF,BHLHE40,BLVRA,BMP2,BMP4,BMP6,BTBD3,BTG1,BTG2,BUB1B,BUD23,C1QTNF1,C1S,CA2,CALR,CARD6,CASP8,CCDC15,CCDC80,CCN1,CCN2,CCN3,CCN5,CCND2,CD1B,CD44,CD47,CD55,CD82,CDC25C,CDH2,CDH3,CDKN1A,CDKN2A,CDKN2C,CEBPD,CERT1,CFB,CFL1,CFLA…	1074 (16)
TGFB1		growth factor		0,788	4,46E-13	AASS,ABLIM3,ACACA,ACSL3,ACTG2,ACVRL1,ADAM15,ADAMTS2,ADAMTS3,ADAMTS4,ADM,AKT3,ALDH3A2,AMOTL2,ANGPTL4,ANKH,ARF4,ARHGDIA,ARID5B,ARNT2,ASNS,ASPM,ASPN,ATF3,AURKA,BCAT1,BCL6,BDH1,BDNF,BFAR,BHLHE40,BMP2,BMP4,BMP6,BTG1,BUB1B,C1QB,C1R,C1S,C2,CALM1 (includes others),CALR,CASP8,CCDC28A,CCN1,CCN2,CCN3,CCN5,CCNA2,CCNB1,CCNB2,CCND2,CCT5,CCT6A,CD44,CD55,CD68,CD9,CDC20,CDC25C,CDC42SE1,CDH2,CDKN1A,CDKN2A,CDKN2B,C…	1321 (19)
Vegf		group		-0,421	2,94E-12	A2M,ACKR3,ADAM15,ANGEL1,ANGPTL4,APAF1,ARHGAP18,ARHGEF17,ASNS,ATF3,AURKA,AURKB,BMAL1,BMP2,BNC1,BTBD3,BUB1B,C1QTNF1,CA2,CALM1 (includes others),CASP8,CCDC15,CCN1,CD44,CDC14A,CDC20,CDC25B,CDC25C,CDKN2A,CDKN2C,CENPF,CFLAR,CLDN1,CNTFR,CRLF1,CRY1,CRYAB,CYYR1,DBF4,DOK5,DUSP6,EFNB2,EGR1,EGR2,EMCN,EMP1,ENPP2,ENTPD1,ESM1,FGF2,FKBP5,FLT1,FOS,FOSB,GEM,GPRC5B,GPSM2,GRK5,GTDC1,HES1,HOMER1,HOPX,IL15RA,IL17RC,IL…	824 (16)
AGT		growth factor	Activated	2,181	4,70E-12	ADAM8,ADAMTS2,ADAMTS4,ADM,AEBP1,AGTR1,ANXA3,ARHGEF9,ASAH2,ASL,ASPM,ATF3,BACH1,BDNF,BHLHE40,BMAL1,BMP2,BMP6,C1QTNF1,CALR,CASP8,CCDC80,CCN2,CCN3,CCN5,CCNB1,CCNB2,CCND2,CD44,CD68,CDC20,CDK8,CDKN1A,CDKN2A,CGREF1,CIT,COL15A1,COL18A1,COL3A1,COL4A1,COL4A2,COL4A6,COL8A1,COX5A,COX7A1,CPE,CPZ,CRIM1,CRLF1,CSPG4,CSRP2,CTSS,CYTH3,DDAH2,DNM1L,DUSP1,ECE1,ECM1,EDNRA,EFEMP1,EFNB2,EGFR,EGR1,ESM1,ESR1,ETV4,FASN,FBL…	857 (16)
HRAS		enzyme		-0,461	8,38E-12	A2M,ACACA,ADARB1,ADM,ADRA2C,AMOTL2,ANXA3,ANXA6,ASNS,ATP5F1B,ATP5PF,AURKA,AURKB,BAK1,BMP4,BTG2,CAPG,CBX2,CCDC80,CCN1,CCN2,CCNA2,CCNB1,CCND2,CCNG1,CD44,CDC42BPA,CDH3,CDK18,CDKN1A,CDKN2A,CDKN2B,CEBPD,CFB,CGREF1,CLU,CNN2,COL18A1,COL3A1,COL4A1,CPT1A,CRIM1,CSRP2,CTSS,CXXC5,DPF1,DUSP1,DUSP6,EFEMP1,EFEMP2,EGFR,EGR1,EMX2,ETV4,FABP3,FAM167A,FASN,FAT1,FGF2,FHL1,FOS,FOSB,FZD1,GADD45G,GAS6,GFER,GPX3,GSN,GTF3C…	953 (20)
ESR2		ligand-dependent nuclear receptor		-1,557	9,36E-12	ABLIM1,ACKR3,ACSL3,AJUBA,ANKH,APEX1,ARHGDIB,ARHGEF7,ARID4A,ARID5B,ARNT2,ATAD2,ATF3,ATF5,AURKA,BCAT1,BMP2,BMP4,BTG2,CA2,CCN1,CCN2,CCN3,CCN5,CCNA2,CCT3,CCT7,CDC42BPA,CDH2,CDK6,CDKN1A,CDKN2C,CEBPD,CEMIP2,CLDN1,CLU,COL11A1,CRIM1,CRLF1,CTSD,CXCL16,CYP26B1,DDAH1,DDB2,DDX10,DOCK10,DUSP10,EFEMP2,EGFR,EGR1,ELL2,EMP3,ENPP2,EPHA3,ESR1,EXOSC5,EYA4,F2RL1,FASN,FBL,FBLN1,FBLN5,FGF2,FGFR1,FHL1,FKBP5,FOS,FOXO3,FS…	1324 (23)
APP		other		1,152	3,76E-11	ACO2,ADAMTS4,AIFM1,ANXA6,APH1A,ARF4,ASCC1,ATOX1,ATP5F1B,ATP5F1D,ATP5PF,ATP6V0D1,BDNF,BMAL1,BMP4,BMP6,C1R,C1S,CALR,CCN2,CCNA2,CCNB1,CCNB2,CCND2,CD151,CD44,CD68,CD82,CDC14A,CDC27,CDH2,CDH3,CDK6,CDKN1A,CDKN2A,CFL1,CFLAR,CITED2,CLDN1,CLU,COL18A1,COX5A,CRLF1,CRYM,CS,CTSD,CXXC1,CYCS,CYP26B1,DAXX,DBN1,DCX,DDAH1,DNM1L,EEA1,EGFR,EGR1,ELOVL4,EN1,ENO2,ENPP2,ENSA,EPAS1,ESR1,EYA4,F2RL1,FABP3,FBL,FBXL20,FGF2,F…	1065 (20)
KRAS		enzyme	Inhibited	-3,357	3,82E-11	ACTR3,ADGRL3,AIMP2,AOX1,ARG2,ARHGDIB,ATF3,ATF5,AURKA,AURKB,B3GALNT2,BAK1,BCAM,BDH1,BMP4,BMP6,BNC1,CCDC80,CCN1,CCN2,CCNA2,CCNB1,CCT5,CD44,CDA,CDH2,CDH3,CDKN1A,CDKN2A,CDKN2B,CDKN2C,CELSR2,CFL1,CLU,CMBL,COL3A1,COL4A1,CRYAB,CS,DBN1,DDAH1,DENND2B,DIRAS3,DLC1,DUSP1,DUSP6,E2F4,EFEMP1,EGFR,EGR1,EGR2,EI24,EIF2AK3,EIF5A,EIF6,ELMO1,ENO2,EPHB4,ETV4,EXOSC5,F2RL1,FASN,FGFR1,FKTN,FLII,FLOT2,FOS,FOSB,FRAT1,FXYD3…	1052 (21)
CDKN1A	2,450	kinase		1,644	5,56E-11	ADAM15,ANLN,ASPM,ASPN,ATAD2,AURKA,AURKB,BUB1B,CCN1,CCN2,CCNA2,CCNB1,CCNG1,CD44,CDC20,CDC25B,CDC25C,CDKN1A,CDKN2A,CDKN2B,CENPF,CIT,COG1,COL4A1,COL4A2,CRYAB,CYP1B1,DLGAP5,DNM1L,DPP3,DSC2,DUSP1,E2F4,ECSIT,EDNRA,EXO1,FGF2,FHL1,GADD45A,GNAI1,GSTO1,H2AX,H2AZ1,HNRNPA2B1,ID2,IL1R1,INHBA,ITGA2,ITGA3,ITGAV,ITGB3,ITGB5,JAG1,KIF20A,KIF2C,KNSTRN,KRT18,LUC7L3,MAF,MET,MIS18BP1,MSX1,MYBL2,NFKBIA,NRP1,NRP2,OLFML2…	772 (15)
MYC		transcription regulator	Inhibited	-3,887	6,85E-11	ABCF2,ACACA,ACAT1,ACTR3,ACVR2A,ADARB1,ADM,AEBP2,AIMP2,AK2,ALCAM,ANGPTL4,ANKRD17,ANXA6,APEX1,ARHGEF7,ASNS,AURKB,BCAT1,BCL6,BDNF,BMAL1,BUB1B,CACNA1A,CASP8,CCNA2,CCNB1,CCNB2,CCND2,CCT3,CD151,CD44,CD47,CD9,CDC20,CDC25B,CDC25C,CDH2,CDK6,CDKN1A,CDKN2A,CDKN2B,CEBPD,CFLAR,CHKA,CIDEC,CITED1,CKS2,CLDN1,CLEC3B,CLU,CNP,COL15A1,COL3A1,COL4A1,COL4A2,COL8A1,COX5A,COX5B,COX7A2L,CPT1A,CRYAB,CSPG4,CSRP2,CTSD,CYCS,…	1021 (21)
FOXO3	1,790	transcription regulator	Activated	2,074	9,96E-11	ANXA3,APAF1,APEX1,AURKA,BCL6,BMP2,BTG1,BUB1B,CASP8,CCN1,CCN2,CCNB1,CCNB2,CCND2,CD44,CDC20,CDCA8,CDKN1A,CDKN2B,CFLAR,CLDN1,COL4A1,COL4A2,DLGAP5,DNM1L,DOK5,EGR1,EGR2,ENO2,ESR1,EXO1,FASN,FLNB,FOS,FOSB,FOXO3,FOXO4,GABARAPL1,GADD45A,GADD45B,GCLC,GPX3,HDAC8,HTATIP2,IFIH1,IGF1R,IGFBP7,IL1R1,INHBA,JAG1,JAK1,JUNB,KIF15,KIF2C,KLF4,MAP1LC3B,MET,MTHFD2,NFKBIA,NOLC1,NRP1,NRP2,PAK1,PAWR,PBK,PLAU,PLK1,PPARGC1A,…	1057 (22)
tretinoin		chemical drug	Activated	3,331	1,41E-10	A2M,ABLIM1,ADA,ADAMTS4,ADM,AFDN,AFF2,AGTR1,ALDH1A1,ALDH1A2,ALDH3A2,ALPL,ANGPTL4,ANXA6,AP1S2,APEX1,ASNS,ATF3,AURKA,BCL6,BHLHE40,BMP2,BMP4,BMP6,BMPR1B,BTG1,BTG2,C1S,CA2,CALM1 (includes others),CALR,CAPN7,CCN1,CCN2,CCN3,CCNA2,CCNB1,CCND2,CCNG1,CCT5,CD44,CD47,CD68,CD82,CD9,CDC20,CDH2,CDH6,CDK6,CDKN1A,CDKN2A,CDKN2B,CDKN2C,CHKA,CHN2,CITED2,CKS2,CLDN1,CLEC11A,COL3A1,COL4A1,COL4A2,COL4A5,COTL1,CPE,CPT1A,…	1161 (17)
HGF		growth factor		-0,299	2,31E-10	A2M,ACKR3,AIFM1,AIMP2,ANGPTL4,APAF1,ASNS,ATF3,AURKA,AURKB,BMAL1,BMP2,BNC1,BUB1B,CA9,CALM1 (includes others),CASP8,CCN1,CCN2,CCNG1,CD44,CDC14A,CDC20,CDC25B,CDC25C,CDKN1A,CDKN2A,CDKN2B,CDKN2C,CENPF,CFLAR,CGRRF1,CITED2,CNTFR,COL3A1,COL4A1,CRLF1,CRY1,CRYAB,DBF4,DES,DOK5,DUSP1,DUSP6,EFNB2,EGR1,EMP1,ENTPD1,ESM1,FKBP5,FLT1,FOS,FOSB,GEM,GPSM2,GRK5,HDGF,HES1,HK1,HLX,HOMER1,IL15RA,IL17RC,IL6ST,INHBA,IRX5,I…	1001 (16)
RASSF1		other	Activated	2,028	3,54E-10	ALDH1A1,BHLHE40,CCNA2,CCND2,CDH2,CDKN1A,CLU,COL4A1,COL4A2,CPE,EFEMP1,EFNB2,EGFR,EGR1,EMP1,EPB41L3,ESR1,FGF2,FOS,FRMD4B,GHR,GSN,HES1,HOXA1,KLF10,KLF4,LDB2,MAP3K5,MDK,PAK1,PROS1,PTGS2,RASGEF1A,SELENOP,SRPX,TP53INP1,TUBB,TUBB2B	1024 (25)
dalfampridine		chemical drug	Activated	3,565	4,32E-10	APAF1,ATF3,BTG2,CCN1,DUSP1,DUSP6,EGR1,EGR2,FOS,FOSB,GADD45B,GADD45G,GRIA2,IER2,IGF1R,JUNB,KLF4,MAFF,NR4A1,PFKFB3,PTGS2,SIAH2,SPTY2D1	521 (13)
CREB1		transcription regulator	Activated	2,275	4,87E-10	ACVR2A,ADM,AK4,AKT3,APOLD1,ATF3,ATF5,ATP2B4,ATP6V0D1,AURKA,BDNF,BHLHE40,BTG2,CCN1,CCNA2,CCNB1,CCNB2,CD68,CD9,CDA,CDCA8,CDH2,CDH8,CDK14,CDK19,CDKN1A,CEBPD,CGREF1,CLMP,CPT1A,CRIM1,CRYM,CSRNP1,CSRP2,DCX,DKK2,DUSP1,ECM1,EGR1,EGR2,EHD4,ENTPD1,ETV3,FASN,FGL2,FLT1,FOS,FOSB,FOXO3,FRAT1,GAA,GAD2,GADD45A,GADD45B,GADD45G,GAL,GEM,GPR63,GPR83,GRIA3,HAS2,HOMER1,HSPA4,IER2,IL2RA,INHBA,JPT1,JUNB,KLF4,LAPTM4B,LGA…	1044 (22)
8-bromo-cAMP		chemical reagent		1,925	1,01E-09	ADM,AKT3,ALDH3A2,ALG3,AP1S1,ARG2,ARNT2,ARSA,BMP2,BMP4,BUB1B,CAMK2A,CCN2,CCNA2,CCNB1,CCNB2,CCND2,CD68,CD82,CDC20,CDC25B,CDC25C,CDK6,CDKN1A,CDKN2B,CLEC11A,CLU,CNTFR,COL11A1,COL3A1,COL4A6,CTSD,CYP1B1,DDB2,DDOST,DUSP1,EGFR,EGR1,ENTPD1,ESPL1,ESR1,EZR,FDX1,FGF2,FGF5,FGFR1,FLNB,FOS,GAA,GATA6,GFAP,GHR,GNAI1,GPX3,GSN,GTSE1,GUCY1A1,ID2,IGF1R,IGF2,IL6ST,IL7R,INHBA,INHBB,ITGA1,ITGA11,ITGA2,ITGA3,ITGA6,ITGA9,…	1251 (21)
IGF1		growth factor		1,245	1,11E-09	A2M,ABCF2,ACACA,ADA,ADAMTS2,ADM,AGAP2,APH1A,BAK1,BDNF,BHLHE40,BMP2,BMP4,BTG2,CCDC80,CCN1,CCN2,CCN5,CCNA2,CCNB1,CCND2,CCNG1,CD44,CDH6,CDKN1A,CDKN2A,CEBPD,CFLAR,CITED2,CLEC11A,CLU,CNP,COL3A1,COL8A1,CRYAB,CTSD,CYP1B1,CYP27B1,DAXX,DUSP1,DUSP6,EFNB2,EGFR,EGR1,EGR2,EPAS1,ESR1,FASN,FBLN1,FGFR1,FHOD3,FOS,FOSB,GADD45A,GADD45G,GAS6,GFAP,GHR,H2AX,HOPX,HSD11B2,HSD17B11,HSPA4,HTRA1,ID2,IER2,IGF1R,IGF2,IGFBP2,…	1287 (18)
AGN194204		chemical drug		1,754	1,31E-09	AEBP2,ANGPTL4,ATF3,AURKA,CA2,CA3,CCN5,CCNA2,CCNB1,CDKN1A,CDKN2C,CHKA,COTL1,CPT1A,CST3,CYP26B1,DKK2,DOCK8,DUSP1,EMP1,EMP3,F2RL1,FDX1,FNBP1,GADD45A,GNAI1,GNAS,GPR65,H2AX,H2AZ1,IL2RA,IL33,IL7R,KIF20A,KIF2C,KIF4A,LGALS1,LIFR,MITF,NSDHL,NSMAF,PARM1,PDE1B,PEAR1,PHLDA1,PIM1,PLK1,PPARG,PPARGC1A,PPL,PRC1,PRNP,PROS1,PTGR1,PTPN22,RCAN2,RGS10,S1PR3,SLCO4A1,SMC4,STAC2,STIM1,STRA6,TAP1,TOP2A
medroxyprogesterone acetate		chemical drug	Activated	2,416	1,38E-09	AKT3,ALDH3A2,ALG3,ANLN,AP1S1,ARNT2,ARSA,ASPM,BDNF,BMP4,BTG2,BUB1B,CAMK2A,CCN1,CCNA2,CCNB1,CCNB2,CCND2,CD44,CD68,CDC20,CDC25B,CDC25C,CDK6,CDKN1A,CDKN2B,CENPF,CKS2,CLDN1,CNTFR,COL11A1,COL3A1,COL4A6,DDB2,DDOST,DEPDC1,DLGAP5,ENPP2,ESPL1,ESR1,EZR,FAM107A,FASN,FGF2,FGF5,FGFR1,FLNB,GAA,GHR,GPX3,GSN,GTSE1,GUCY1A1,HTRA1,ID2,IGF2,IGFBP7,IL2RA,IL6ST,IL7R,INHBA,ITGA1,ITGA11,ITGA2,ITGA3,ITGA6,ITGA9,ITGAV,ITGB…	1244 (20)
ZBTB17		transcription regulator	Activated	2,198	2,41E-09	ANLN,ASPM,AURKB,BHLHE40,BUB1B,CCNA2,CCNB1,CCNB2,CDC20,CDCA8,CDKN1A,CDKN2B,CENPF,CRLF1,DDB2,EGR1,KIF11,KIF18B,KIF20A,KIF2C,KIF4A,KIT,NCAPH,NOCT,NUF2,OSMR,PBK,PIMREG,PLK1,PRC1,RACGAP1,RRM2B,TOP2A,TPX2,ZFP36	1058 (20)
ERBB2		kinase		-1,217	4,06E-09	ABRACL,ACKR3,ADAM8,ADGRL3,ADRA2C,AIMP2,ANGPTL4,ANXA3,ASPM,ATF3,AURKA,BCAM,BHLHE40,BTG2,BUB1B,CCDC80,CCN2,CCN5,CCNA2,CCNB1,CCNB2,CCND2,CD164,CD47,CD82,CD9,CDC20,CDC23,CDC25B,CDC25C,CDC27,CDC42SE1,CDCA3,CDCA7L,CDCA8,CDH2,CDH3,CDK6,CDKN1A,CDKN2A,CDKN2B,CDKN2C,CELSR2,CENPA,CENPF,CHCHD10,CIDEC,CKS2,CLDN1,CLEC11A,CLEC3B,CLU,COL18A1,COL3A1,COL4A1,DAP,DDX10,DPT,DSG2,DUSP18,DUSP6,E2F8,EGFR,EGR1,EIF6,ELL2,…	1013 (21)
FSH		complex		1,526	4,82E-09	ACTG2,ACVR2A,ADCY7,ADM,ALDH3A2,ALPL,AMOTL2,ARPC4,BDNF,BMPR1B,BTG2,CCN2,CCND2,CD55,CDH2,CDK14,CDK6,CFLAR,CITED1,CLEC11A,COL15A1,COL18A1,CPE,CRYM,DHX15,DUSP1,EGFR,ELL2,ESR1,EZR,FDX1,FGF2,FGFR1,FKBP5,FOS,FOSB,GATA4,GATA6,GCLC,GEM,GK,GNAS,GOT1,GPRC5B,GRK5,IGF1R,INHBA,INHBB,ITGA3,ITGB5,ITPR1,JUNB,KLF10,KRT18,LGALS1,MAP1LC3B,MAP2K3,MAP3K5,MAPRE2,MBD2,MN1,NLK,NPY1R,NR4A1,PAWR,PDLIM3,PLA1A,PLCL1,PLPP1,PR…	900 (16)
lipopolysaccharide		chemical drug	Activated	5,167	5,26E-09	AARS1,ABCF2,ACADL,ACKR3,ACVR2A,ADA,ADAMTS4,ADM,AEBP2,AFF3,AGTR1,AIG1,AK4,ALCAM,ALDH1A1,ALDH1A2,ANGPTL4,ANLN,ANXA3,AOX1,APAF1,APEX1,ARG2,ASAP3,ASH1L,ATF3,ATF6B,ATP5MC1,ATP6V0D1,AURKB,BANK1,BCL6,BDKRB1,BDNF,BMP2,BMP4,BTG1,C1R,CACNA1A,CALM1 (includes others),CALR,CAPG,CARD6,CARNMT1,CASP8,CCN1,CCN2,CCNB1,CCNB2,CCND2,CCNL1,CCT6A,CD276,CD44,CD47,CD55,CD68,CD82,CD9,CDC27,CDH2,CDK6,CDKN1A,CEBPD,CEMIP,CEM…	1151 (16)
PDGF BB		complex	Activated	2,730	5,89E-09	ACKR3,ADARB1,ADM,ARG2,ASAH2,ATF3,BDKRB1,BHLHE40,BMP4,BMP6,CALM1 (includes others),CCN1,CCN2,CCNL1,CD44,CDKN1A,CEBPD,CERT1,COL18A1,COL3A1,CRYAB,CSRP2,CTH,CYCS,DUSP1,DUSP6,EGFR,EGR1,EGR2,FASN,FBLN5,FGF2,FGFR1,FHL1,FHL2,FLT1,FOS,FOSB,FZD1,GADD45A,GEM,GHR,GJA5,GREM1,GSS,HES1,IER2,IGF1R,IGF2,INHBA,JUNB,KLF10,LAMB2,MAFK,MGST1,MYBL2,MYH11,NFIL3,NPR3,NR4A1,OSBPL2,PAWR,PCOLCE,PDGFA,PDGFRA,PDLIM1,PHLDA1,PI…	828 (17)
doxorubicin		chemical drug	Activated	2,851	7,53E-09	A2M,ABCB8,ABCF2,ACVR2A,ADM,ALCAM,ANGPTL1,AOX1,APAF1,APEX1,ASAP3,ASB11,ASNS,ATF3,AURKA,AURKB,BAK1,BHLHE40,BMP4,BTG1,BTG2,BUB1B,CA2,CAPN6,CASP8,CCN1,CCN2,CCNB1,CCNB2,CD44,CD47,CDC25B,CDC25C,CDH3,CDK14,CDKN1A,CDKN2A,CENPA,CFLAR,CGREF1,CHEK2,CHRDL1,CLU,CNTFR,COL3A1,CPZ,CRIM1,CTSD,DES,DPAGT1,DUSP1,EFEMP2,EGFR,EGR1,EI24,EIF5A,EMP3,ESR1,EXO1,FBLN1,FOS,FOXO3,GADD45A,GATA4,GCLC,GSS,GSTM3,H2AX,HDAC1,HSPB6,…	864 (16)
INHA		growth factor		1,073	8,09E-09	ACTG2,CCN1,CCN2,CCND2,CERT1,CFLAR,COL3A1,COL4A5,COL4A6,CYP1B1,CYP26B1,EGFR,EMILIN2,ESPL1,F11R,FGFR1,HAS2,HSD17B11,IL1R1,INHBA,INHBB,ITGA3,ITGA9,JAM2,KIT,KRT18,KRT19,LRP11,MYH11,MYO18A,PRSS23,PTGS2,SERPINE1,SFRP4,SGK1,SMAD7,SMARCA1,STAR,TP53INP1	405 (7)
GLI1		transcription regulator		0,863	1,28E-08	ADGRL1,ANXA6,APAF1,ASPM,ATAD2,ATF3,BAK1,BCL6,BNC1,C1QTNF3,CCN1,CCND2,CD44,CDK19,CDK6,CDKN1A,CLMN,CLU,CMBL,CSRNP1,DUSP6,EFHD2,EGFR,EGR1,EMP1,ENDOD1,ENPP5,EZR,FAM131B,FHL1,FOS,FUCA2,GADD45B,GAS2L3,GATA4,GATA5,GATA6,GMFG,GRIA3,HENMT1,HES1,HEY2,HNRNPU,ID2,IDS,IGF1R,IGF2,IGFBP7,IL2RA,IL33,ITGA3,KDM7A,KIT,KLF12,KLF4,KNL1,KRT19,KTN1,LFNG,LGALS1,MAFF,MED13L,METTL21A,MICAL2,MLH1,MMP11,MSI2,MSX2,MTURN,NAV3…	1124 (22)
trichostatin A		chemical drug		0,091	1,42E-08	ACOT7,ACOT8,ACOX2,ALDH1A1,ALPL,ALS2,ANXA6,APAF1,ATAD2,AURKB,BAIAP2,BAK1,BCAT1,BDNF,BLVRA,BMP2,BMP4,BRMS1,BTG1,CA9,CCNA2,CCNB2,CCND2,CD44,CD9,CDC25C,CDC27,CDH2,CDK6,CDKN1A,CDKN2A,CDKN2B,CENPM,CFLAR,CGREF1,CLDN1,CLEC3B,CLU,CTSD,CTSF,CUX1,CYP1B1,DIRAS3,DKK2,DLC1,DSG2,DUSP1,DUSP16,E2F8,EFNB2,EGFR,ELOVL6,ENPP2,EPHA3,EPHB3,ESR1,EZR,FASN,FBLN1,FEZ1,FGF2,FGFR1,FLRT3,FLT1,FNBP1,FOS,FRS2,GADD45A,GADD45G,GA…	997 (19)
forskolin		chemical toxicant	Activated	3,230	1,46E-08	ACTG2,ADAMTS4,ADM,ADSL,AGL,AGTR1,ALPL,ATF3,ATP6V0D1,BDNF,BHLHE40,BTG2,CALM1 (includes others),CALR,CCN2,CCNB1,CCNB2,CCND2,CD44,CD55,CD68,CD9,CDC42SE1,CDH2,CDK14,CDKN1A,CDKN2A,CDKN2B,CEBPD,CGREF1,CHKB,CIDEC,CITED4,CLU,CNP,COL15A1,COL18A1,CRYAB,CYP1B1,CYP27B1,DNM1L,DUSP1,DUSP6,ECM1,EFNB2,EGR1,EIF5A,ELL2,ESM1,ESR1,ETV4,EZR,FBLN5,FDX1,FKBP5,FOS,FOSB,GAB2,GADD45A,GADD45B,GADD45G,GAL,GATA4,GEM,GFAP,GK,…	888 (19)
GNAQ		enzyme		1,233	2,30E-08	ADM,AGTR1,AK4,ANXA3,ATF3,BMP2,BMP4,BTG2,CCN2,CCNG1,CD44,CITED2,CSPG4,EGR1,EMP1,F2RL1,FOS,GADD45A,GAS6,HAS2,HSPB8,LMCD1,MAFF,MAP3K8,MEOX2,MGST1,NDRG2,NFIA,NFIB,NFIL3,NPR3,NR4A1,PDE10A,PHLDA1,PLAUR,PTGS2,SELENBP1,SERPINE1,SGK1,SLC8A1,SLCO4A1,SOCS3,STAR,TNFAIP6,TUBA1C,VCAM1	481 (14)
NUPR1		transcription regulator	Activated	5,432	2,38E-08	ADGRL3,ADM,ALG8,ANGEL1,ANP32E,ARHGAP11A,ASPM,ATF3,ATPSCKMT,AURKA,BRI3BP,BRINP3,BTG1,BUB1B,CACNA2D2,CARMIL1,CCN1,CCNA2,CCNB2,CD68,CDC23,CDC25C,CDCA3,CDCA8,CHTF8,CITED2,CMKLR2,COL3A1,CROT,DDX46,DGCR8,DPH6,E2F8,ELL2,ENO2,ERCC6L,ESPL1,EXO1,EXTL2,FAM114A1,FHL2,FOXO3,GAB2,GADD45A,GK,GPSM2,GRAMD2B,GTF3C2,GTSE1,H1-5,H2AC12,H2AC14,H3C13,H3C3,HDAC8,HNRNPA2B1,HNRNPM,HSPA2,IGF1R,KANK2,KAT5,KIF11,KIF20A,KIF2C…	832 (13)
ESR1	5,640	ligand-dependent nuclear receptor	Inhibited	-2,190	2,39E-08	AASS,ABLIM1,ACACA,ACKR3,ACVR1B,ADA,ADGRG6,ALCAM,ANLN,ANXA3,AP1G2,AP1S1,AP1S3,APEX1,ARHGAP18,ARHGEF7,ARHGEF9,ARID4A,ARL4D,ARPC5L,ARRB1,ASPM,ATF3,ATF5,ATG13,ATOX1,ATP6V0D1,AURKA,BCAT1,BCL6,BDNF,BMAL1,BMP2,BMP4,BUB1B,BYSL,CA2,CCN1,CCN3,CCN5,CCNA2,CCNB1,CCNG1,CD55,CDC27,CDC42BPA,CDC42SE1,CDCA8,CDK6,CDKN1A,CDKN2A,CDKN2B,CEBPD,CELSR2,CEMIP2,CENPA,CENPF,CENPM,CEP135,CERS1,CGN,CHEK2,CHFR,CIT,CLDN1,CLN3,C…	1154 (20)
Eldr		other	Inhibited	-5,089	2,40E-08	ANLN,ASPM,AURKA,AURKB,CCNA2,CCNB1,CDC25C,CENPA,CENPF,DEPDC1,DLGAP5,ESPL1,FAM83D,GTSE1,KIF11,KIF18B,KIF20A,KIF2C,KIF4A,MYBL2,NCAPG,PLK1,SPAG5,TOP2A,TPX2,ZWINT
E2F1		transcription regulator		0,266	3,41E-08	ACADL,ACTR1A,ACTR3,ALPL,APAF1,ATAD2,ATP5MC1,AURKA,AURKB,BAK1,BCS1L,BMP4,CA2,CALM1 (includes others),CALR,CASP8,CCNA2,CCNB1,CCNB2,CCND2,CD44,CD9,CDC20,CDC25B,CDH2,CDK6,CDKN1A,CDKN2A,CDKN2C,CFLAR,CHEK2,CITED2,COX5A,CRKL,CRYAB,CYP27B1,DBF4,DDAH2,DDB2,DIRAS3,DUSP1,DUSP10,E2F4,E2F8,EGR1,EGR2,EI24,ENO2,ERH,EYA4,FGF2,FGFR1,FHIT,FHL1,FLT1,FOS,FOXO3,GPS2,H2BC11,HES1,HNRNPD,HSD11B2,HSPD1,IGF2,JPT1,KIT,LY6H…	775 (14)
CCND1		transcription regulator		-1,487	4,85E-08	AFAP1,AHI1,ARMCX1,ASAP2,ASPM,ATAD2,ATP6V0E1,AURKA,CCNA2,CCND2,CD44,CDCA7L,CDCA8,CDK6,CDKN1A,CDKN2A,CDKN2B,CDKN2C,CENPF,DEPDC1,DKK2,E2F4,E2F8,EGFR,ENDOD1,ENPP2,EPS8,FAM83D,FGFR1,GAS2L3,GATA4,GPC6,H2BC21,HECTD2,HSPB8,ITGAV,ITGB3,JPT1,KIF11,KIF20A,KIF2C,KIF4A,KLHDC1,KLK4,KMT2A,KNL1,LAMB2,LNP1,MAFF,MAML3,MAP3K5,MCM10,MFSD6,MORC4,MTFR2,MYLK,NCAPH,PDLIM3,PDLIM4,PKP4,PLK1,PMEPA1,PPARG,RACGAP1,ROR2,SATB1…	784 (17)
mifepristone		chemical drug	Inhibited	-2,139	5,27E-08	ADAM15,ADM,ALPL,ARID4B,ATF3,BCAT1,C1QB,CA2,CASP8,CCN2,CDH2,CDKN1A,CEBPD,CLEC3B,CLU,COL15A1,COL18A1,CTSD,CTSF,DLC1,DUSP1,EFNB2,EGR1,EGR2,EPHB3,FGF2,FKBP5,FOS,GAL,GAS6,GSTM1,HAS2,HDAC7,HSPA4,HSPD1,IGF2,INHBB,ITGA2,ITGB3,JAM2,JUNB,KIT,KLF11,KLF4,LRP1,MYB,NCOA1,NDN,NDP,NFKBIA,NPY1R,NR3C1,NR4A1,NRTN,OGN,PADI2,PC,PDCD1,PDGFRA,PELI1,PFKFB3,PLA2G4A,PTGS1,PTGS2,PTN,PTPN5,REM1,ROBO1,SERPINE1,SERPING1,SFRP1…	1245 (23)
methylselenic acid		chemical reagent		-1,664	7,27E-08	ACKR3,ACSL3,ALDH3A2,ARID4A,ATAD2,ATF3,ATF5,AURKA,BACH1,BMP4,BUB1B,CCNA2,CCNB1,CCNB2,CD44,CDC20,CDC25B,CDC25C,CDK2AP2,CDKL1,CDKN1A,CDKN2A,CENPA,CENPF,CFLAR,CHEK2,CLU,DNAJC3,DUSP10,ENPP5,ESR1,FKBP5,GADD45A,GUCY1A1,HOXD8,HSD17B11,ID2,IGF1R,INPP4B,ITGB5,JAK1,JUNB,KIF11,KLF4,KLHL2,MANF,MAP2K3,MAZ,MYBL2,NCOA1,NEDD4L,NFIL3,NREP,PLCB4,PLK1,PPP5C,PTGES,RGS10,SAT1,SGK1,SMARCE1,SSBP2,TGFBR3,TOP2A,TUBA4A,UBE…	1158 (21)
FOXO1		transcription regulator		-1,185	7,35E-08	A2M,ACACA,AFF3,AIFM2,ANGPTL4,ANLN,ANXA3,APAF1,ASPM,ATP5F1B,ATP5PF,BANK1,BCL6,CA2,CASP8,CCN2,CCN3,CCNA2,CCNB1,CCNB2,CDKN1A,CDKN2A,CDKN2B,CDKN2C,CEBPD,CENPF,CFLAR,CITED2,COL4A1,COL4A2,COX10,COX18,CPT1A,CS,CYCS,CYP27A1,DCX,DEPDC1,DLGAP5,EBF1,EGR1,EGR2,ELOVL6,FASN,FBXO21,FLNB,FOS,FOSB,GABARAPL1,GADD45A,GADD45B,GPX3,HDAC8,HSPD1,HYOU1,IGF1R,IGFBP7,IL1R1,IL7R,ITGA3,ITGAV,JAG1,JUNB,KIF11,KLF4,MAP1LC3B,MA…	1016 (21)
F2		peptidase		1,641	1,01E-07	ANGPTL4,CALR,CCN1,CCN2,CCNA2,CCND2,CD44,CD55,CD68,CDKN1A,CFLAR,CITED4,CLU,COL4A1,COTL1,DIO3,DOCK10,DOK5,DUSP1,ECE1,EGR1,EHD4,EIF4A1,ELL2,ENTPD1,ESM1,F2RL1,FGF2,FHL1,FLT1,FOS,FOSB,GREM1,HAS2,HDAC9,HIVEP1,IER2,IFRD2,IGF1R,IL15RA,JUNB,LMCD1,MAP3K5,MYBL2,MYH11,NFKBIA,PDGFA,PDGFRA,PGM2L1,PLA2G4A,PLAUR,PLPP1,PROCR,PROS1,PTGS2,RAC1,S100B,SDC4,SERPINE1,SLC16A5,SLC2A12,SLC2A6,SRGN,SRM,TAGLN2,TFPI,TFPI2,TO…	817 (16)
TP63		transcription regulator		0,491	1,22E-07	A2M,ACTL6A,ADA,ADM,AJUBA,APAF1,B9D1,BCL6,BHLHE40,BMP4,CAPN6,CCN1,CCN2,CCNA2,CCNB1,CCND2,CCNG1,CD82,CDC25C,CDH2,CDH3,CDK18,CDK6,CDKN1A,CDKN2A,CDKN2B,CFLAR,CGN,CITED2,CKS2,COL11A1,COL4A1,COL4A2,COL8A1,CRYAB,CTSD,CYP26B1,DDAH1,DDB2,DUSP10,DUSP6,ECM1,EGFR,EGR1,EGR2,EI24,EMP1,ENSA,F11R,FASN,FLOT2,FOS,FOSB,FOXO3,FSCN1,GADD45A,GAL,GNAI1,GPX3,GREM1,HES1,HSF1,HSPA4,HTRA1,IGFBP2,IGFBP7,INHBA,ITGA2,ITGA3,IT…	983 (18)
fulvestrant		chemical drug		1,478	2,14E-07	ACOX2,ASNS,ATP5F1B,AURKA,BAK1,BMP2,BMP4,CCDC80,CCN1,CCN5,CCNA2,CCNB1,CDC20,CDC25B,CDK8,CDKN1A,CDKN2C,CEBPD,CENPF,CTH,CTSD,CYCS,EGFR,EGR1,ESR1,EWSR1,FLT1,FOS,GAB2,GADD45A,GAL,GHR,GTSE1,GUCY1A1,H2AX,H2AZ1,HES1,ID2,IGF1R,INHBB,ITGB3,KIF11,KLF10,MANF,MAZ,MTHFD1,MYB,MYO1B,NRP1,NSUN2,PPARG,PRSS23,PTGES,PTGS2,RAC1,RBM14,SELENOP,SEMA7A,SIAH2,SKA2,SLC7A5,SMPD1,STAR,STC1,STMN1,TGFBR3,TP53,TUBA4A,VCAM1,WNT4…	1103 (22)
CKAP2L		other	Inhibited	-4,899	2,27E-07	AURKB,CCNB1,CCNB2,CDC20,CDCA8,CENPA,CENPF,ERCC6L,ESPL1,H2AZ2,KIF20A,KIF2C,KMT5A,LMNB1,NCAPG,NCAPH,NUF2,PLK1,PPP2R1B,SKA1,SPC24,SPDL1,TUBA1B,ZWINT
4-hydroxytamoxifen		chemical drug	Activated	3,162	2,41E-07	ATF3,BHLHE40,CA2,CCN1,CCN2,CCN3,CD55,CDKN1A,CDKN2A,CEBPD,CLU,CTSD,CYP1B1,DUSP1,EFEMP1,EGFR,EGR1,EIF5A,ESR1,FGFR1,FOS,FOSB,H2AZ1,HDGF,HEBP1,HOXD11,IER2,IGF1R,IL7R,ITPRIP,JUNB,KRT19,MPC1,NCOA1,NFKBIA,NOTCH3,PDCD5,PDLIM3,PPARGC1A,PPP1R15A,PTGER4,RBP4,RCC1,RND1,RPS6KA4,SGK1,SLC39A8,TMOD1,TP53,TUFT1,ZEB1,ZFP36	944 (17)
ERBB3		kinase		-1,729	2,42E-07	AMOTL2,CCN1,CCN2,CCND2,CD47,CDKN1A,CDKN2C,CLU,DUSP1,EGFR,EGR1,EIF6,EZR,FGF2,GAS6,GHR,HAS2,IER2,IGF1R,IGF2,LAMA4,NID1,PLK1,PTGS1,PTGS2,RRAS,SERPINE1,SFRP1,SGK1,SLC4A7,SLPI,SOCS3,STMN1,TIMP3,TLN1,TNS1,TOP2A	1017 (20)
progesterone		chemical - endogenous mammalian		0,390	2,63E-07	ACAT1,ACOT7,ADARB1,ADM,AEBP1,AGTR1,ALDH1A1,ALDH1A2,ALPL,ANKH,ATF3,AURKA,BCAT1,BCL6,BDNF,BHLHE40,BMAL1,BMP2,CA2,CA3,CCN5,CCNA2,CCNB1,CCNB2,CCNG1,CD248,CD82,CDC25C,CDH2,CDKN1A,CDKN2A,CDKN2B,CEBPD,CFB,CIDEC,CITED2,CNDP2,COL15A1,CRYAB,CST3,CTSD,CTSF,CYP1B1,DLC1,DNAJB4,EDNRA,EGFR,EGR1,ELL2,ENPP2,EPAS1,ESPL1,ESR1,EZR,F2RL1,FKBP5,FLT1,FOS,GABARAPL1,GABRB2,GAL,GAS6,GFAP,GHR,GRIA3,GSTA3,HOPX,HSD11B2,HSPA2…	924 (18)
bicuculline		chemical - endogenous non-mammalian	Activated	2,943	2,76E-07	ATF3,BDNF,BTG2,CCN1,DUSP1,DUSP6,EGR1,EGR2,FOS,FOSB,GADD45B,GADD45G,GRIA2,IER2,JUNB,KLF4,MAFF,NR4A1,PFKFB3,PTGS2,SIAH2,SPTY2D1,TRIM21	987 (19)
hydrogen peroxide		chemical - endogenous mammalian		1,865	2,89E-07	AEBP1,APAF1,APEX1,ATF3,AURKA,BAK1,BTG2,BUB1B,CCN2,CCNA2,CCNB1,CD55,CD68,CDC20,CDC25C,CDKN1A,CDKN2A,CDKN2C,CFLAR,CLU,COL3A1,CRYAB,CST3,CTSD,CTSS,CUX1,CYCS,DDAH2,DPAGT1,DUSP1,DUSP10,DUSP16,E2F4,EGFR,EGR1,EID1,ENPP2,EPAS1,EZR,F2RL1,FASN,FGF2,FLOT2,FOS,FOXO3,FOXO4,GADD45A,GADD45B,GCLC,GSTA3,GSTM3,H2AX,HES1,HNRNPA1,HSF1,IER5,IFI6,IGF1R,IL2RA,ITGA2,ITGA3,ITGA6,ITGB3,KIT,KLF4,LEF1,LRP6,MDK,MITF,MMP8,MYH…	1075 (18)
BRCA1		transcription regulator		1,445	3,51E-07	ATP11C,BACH1,BAK1,CCNB1,CCNB2,CCNG1,CDC25C,CDH3,CDKN1A,COL18A1,CTSD,CTSF,CYP1B1,DDB2,EGFR,EGR1,ENPP2,ENSA,ESR1,EXO1,EZR,FHIT,FHL2,FKBP5,FOXO3,FXYD3,GADD45A,GADD45B,H2AX,HNRNPD,HSD11B2,IFI6,IFIT1,IGF1R,JAK1,KIT,MLH1,NR3C1,PHLDA1,PLK1,ROBO1,RRM2B,SAT1,SFPQ,SMAD2,SMAD3,STC1,TAP1,TGFBR2,TP53	977 (21)
palbociclib		chemical drug		1,175	3,66E-07	ADM,ATF3,CCNL1,CDK6,CDKN1A,CENPF,DUSP1,EGR1,GADD45A,GADD45B,HES1,ID2,IDH2,IFIT1,IL6ST,IRF9,JUNB,KIF11,KLF10,MAP2K3,MDM4,NCAPG,PPP1R15A,PRKCB,S100B,SOCS3,TP53,USP18,ZEB1,ZFP36	999 (20)
SP1		transcription regulator		-0,482	4,93E-07	ACVRL1,ADA,AEBP1,AGTR1,ALDH3A2,ALPL,ANKH,ASNS,ATF3,ATP5F1B,BDNF,BMP4,CCN2,CCNA2,CCND2,CD55,CDC25B,CDC25C,CDH2,CDK6,CDKN1A,CDKN2A,CDKN2B,CDKN2C,CEBPD,CITED2,COL8A1,CRYAB,CRYBB1,CTH,CTSD,CYBRD1,CYC1,CYP1B1,DBF4,DDB2,DLC1,EGFR,EGR1,ESR1,EWSR1,EXO1,EZR,FASN,FDX1,FGF2,FGFR1,FLT1,FOS,GEN1,GHR,GNAS,GOT1,GRIA2,GSS,GTF3C2,HAS2,HDAC1,HSD11B2,IGF1R,IGF2,ITGA2,ITGAV,ITGB3,ITGB5,ITPR1,JAM2,KIT,KLF4,KRT18,KRT1…	1001 (25)
CTNNB1		transcription regulator		-0,054	5,98E-07	ACACA,ACADL,ACAT1,ACTR3,ACVR2A,ADRA2C,ALCAM,ALDH1A1,ALDH1A2,ALDH3A2,ALG3,ARHGDIA,AURKA,BCS1L,BDNF,BHLHE40,BMP2,BMP4,CA3,CA9,CACNA1G,CALM1 (includes others),CCN1,CCN2,CCNA2,CCND2,CD44,CD47,CDH2,CDKN1A,CDKN2A,CDKN2B,CEMIP2,CENPM,CHEK2,CIDEC,CLU,CMKLR2,CNN2,CNTFR,COL3A1,COL4A1,COL4A2,COL4A5,COL4A6,COX5A,CPT1A,CTSF,CYB5R3,CYC1,CYP1B1,DES,DKK2,ECM1,EGFR,EGR1,EIF5A,ELMO1,EMX2,ENO2,ENPP2,EPHB3,EPHB4,ETV…	1239 (24)
KDM3B		enzyme		1,091	6,29E-07	ALDH3A2,ARG2,C1R,CCN2,CDC20,CIT,CMBL,DEPDC1,DLGAP5,EFNB2,FRMD4B,GTSE1,KALRN,KIF18B,KNL1,MLLT3,MYLK,NCAPG,NEDD4L,NOTCH3,RACGAP1,S1PR3,SH3BP4,SLC44A1,SPAG5,STMN1,TSHZ3,TSPAN7
JAG1	3,520	growth factor	Activated	2,043	6,29E-07	CCND2,CDKN1A,CDKN2B,CLDN1,DUSP1,DUSP10,DUSP6,ESR1,F11R,GADD45A,GPX3,HES1,HEY2,HEYL,ITGAV,ITGB3,JAG1,LIFR,MYH11,NCAM1,NR2F2,PTPRK,SMAD3,STAR,TIMM13,TIMP3,TP53,WNT4	915 (21)
YY1		transcription regulator		0,225	6,64E-07	ALCAM,AURKA,AURKB,BAK1,BDNF,BMP4,BMP6,BTG2,BUB1B,CALR,CAPG,CCNA2,CCNB1,CCNB2,CDC25C,CDCA3,CDKN1A,CDKN2A,CDKN2B,CDKN2C,CENPA,CHRDL1,CLU,COL15A1,CRYAB,DKK2,DMPK,DNAJB4,EGFR,EGR1,EGR2,FBXO8,FOS,GADD45G,GFER,GRIN2D,H2AX,H3C3,HAS2,HNRNPC,HOXB4,ID2,IL1R1,KIF11,KIF20A,KIF2C,KLF4,LAMA1,LMNB1,MSX2,MYH11,NNAT,NR3C1,PAWR,PDGFA,PDGFRA,PIAS1,PLAGL1,PLK1,POLK,PPP1R15A,PRC1,PROX1,ROBO1,SFPQ,SLC1A3,SRSF1,SRSF5,S…	939 (18)
IFNG		cytokine	Activated	3,283	6,86E-07	A2M,AADAT,ABCA6,ABLIM3,ADCY7,ADM,AGTR1,AIG1,ALDH1A2,ALPL,ANGPTL4,ARG2,ARNT2,ASNS,ATF3,ATG13,BACH1,BAK1,BDNF,BMP2,BMP6,BTG1,BUB1B,BUD23,C1QB,C1R,C2,CARD6,CASP8,CCN2,CCNA2,CCND2,CD276,CD44,CD55,CD68,CDC20,CDC25B,CDH2,CDKN1A,CDKN2A,CDKN2B,CEBPD,CELSR2,CFB,CFLAR,CRIM1,CRLF1,CSK,CTSD,CTSS,CXCL16,CYLD,CYP27A1,DAXX,DDB2,DHX9,DUSP1,E2F4,ECE1,EDNRA,EFNB2,EGR1,EGR2,EIF2AK3,ENDOD1,ENTPD1,ERAP2,ESM1,F11R,F2R…	918 (15)
butyric acid		chemical - endogenous mammalian		-0,650	6,98E-07	A2M,AFF1,ALDH1A1,ARID4A,ATP2B4,BAK1,CALM1 (includes others),CAPN7,CCN2,CCNA2,CCNB1,CCNB2,CCND2,CCNG1,CD44,CD82,CDC20,CDC25C,CDK6,CDKN1A,CDKN2A,CFLAR,CLDN1,CLU,COL11A1,COL4A1,COL4A2,CYCS,DNM1L,DUSP1,E2F4,EMP3,ESR1,ESYT2,FASN,FOS,FXN,GAA,GADD45A,GATA4,GATA5,GATA6,GCLC,GDI1,GSN,H2AZ1,HDAC9,HDGF,HK1,IFIT1,IGF2,IL18R1,IL1R1,INPP5D,IRF2,ITGB5,KIT,KLF4,LY6E,MAPK4,MFF,MMP7,MYB,NDUFAF4,NFKBIA,NR4A1,NRAS,N…	958 (18)
STK11		kinase	Inhibited	-2,114	7,48E-07	A2M,ACP6,ADSL,AK2,ALCAM,ATF3,ATIC,ATP5F1D,ATP5MC1,ATP6V0E1,CCNA2,CCT6A,CDH8,CDKN1A,COL3A1,COX5A,CS,CTSD,CYC1,CYP4V2,DCTPP1,ECM2,ETV4,FBXO9,FGG,GADD45A,GADD45B,GOT2,GRIA3,IL33,JUNB,KLF12,MAFK,MDH2,MRPS15,NDUFA10,NDUFA13,NDUFA2,NDUFA4,NDUFB7,NDUFS8,NDUFV1,NET1,NR4A1,PDCD1,PDE2A,PNP,POLR1D,POLR2E,PPA1,PPARG,PPARGC1A,PSAT1,PSMB5,PTGS2,PTPN3,PTPRN,SERPINE1,SPARCL1,SRM,TALDO1,TARS1,TIAL1,TKT,TOP2A,TTYH…	998 (23)
RB1		transcription regulator	Inhibited	-2,474	8,19E-07	ACO2,ALPL,APAF1,ASF1B,ASPN,ATAD2,ATF3,AURKB,BAK1,CASP8,CCN2,CCNA2,CCNB1,CCNL1,CD44,CDC25C,CDCA7L,CDKN1A,CDKN2A,CERT1,CHCHD3,CITED2,COL4A1,COL4A2,CYP27B1,DDB2,DMPK,DNM1L,DPP3,DUSP1,E2F4,EDNRA,EGR1,EI24,EPS8,EZR,FGF2,FLT1,FOS,FOSB,FXYD1,GADD45A,GADD45B,GADD45GIP1,GEM,GNAI1,GPR176,GPR63,GPR83,GPRC5C,GPS2,GSTO1,H1-5,H2AX,H2BC11,H2BC21,HACD3,HES1,HOMER1,ID2,IDH3B,IGF1R,IL6ST,ITGAV,JUNB,KANK2,KCNK1,KIT…	913 (22)
DICER1		enzyme		0,125	9,15E-07	ANGPTL4,ASH1L,BDNF,CAMK2A,CCN1,CCND2,CCNG1,CD44,CDKN1A,CDKN2A,CDKN2B,COL18A1,CPEB2,CRYM,DES,EGR1,EGR2,ENTPD1,EPHA3,EYA1,FOS,GAD2,H2AX,HDAC1,HES1,HNRNPH1,IGF2,IGF2BP2,IGF2R,IL18R1,IL2RA,IL7R,ITGA2,ITGA6,ITGAV,LIPG,LPAR3,LRP6,MAF,MITF,NEFH,NR6A1,PAX8,PIK3CG,PLAU,PROCR,PROS1,PTPRN,RANGAP1,RICTOR,S1PR1,SERPINB2,SERPINE1,SERPINF1,SERTAD4,SFRP4,SLC4A4,SOCS3,TGFBR2,TP53,WNT4,WNT5A	1052 (22)
l-asparaginase		biologic drug	Activated	3,737	9,33E-07	ASNS,ATF5,AURKA,AURKB,BTG2,BUB1B,CCNA2,CCNB2,CDC25C,CDKN1A,CENPA,CENPF,CENPM,ERCC6L,EXO1,FASN,KIF11,KIF15,KIF18B,KIF2C,KIF4A,KIFC1,KNL1,LIPG,MIS18BP1,MTHFD2,MYBL2,NCAPG,NCAPH,NIBAN1,NSDHL,NUF2,PLAGL1,PLK1,PSAT1,REM1,SPDL1,TOP2A
AREG		growth factor	Inhibited	-2,161	9,91E-07	ARHGAP11A,AURKB,CCNA2,CCNB1,CCNB2,CDC20,CDCA8,CENPA,CENPF,CPEB2,EGFR,EGR1,EMC10,FOS,H2BC21,HAS2,IFI6,JAK1,KIF20A,MYBL2,PLAU,PLK1,PRC1,PTGS2,SAE1,SLC36A1,SSRP1,STX12,TNFAIP6,TOP2A	1089 (22)
NFKBIA	4,090	transcription regulator	Activated	3,063	1,14E-06	A2M,ACKR3,AEBP1,AGTR1,AK2,AURKB,BMP2,BTG2,BUB1B,CASP8,CCNA2,CCNB1,CCND2,CD44,CD82,CDC25B,CDH3,CDKN1A,CEBPD,CFLAR,CITED4,CLU,COL3A1,CRYAB,CSK,CTSF,CYP1B1,DUSP6,ECSCR,ENPP2,ERAP2,ESM1,FGF2,FHL2,FOS,FSCN1,GADD45A,GADD45B,GADD45G,GPR176,GPX3,GRK5,HES1,IFI6,IGF2,IGF2R,IL15RA,IL2RA,IL33,IL7R,ITGA2,ITGA3,ITGAV,ITPR1,JUNB,KRT18,LIFR,LY6E,MGP,MPDU1,NDRG2,NFKBIA,NID1,NOCT,NOTCH3,NR4A1,NR6A1,NRK,OGN,PARK7,P…	1072 (17)
CDKN2A	-1,770	transcription regulator	Activated	3,129	1,22E-06	A2M,APAF1,ASF1B,ASNS,ATAD2,AURKB,BCAT1,BTG2,BUB1B,CAPG,CCN2,CCNA2,CCNB1,CCNG1,CDC25B,CDC25C,CDCA7L,CDKN1A,CDKN2A,CDKN2B,CDKN2C,CEBPD,CITED2,CTH,DES,DUSP1,EBF1,EGR1,EGR2,EPS8,FASN,FBL,FGFR1,FHL2,FLT1,FOS,GADD45G,GNAS,GOT1,GOT2,GSPT1,GTSE1,H2AX,HACD3,HOXB9,IGF1R,IL7R,ITGA2,ITGAV,ITGB3,ITGB5,KANK2,KAT5,KCNK1,KIFC1,KIT,LEF1,MDM4,MET,MYBL2,NR3C1,PDGFA,PIAS1,PLAGL1,PLK1,PMEPA1,PML,POLK,PSAT1,PSPH,PTGS2…	976 (23)
calcitriol		chemical drug	Activated	3,390	1,27E-06	AAAS,ABLIM1,ACADSB,AGPAT5,ALDH1A2,ALDH4A1,ALPL,ANLN,ARHGEF28,ATIC,ATP10D,ATP2B4,ATP5F1D,BACH1,BAK1,BCAT1,BRI3BP,BUB1B,CA2,CCN1,CCNA2,CCNB1,CCND2,CD44,CDC20,CDCA7L,CDCA8,CDKN1A,CEBPD,CENPA,CENPM,CLMN,COL3A1,COL4A1,COL4A2,CPT1A,CXCL16,CYP27B1,DCTPP1,DDAH1,DIRAS3,DNM1L,DOK5,DUSP1,DUSP10,EFL1,EGFR,EGR1,ESPL1,ESR1,EXO1,F2RL1,FAM107A,FASN,FDX1,FGG,FOS,FOXO3,GADD45A,GADD45G,GATA4,GATA6,GEM,GHR,GNPDA1,GR…	1286 (20)
TGFB3		growth factor		1,599	1,30E-06	ACTG2,ASPN,BHLHE40,CCN1,CCN2,CCN3,CDH2,CDH6,CDKN1A,CDKN2A,CDKN2B,COL11A1,COL3A1,F2RL1,FGF2,FOS,FOSB,HTRA1,ITGAV,ITGB3,LEF1,LTC4S,MGP,MICAL2,PLAUR,PLK1,PPARGC1A,S1PR3,SERPINE1,SH3PXD2A,SMAD2,SMAD7,TGFBR3,TIMP3,TNS1,TSPAN13	1049 (18)
cisplatin		chemical drug		1,032	1,36E-06	A2M,AADAT,ABHD4,AEBP2,AIFM1,ALDH1A1,ASCC1,ASNS,ATF3,BAK1,BBS9,BMP4,BTG2,CAPN6,CARD6,CASP8,CCN2,CCNB1,CCNG1,CD44,CD68,CDC25B,CDKN1A,CDKN2A,CDKN2B,CES2,CFLAR,CHEK2,CHFR,CHKA,CLIP4,CLU,CMBL,CPT1A,DDB2,DDOST,DEPDC1B,DNAJC27,DUSP1,DUSP6,ECE1,ECM1,EFEMP2,EGR1,EI24,EMP3,ERCC4,ESR1,ESYT2,F11R,FASN,FEZ1,FLRT3,FLT1,FOS,FXN,GABRB2,GADD45A,GHR,GOT2,GRIA2,GSTM1,GSTM3,H2AX,HDAC9,HEYL,HK1,HSPA9,ID2,IDH2,IER5,IF…	1104 (19)
Pdgf (complex)		complex		0,686	1,38E-06	CCN3,CCND2,CD44,CDK6,CDKN1A,CDKN2B,COL4A1,DIO3,EGFR,EGR1,FGF2,FOS,FOSB,FOXO3,HEY2,INHBA,ITGB3,JAG1,JUNB,MEOX2,NCAM1,NOTCH3,PIK3R3,PLAU,PLAUR,PPARG,PTGS2,SERPINE1,TIMP3,TP53,VCAM1	751 (14)
EGFR	-3,080	kinase	Inhibited	-2,167	1,50E-06	ACOT7,ADGRL3,AMOTL2,B3GALNT2,BCAM,BCL6,BTG1,CCN2,CCNA2,CCT5,CD164,CD47,CDK6,CDKN1A,CDKN2A,CELSR2,CHKA,COL3A1,COL8A1,CRYAB,CST3,DNM1L,DSC2,DSG2,DUSP1,EFEMP1,EFNB2,EGFR,EGR1,EIF4A1,EIF5A,EIF6,ERAP2,ERCC6L,ESR1,ETV4,EXOSC5,F11R,F2RL1,FASN,FOS,GADD45A,GFAP,GHR,GNPDA1,GNPDA2,GPC1,GPM6B,HAS2,HM13,HNRNPA1,HNRNPA2B1,HNRNPD,HNRNPH1,HSD11B2,IER2,IGF2,IL33,ITGA2,ITGA6,ITGB5,IVNS1ABP,JAG1,JUNB,LAMA4,LEF1,LMB…	1020 (22)
JUN		transcription regulator		-0,322	1,59E-06	A2M,AKT3,APEX1,ARTN,ASNS,ATF3,BAK1,BDNF,BTG1,C1QB,CA3,CALM1 (includes others),CCN1,CCN2,CCN3,CCNA2,CCND2,CD164,CD44,CD68,CDC20,CDH2,CDKN1A,CDKN2A,CFLAR,CLU,CXCL16,CYCS,CYP1B1,DOCK9,DUSP1,DUSP6,EGFR,EHD4,EIF4A1,EPAS1,ERCC4,EZR,FBLN5,FGF2,FOS,FOXO3,FUS,GADD45A,GAS6,GCLC,GOT1,HES1,HK1,HNRNPA2B1,HNRNPU,HOMER1,ID2,IGF1R,IGF2R,IGFBP2,IGFBP7,IL2RA,IL7R,ITGAV,JUNB,MAF,MAOB,MET,MMP7,MMP8,MYB,NCAM1,NEFH,NF…	1013 (16)
IKBKB		kinase	Activated	2,544	1,71E-06	AEBP1,ATF3,AURKB,BMP2,CASP8,CCN2,CCNA2,CCNB1,CCNB2,CD44,CDC25B,CDKN1A,CEBPD,CFLAR,CLDN1,CLU,COL3A1,CTSF,CXCL16,CYP1B1,DUSP6,EGR1,ENPP2,FASN,FOS,FOXO3,FSCN1,GADD45A,GRK5,H2AX,IGFBP2,IGFBP7,ITGB3,ITGB5,JUNB,KIF20A,KRT18,LIFR,LMNB1,MGP,NFKBIA,NID1,NLRP3,NOCT,NR6A1,OGN,PLA2G4A,PLAU,PLK1,PTGS2,PTK2B,S100A4,SERPINB2,SFRP1,SGK1,SLC16A2,SMAD7,SOCS3,SOD3,TGFBR2,TIMP3,TLN1,TLR3,TMEM176B,TNFRSF1B,TP53,VCAM1…	1016 (16)
tributyltin		chemical reagent	Activated	2,317	1,98E-06	ACVR2A,ANGPTL4,ATP5F1D,ATP5MC1,CA2,CA3,CCN2,CCN5,CIDEC,COL3A1,CYCS,CYP26B1,DKK2,DOCK8,ELOVL6,F2RL1,IL33,INHBA,ITGA3,ITGB3,MITF,NDUFS1,NDUFV1,PARM1,PDE1B,PDGFRA,PEAR1,PPARG,PPL,PTPN22,RCAN2,S1PR3,SDHA,SLCO4A1,SOD3,STAC2,UQCRC1,UQCRQ	494 (11)
T-5224		chemical reagent		-1,151	2,09E-06	ANGPTL4,ARID5B,BDNF,CDK19,CPEB4,DUSP6,EGR1,FKBP5,GADD45B,GSTM3,HAS2,ID2,INHBA,KCTD11,KIF13B,LMCD1,NIBAN1,NUDT16,PDLIM1,PFKFB3,PHLDA1,PRKX,PRRG1,PTGES,PTGS2,PTK2B,SLCO2A1,SMARCA1,SOCS3,SRGN,SSBP2,TFPI2,TNS1,TRIB1,TTC39B,UGP2,WDR44
PCLAF		other	Inhibited	-2,680	2,17E-06	AURKA,BUB1B,CCNA2,CCNB1,CCNB2,CDC20,CDC25C,CDKN1A,CDKN2B,CDKN2C,ESPL1,GADD45G,KIF4A,KLF4,PLK1,TOP2A	696 (12)
mir-21		microRNA		0,312	2,18E-06	ACAT1,ANLN,APAF1,ARF4,ASF1A,ASPM,ATAD2,BMAL1,BTG2,C1QB,C1R,CACYBP,CARD6,CCNA2,CCNB1,CD44,CDK6,CDKN1A,CDKN2A,CDKN2B,CKS2,CLU,COL3A1,DAXX,DDAH1,DDAH2,DLGAP5,EGR2,EIF4E3,FGL2,GFAP,GPBP1,GTSE1,H2AX,HIPK3,HNRNPA2B1,INPP5D,JAG1,KIF4A,KIFC1,MTAP,NCAPG,NLRP3,P2RY2,PBK,PDE1C,PELI1,PPA1,PPP1R3B,PRC1,PSMB5,RACGAP1,RBM45,RECK,SELENOP,SLPI,SMAD2,SMAD7,SMARCA4,SOD3,SPRY1,STMN1,TAP1,TBC1D23,TBX21,TCF21,TGFBR2,T…	1023 (19)
PD98059		chemical - kinase inhibitor		-0,536	2,82E-06	ACOT7,ACTR3,AGTR1,ARRB1,ATF3,BCL6,BDH1,BDNF,BMP2,CA2,CCN2,CCN5,CCNA2,CCNB1,CCND2,CD44,CD55,CDC25C,CDH2,CDH3,CDKN1A,CDKN2A,CDKN2B,CEBPD,CFLAR,CLU,COL3A1,COL4A1,CSTF1,CYCS,CYP1B1,DENND2B,DES,DIO3,DNAJC3,DUSP1,DUSP6,E2F4,ECE1,EGFR,EGR1,EGR2,EI24,EIF2AK3,EMP1,EMP3,ENO2,ENTPD1,EPAS1,FASN,FGF2,FKBP5,FOS,FOSB,GADD45A,HAS2,HNRNPA2B1,HSD11B2,HYOU1,IGF1R,IGF2,IGF2BP2,IL2RA,ITGA2,ITGAV,ITGB3,ITGB5,JUNB,KRT1…	830 (15)
PTEN		phosphatase		1,302	3,20E-06	ABCA9,ABHD4,ACACA,ACO2,ADM,AGPAT4,ALDH1A2,ALG3,ARF4,ARHGDIA,ATF3,ATL1,ATP5MC1,AURKA,AURKB,BDKRB1,BTG1,BTG2,CA2,CA3,CCNB1,CCNB2,CD44,CDC20,CDH2,CDK6,CDKN1A,CDKN2A,CDKN2B,CITED2,CKS2,CLDN1,COL15A1,COL18A1,COL3A1,COL4A1,COL4A2,COL8A1,COX5A,CPEB3,CS,CTNNBL1,CYP27A1,DUSP1,EFNB2,EGFR,EGR2,ELOVL6,EN1,EPAS1,ERCC4,ESR1,ETV3,EZH1,FASN,FGF5,FGFR1,FLT1,FOS,FOXO3,GJA5,GPM6B,GPR176,GPR63,GPR83,GPRC5C,GPX3,GSPT…	962 (21)
romidepsin		biologic drug		1,417	3,29E-06	APAF1,ARF4,CDKN1A,CDKN2A,CDKN2B,CFLAR,DIRAS3,DUSP1,DUSP6,EGFR,EGR1,ESR1,FGF2,FOS,GADD45G,GSN,ITGAV,KAT5,MLH1,PLAUR,PTGS2,RAB3IP,RAC1,SERPINB2,SMARCB1,TIMP3,TNFAIP6,TP53	951 (20)
KDM5B		transcription regulator		1,836	4,07E-06	AP4S1,ASF1A,AURKA,BBS9,BUB1B,CCN2,CCNB1,CD2BP2,CDC14A,CDC25C,CDCA3,CLDN1,DLGAP5,EGR1,ESR1,FHL1,GADD45A,GAL,GATA4,HSD17B8,ID2,IGFBP2,ISL1,IVNS1ABP,KIF2C,LIMCH1,MAPK8IP3,MPC1,MYB,NCAPH,NDE1,NMB,OSER1,PBK,PHF20,PLS3,PSD3,PSIP1,PSME3,SAT1,TOP2A	913 (16)
CDK6	2,720	kinase		1,458	4,14E-06	ACACA,ACVR1B,ADCY7,ATP5PF,AUH,CA9,CASP8,CDK6,CDKN2A,CDKN2B,CDKN2C,DGKD,FOS,FOXO3,GADD45A,HNRNPD,INHBA,ITGA11,ITGA2,ITGB3,ITPR1,MLH1,NOTCH3,PIK3R3,PPP1R3B,PRKCB,PTGS2,SERPINE1,SOCS3,TAP1,THSD4,TP53,TSC2	979 (23)
TIA1		other	Inhibited	-2,521	4,49E-06	ANXA3,ASPM,CALM1 (includes others),CASP8,CCN2,CCNA2,CCNB1,CD276,CLDN1,ENPP2,FGFR1,FZD4,GATA6,GPSM2,MAP1LC3B,PARK7,PDCD5,PEG10,PPARG,PPARGC1A,PROX1,PTGS2,SERPINE1,TFPI2,TGFBR2,TGFBR3,TIAL1,TIMP3,ULK1	579 (8)
PRKAA1		kinase		-1,457	4,82E-06	ACKR3,ACOT7,ARHGDIB,ATF3,BTG1,CA2,CD302,CDH3,CDKN1A,CENPF,CLU,DDAH1,EAF2,EPHA3,FKBP5,FOXO3,GHR,GRIA3,H2BC21,ID2,IGF1R,IL1R1,IL22RA1,ITGB5,LMO4,MGST1,MYLK,NDRG2,NFIB,NFKBIA,OAT,PCOLCE,PDCD1,PDGFRA,PMEPA1,PPARGC1A,PPP1R3B,PRKAA2,PSMB8,PTPRN,SIRT6,SMAD3,SOCS3,STAR,TNS1,TP53,TTYH1,VCAM1	859 (25)
CEBPB		transcription regulator	Inhibited	-2,556	4,85E-06	ADM,AEBP1,ALDH1A1,ALDH1A2,ASF1A,ASF1B,ASNS,ATAD2,AURKA,AURKB,B9D1,BDNF,BUB1B,C2,CCNA2,CCNB2,CCND2,CDC20,CDC25B,CDC25C,CDCA3,CDCA8,CDH3,CDKN1A,CDKN2B,CDKN2C,CEBPD,CENPM,CHEK2,CIT,CLU,CPT1A,CXCL16,CYP27B1,DCTPP1,DDB2,DDX39A,DEPDC1,DHX9,DLGAP5,E2F8,EFNB2,EMCN,ESPL1,FBLN1,FHL1,FHL2,FOS,FOXO3,FZD1,GADD45A,GFAP,GLIPR2,GNAS,GSPT1,H2AX,HAS2,HNRNPD,HSD11B2,HSF1,HSPD1,IDH3B,IRF9,JPT1,KIF18B,KIF2C,KIF4A,KLF…	935 (20)
WNT3A		cytokine		1,599	5,09E-06	ACADL,ADAMTS4,ALPL,ARHGAP18,BCS1L,BDNF,BMP2,BMP4,CACNA1G,CALR,CCDC80,CCN1,CCN2,CCN5,CCND2,CD44,CD68,CDH2,CEMIP2,CLEC11A,COX5A,CTH,CYC1,DKK2,DPAGT1,EGR2,EN1,EPAS1,FGF5,FHL2,FHOD3,FZD1,FZD4,GADD45G,GATA4,HAS2,HEY2,JAG1,JAM2,KIT,KLF4,LEF1,LRP6,MAB21L1,MITF,MSX2,NCAM1,NDNF,NDUFA10,NDUFA12,NDUFA4,NDUFB2,NDUFS1,NDUFS6,NDUFS8,NDUFV1,NR6A1,NRG1,OGN,PDGFA,PDGFRA,PLD1,PMEPA1,PPARG,PROCR,PTGS2,RAPSN,RFLNB,S…	945 (19)
SERPINE1	1,750	other	Activated	2,862	5,99E-06	ALDH8A1,BCL6,CALR,CCN2,CDKN1A,CDKN2A,CHKA,CXCL16,DUSP1,DUSP6,EGR1,FGF2,FLT1,FOS,FXYD6,ITGAV,ITGB3,JUNB,MAP3K8,NFKBIA,PELI1,PHLDA1,PLAU,PLAUR,SPON2,TGFBR2,TP53,VCAM1,ZFP36	796 (17)
NKX2-3		transcription regulator		-0,992	6,21E-06	ADM,ALPL,ANGPTL4,ANKRD37,ANLN,ARHGDIB,ASNS,BMP2,BMP4,BTG1,CCNB2,CD68,CDKN1A,CENPW,CRYAB,CSRNP1,CXCL16,EMCN,F2RL1,FAR2,FBXO6,FGF2,GHR,GMPR,HEY2,IL7R,KLF4,LAP3,LY6E,MMP7,MTURN,MYH11,NETO2,NR2F1,PAWR,PLA1A,PLD1,PSAT1,PSMB8,PTGS2,SHOX2,SLC25A28,SMAD7,SNCAIP,SRPX,TAP1,TFPI2,TNFSF18,TRIM21,TTC3,UBA7,USP18,VCAM1,ZMAT3
MYOD1		transcription regulator		1,995	6,44E-06	ACACA,ADCY7,BCL6,BNC1,BUB1B,CCNB2,CDC20,CDCA3,CDKN1A,CENPF,COL4A1,CRYAB,DEPDC1,DES,DLGAP5,DUSP1,DYSF,EGFR,ENPP2,ESR1,ETV4,FAM83D,GADD45A,GADD45G,GMFG,HAS2,HIPK3,HSPB8,ID2,IGF2,JUNB,KIF18B,KIF2C,KIF4A,KNL1,NCAPG,NCAPH,PBK,PDGFA,PLK1,PMEPA1,PNP,PPARGC1A,PRKAR2B,RACGAP1,RAPSN,RECK,RRAS,SHCBP1,SIX1,SMAD7,SPC24,TGFBR3,TKT,TNS1,TOP1,TOP2A,TPX2,TRIM21,TROAP,UBA7,ZEB1	980 (23)
methylprednisolone		chemical drug		0,314	7,32E-06	A2M,ABCC9,AK4,ALDH1A1,ALDH3A2,ANXA3,APEX1,ASNS,ATIC,B4GALT6,BAIAP2,BDH1,BDNF,BMAL1,BTG1,C1QB,CCN2,CCNG1,CCT6A,CD44,CD9,CDH2,CDH3,CDKN1A,CITED2,CNP,CROT,CST3,CTSS,CYC1,CYCS,CYLD,DSC2,DUSP1,DUSP6,ECE1,EMP1,ENPP2,FARSA,FBLN5,FGL2,FOS,GADD45A,GATM,GCLC,GHR,GOT1,GPC1,HACD3,HSD17B10,HSPH1,IDH2,IGF2R,IL1R1,IL6ST,INPP5D,ITGA2,ITGB5,ITPR1,IVNS1ABP,KRT19,LAMB2,LYN,MAOB,MAP1LC3B,MGP,MMP11,MTDH,MYBBP1A,MYO1B…	935 (16)
prexasertib		chemical drug	Activated	3,674	7,98E-06	ADM,ATF3,BCL6,BTG2,CDKN1A,CDKN2B,CPEB4,CSRNP1,DUSP1,EGR1,FOS,GADD45B,IFIH1,KLF4,LRP1,NFKBIA,PHLDA1,PPP1R15A,PTGS2,RRM2B,SERPINE1,SFRP4,SGK1,TP53,TRAF1,ZFP36	1002 (15)
4-nitroquinoline-1-oxide		chemical toxicant		-0,853	8,18E-06	AURKA,AURKB,CCNA2,CCNB1,CCNB2,CDK6,CDKN1A,EGFR,EGR1,FHIT,KIT,PDCD1,PTGS2,TP53	608 (7)
HAVCR1	-10,960	other		-0,931	8,38E-06	CALR,CCN1,CCN3,CDK6,CEMIP,CHKA,EGR2,ENO2,FHL3,FSCN1,H3C11,HDAC1,IFI6,IL2RA,IL6ST,IRF9,LMO4,LYN,NFKBIA,NR3C1,PEG10,PFKFB3,PLAUR,PSMB8,SLC29A1,SMARCA1,SOCS3,TAF9B,TAP1,TBX21,TP53,UCHL1,UPK1B,USP20	562 (7)
AR		ligand-dependent nuclear receptor		-1,030	8,50E-06	AASS,ACTR3,ADGRA3,ADM,ALDH1A1,ALDH1A2,ALG14,ARG2,ARHGEF7,ATAD2,B4GALT6,BMP4,BUB1B,CACNA1A,CAMK2A,CCN2,CCNA2,CCT3,CD302,CDC25B,CDC25C,CDCA7L,CDH2,CDK14,CDKN1A,CDKN2A,CDKN2B,CFLAR,CIT,CITED4,COL3A1,COTL1,COX5A,COX5B,CUX1,CXXC5,CYC1,DCTPP1,DEPDC1,DES,DHX9,DMPK,DNM1L,DSC2,DSG2,EDNRA,EGFR,EGR1,ELMO1,ENO2,EPAS1,ESPL1,ESR1,ESYT3,EXTL2,FKBP5,GADD45G,GAS6,GDI1,GFAP,GFM1,GSN,GSTM1,GUCY1A1,HOPX,HSPH1,IFIH1,…	1159 (22)
CD38		enzyme		-1,376	9,53E-06	ANXA6,APH1A,ASNS,BCL6,CCND2,CD44,CISD1,CITED2,CPEB3,CRELD2,EAF2,ELL2,EPS8,FGL2,GADD45G,GLIPR2,IL2RA,LFNG,LGALSL,LMO7,LRRC8C,MANF,MTDH,NCAM1,NFIL3,P4HA1,PDLIM1,PIM1,PKIB,PPARGC1A,PRDX4,PSAT1,S100A4,SDF2L1,SKA1,SLC39A8,SLC7A5,SOCS3,SPCS2,STK39,TMED5,TUBB2B,UCHL3,UCK2,VCAM1	800 (12)
STAT3		transcription regulator	Activated	2,984	9,56E-06	A2M,ADM,ALDH1A1,ALPL,ANGPTL4,APEX1,ARG2,BAK1,BCL6,BMP2,CA9,CCDC88A,CCN2,CCNB1,CCND2,CD44,CD9,CDH2,CDKN1A,CDKN2A,CDKN2B,CEBPD,CFB,CFLAR,COL3A1,CYP1B1,DIO3,DUSP1,EBF1,EGR1,EGR2,ENO2,ENPP2,EPAS1,ESR1,ETV3,FASN,FGF2,FGG,FGL2,FLRT3,FLT1,FOS,FSCN1,FUT4,FZD1,GADD45A,GADD45G,GFAP,GPR65,HAS2,HNRNPD,ID2,IFI6,IFIH1,IFIT1,IGF1R,IGF2,IL18R1,IL1R1,IL2RA,IL33,IL6ST,IRF9,ISM1,ITGA6,ITGAV,JAG1,JUNB,KAT2B,KCTD11,K…	944 (14)
decitabine		chemical drug		1,869	1,15E-05	ALDH1A2,ALS2,ANGPTL4,APAF1,ARHGDIB,BAIAP2,BCAT1,BDNF,BMP4,BMP6,BTG1,CA9,CASP8,CCN2,CCNA2,CCND2,CD276,CD44,CD47,CD9,CDA,CDH2,CDH3,CDH6,CDK6,CDKN1A,CDKN2A,CDKN2B,CFLAR,CGREF1,CHFR,CLU,COL3A1,CUX1,CYP1B1,DIRAS3,DKK2,DLC1,DSG2,DUSP1,E2F8,EFNB2,EGFR,ELOVL4,ELOVL6,EPHA3,EPHB3,EPHB4,ESR1,EZR,FEZ1,FGF2,FGFR1,FLRT3,GADD45B,GADD45G,GATA6,GDI1,GLRB,GSN,HDGF,HMGN5,HNRNPA2B1,HNRNPD,HOXA1,HOXB9,HOXC8,HPRT1,HSP…	1094 (21)
androgen		chemical drug		0,330	1,16E-05	ADAMTS15,ALDH6A1,BDNF,BMP4,BMP6,BTG2,CA2,CA3,CALR,CD44,CDC25C,COL4A2,CTNNBL1,DNM1L,ENO2,ETV3,EZH1,FGF2,FOS,FOXO3,GSN,IGFBP2,INHBA,KAT5,MMP23B,NFKBIA,NR4A1,NR6A1,PARK7,PIM1,PLPP1,PRKCB,PTGS2,PTPRK,SDC4,SMAD2,SMAD3,SOAT1,STIM1,TSC2,VEGFC,VMP1,WNT5A	911 (17)
poly rI:rC-RNA		biologic drug		1,766	1,16E-05	ACO2,ACSL3,AFAP1,APOL3,ARG2,ATF3,ATP10D,BAK1,BMP2,C2,CCNA2,CCNB2,CCND2,CCNG1,CCT5,CCT7,CD44,CD47,CD9,CDC14A,CDC20,CDCA3,CDH2,CDK14,CDKN1A,CEBPD,CENPF,CFB,CFLAR,CNP,COX10,COX7A2L,CYC1,CYP1B1,CYP27B1,DAXX,DUSP1,EGR1,EIF5A,ELMOD2,ETNK1,EZR,FGF2,FLI1,FOS,GADD45B,GATM,GEM,HSPA9,HSPD1,IDH2,IFI6,IFIH1,IFIT1,IL15RA,IL2RA,IL33,INHBA,IRF2,IRF9,JAG1,JUNB,KLF4,KRT19,LAP3,LGALS9,LIPG,LY6E,LYN,MAFF,MARS1,MERTK…	1068 (16)
HTT		transcription regulator		1,785	1,24E-05	ADAMTS2,ADAMTS4,AP1S1,ARHGEF7,ATF3,ATP5F1B,ATP5MC1,ATP6V0E1,BAIAP2,BCL6,BDNF,BHLHE40,BMAL1,C1QTNF3,C1R,CAMK2A,CCN2,CD9,CDH8,CDKN1A,CHKA,CIT,CITED2,CLDN1,COL18A1,COL4A1,COL4A2,CRYAB,CTSD,CYC1,CYCS,DNAI1,DNAJC3,DUSP6,EBF1,EGR1,EGR2,EMP3,EN1,ENO2,ENPP2,EPB41L3,FASN,FGFR1,FHL1,FOS,FOXO3,FXYD6,GADD45G,GCLC,GFAP,GNAO1,GNG7,GPC1,GPX3,GRIN2D,GRK5,GSN,GSS,HOMER1,HOXB9,HSPA9,HSPD1,IGF2,ITPR1,JUNB,KAT2A,KCN…	1002 (21)
metribolone		chemical reagent	Inhibited	-3,086	1,27E-05	ACACA,ACADSB,ACSL3,ADSL,ANKH,ARG2,ARID5B,ATP5F1B,ATP5MC1,ATP5PB,ATP5PF,ATP6V0D1,ATP6V0E1,BMPR1B,CCNA2,CDKN1A,CDKN2B,CFLAR,CLU,COX10,COX5A,COX5B,COX7A2L,CPEB3,CRYAB,CYC1,EAF2,EGR1,ELL2,EZR,FASN,FHL2,FKBP5,FLVCR2,FOS,GADD45G,GOT1,GOT2,GTSE1,H2AZ1,HK1,HOMER1,HSD17B10,HSPH1,HYCC1,IDH2,IGF1R,INPP4B,ITGA6,JPT1,KAT5,KIF20A,KLK4,KMT5A,KRT18,KRT19,LIFR,MAF,MARS1,MDH2,MERTK,MIX23,MMP7,MRPS15,NDUFA2,NDUFB2,…	998 (16)
ATF4		transcription regulator		-0,554	1,29E-05	AARS1,APEX1,ASNS,ATF3,ATF5,BCAT1,BTG1,CA9,CALR,CD55,CDKN1A,CDKN2A,COL4A2,CPT1A,CTH,CYP27A1,FASN,GABARAPL2,GADD45A,HYOU1,IGFBP2,IGFBP7,JAG1,KLF4,MAP1LC3B,MARS1,MED13L,MGST1,MITF,MRPS7,MTHFD2,NARS1,OSMR,PPARG,PPP1R15A,PRKN,PSAT1,PSPH,PTGS2,SARS1,SERPINF1,SH3RF3,SLC1A4,SLC38A1,SLC39A14,SLC6A9,SLC7A11,SLC7A5,SSBP2,TKT,TRPM3,XPOT	829 (21)
aflatoxin B1		chemical - endogenous non-mammalian	Inhibited	-4,542	1,31E-05	A2M,ACSL3,ADAM8,ALDH1A1,ALDH1A2,AOX1,ASF1B,ASPM,ATF5,AURKB,CA2,CCN5,CCNA2,CCNG1,CD320,CDKN1A,CDKN2C,CENPA,CENPF,CLDN1,CRYAB,CYP4V2,DLGAP5,ESPL1,EZR,FAM83D,GCLC,GNAI1,GRIA2,GRIA3,GSTM3,GTSE1,HTATIP2,IGFBP7,INHBA,KIF11,KIF15,KIF20A,KIFC1,KNL1,L3MBTL2,MET,MTHFD1L,MYBL2,NRG1,NUF2,P2RY2,PAK1,PBK,PLK1,PRC1,PRMT2,PRNP,PSAT1,RACGAP1,SFRP1,SGCB,SLC7A11,SMC4,SPAG5,SRXN1,STAR,STMN1,TOP2A,TP53,TPX2,UGDH,WNT4
TP73		transcription regulator	Activated	2,142	1,32E-05	ADA,AFAP1,AHI1,ANGPTL4,ATF3,AUH,AURKA,BAK1,BHLHE40,BMAL1,BTG2,C1R,CCN1,CCN5,CCNA2,CCNB1,CCNG1,CD55,CD82,CDC20,CDC25B,CDC25C,CDK6,CDKN1A,CITED1,CITED2,CKS2,CLMN,CNTFR,COL18A1,CRYAB,CTH,CTSD,DES,ECM1,EGFR,EGR1,FASN,FGF2,FLOT2,FLT1,FOXO3,GAB2,GADD45A,GPR137B,GPR176,GRK5,GSN,GTSE1,H2BC11,HES1,HIVEP1,HSPB8,HTATIP2,ID2,IDH2,IGF1R,ITGA1,ITGA6,JAG1,KCNK1,KIT,MAPRE2,MDK,MLH1,MMP23B,MMP28,MTHFD1,NCAM1,NOTC…	950 (19)
COPS5		transcription regulator		-1,062	1,35E-05	ADA,ANP32E,APAF1,ASF1A,ATF3,AURKB,BAK1,BCAM,CCNA2,CCNG1,CD82,CDC20,CDKN1A,CDKN2C,CENPF,COQ8A,CTSD,DBF4,DCTPP1,DDX39A,DEPDC1,DLGAP5,E2F4,ESPL1,GPS1,GSDME,GTF2F1,GTF2H5,H2AX,HNRNPD,HNRNPU,IER5,INHBB,ITPA,KIF11,KIF15,LDHB,LMNB1,MARS1,MTCH2,MYBL2,PBK,PNP,POLR2E,POLR2G,POLR3C,PPP1R15A,RAP2B,RCC1,S100A4,SAT1,SLC7A5,STMN1,SYNCRIP,TARBP2,TBRG4,TOP2A,TP53,TPX2,TROAP,VWA5A,ZNF365	996 (18)
FOXM1		transcription regulator	Inhibited	-2,239	1,49E-05	ASPM,AURKA,AURKB,BUB1B,CCNA2,CCNB1,CCNB2,CCND2,CD44,CDC20,CDC25B,CDC25C,CDCA8,CDH2,CDKN1A,CDKN2A,CENPA,CENPF,CKS2,ESR1,FLT1,FOS,FUT4,FZD1,GTSE1,HEY2,HSD11B2,ITGAV,KIF20A,KIF2C,LAMA4,LEF1,MET,MMP7,NUF2,PDGFA,PLAUR,PLK1,PRC1,PRR11,SFRP1,STMN1,TGFBR2,TOP2A,TP53,ZEB1	990 (22)
PAX3-FOXO1		fusion gene/product		-0,523	1,53E-05	ADRA2C,ANLN,ARHGDIB,AURKA,BTG2,CALR,CCN1,CCND2,CCNG1,CCT5,CCT6A,CD276,CD82,CDC20,CDC25B,CDKN1A,CDKN2B,CEP41,CLCN5,DDAH2,DUSP1,EPB41L3,EYA4,FBL,FOXO4,GPS1,GREM1,HDGF,HOXB9,HTRA1,IGF1R,IGF2,IGFBP2,IL6ST,KCNN3,MEOX2,MET,MORC4,NCOA1,NDE1,NDN,NFIB,OGN,PRC1,PRRX1,PRSS23,PTGR1,SDCCAG8,SLC7A5,SMAD3,SPRY1,TCP1,TLN1,TOP2A,TPM3,TPX2	722 (7)
TEAD1		transcription regulator		-1,748	1,54E-05	ACADL,ADM,AK5,AMOTL2,ARID5B,ATP5F1B,ATP5F1D,ATP5MC1,ATP5PB,ATP5PF,CCN1,CCN2,CDK6,CDKN1A,COL3A1,COX5A,COX7A2L,CS,CYC1,CYCS,DES,EDNRA,FABP3,LATS2,LIMCH1,NDUFA10,NDUFA12,NDUFA13,NDUFA2,NDUFA4,NDUFB2,NDUFB7,NDUFS1,NDUFS6,NDUFS8,PCDH18,PPARGC1A,PPARGC1B,PTGS2,SDHA,SH3BP4,SULF1,UQCRC1,UQCRQ	774 (9)
oblimersen		biologic drug		1,389	1,55E-05	ADM,ATF3,ATG13,CDKN1A,CEBPD,DHX16,DUSP1,EFNB2,FLAD1,GADD45A,GADD45B,IFI6,IFIT1,KLF10,MAFF,MSX1,RNF114,SIX1,TRIM14,TRIP11
tazemetostat		chemical drug		0,070	1,56E-05	ALS2,APEX1,BAIAP2,BCAT1,BDNF,CCND2,CD44,CDCA3,CDH2,CDK6,CFLAR,CKS2,CUX1,DLC1,DSG2,E2F8,EFNB2,EGFR,ELOVL6,EMX2,EPHA3,EPHB3,ESR1,EZR,FEZ1,FGF2,FGFR1,FLRT3,GATA6,GDI1,HDGF,HMGN5,HNRNPA2B1,HNRNPD,HOXB9,HOXC8,HSPA9,IGF2BP2,INPP5F,ISL1,KCNMB4,KLF4,LEF1,LGALS1,LMNB1,MANF,MAPK12,MDM4,MET,METRN,MYO1B,NCAM1,NFIB,PAK1,PAK3,PBX2,PDGFA,PITPNA,PREX1,PSAT1,RCC2,ROBO1,SATB1,SGK1,SIAH2,SLC38A1,SMAD2,SMAD3,SRSF1,S…	652 (12)
IL4		cytokine		-0,713	1,62E-05	ABLIM1,ADAM8,ADAMTS4,AGPAT4,AHCYL1,AK2,ALDH1A2,ALG3,ANXA6,APH1A,APOLD1,ARG2,AUH,BCAT1,BCL6,BDNF,BHLHE40,CA2,CAPG,CCDC86,CCND2,CCT3,CD1B,CD276,CD44,CD55,CDK6,CDKN1A,CFLAR,CITED1,CITED2,COL18A1,COL3A1,CPEB3,CXCL16,DDAH1,DDHD1,DDX46,DNAJC12,DOCK10,DPAGT1,DUSP10,EEA1,EFHD2,EFL1,EGR2,EIF4A1,ENTPD1,EPAS1,EPHB4,ESPL1,F2RL1,FASN,FBL,FGG,FKBP5,FLNB,FLT1,FOS,FOSB,FSCN1,FYCO1,GADD45B,GADD45G,GATB,GATM,GLIPR…	1030 (17)
NPM1		transcription regulator	Activated	2,343	1,70E-05	ADAM8,ANO6,BMP2,CALR,CCN1,CCN2,CD47,COL4A1,COL4A2,CYP27B1,DDB2,ECM1,EGR1,ENO2,GEM,HDAC9,IGF2,IL31RA,IL6ST,INHBA,ITGAV,JAG1,JUNB,KLF10,KLF4,MMP8,MXRA5,NAV3,NR4A1,P3H2,PCOLCE2,PMEPA1,PTK2B,SDC4,SEMA5A,SGK1,STC1,TOP1,TP53,TRIB1,VEGFC,WNT5A,ZC3H12A	962 (19)
SORL1		transporter	Activated	2,064	1,71E-05	ACVRL1,BMP2,CACHD1,COL11A1,COL18A1,COL3A1,COL4A1,ECM1,EDNRA,EEA1,EFEMP2,FBLN1,FGG,FLT1,FOS,FZD4,GAL,HYOU1,IL17RC,INHBA,ITGA1,ITGA11,ITGA2,ITGA6,ITGAV,KREMEN1,LAMA4,MDK,MET,NDP,NID1,NRP2,PDGFRA,PLAU,PLSCR4,PLXND1,RAB5A,ROR1,ROR2,SDC4,SEMA3F,SFRP1,TFPI,TGFBR2,TGFBR3,VEGFC,WNT2,WNT5A	872 (12)
BRD4		kinase	Inhibited	-2,639	1,78E-05	ABLIM1,ANKRD37,AURKB,BDH1,BHLHE40,BTG2,CCNA2,CCND2,CDKN1A,CDKN2B,COL4A1,DCPS,DCTPP1,FOS,GADD45A,GTF3C6,ICAM2,ID2,IER5,IL2RA,IL7R,ITGA1,ITGB5,KAT2A,KAT5,KCNQ5,LAPTM5,MTHFD1L,MYB,PDGFA,PIM1,PLAU,POLR3G,PTPN22,RAC1,RNF125,RRM2B,RRS1,SLC38A5,SLC7A2,SMARCA4,SRM,TOP1,TOP2A,TUBB,WNT5A	1015 (14)
torkinib		chemical drug	Activated	2,598	1,81E-05	ASF1B,ATF3,AURKA,AURKB,BBS4,BCL6,BMP2,BTG1,C1R,C1S,CCN2,CCNB1,CD44,CDC23,CFLAR,COQ8A,CPT1A,CYP1B1,EGR1,EGR2,EXO1,FOXO3,GOLGA2,H2AX,H2BC10,H2BC18,HAS2,HEXIM1,INHBA,ITGA2,KIF18B,KNL1,KPNA2,MAP2K3,MCM10,MTHFD2,NCAPG,NR4A1,PIM1,PMEPA1,PML,PPP1R15A,PTGS2,RPA1,SDC4,SFPQ,SMAD7,TOP2A,TROAP	955 (19)
BCR (complex)		complex	Inhibited	-2,923	1,98E-05	AIMP2,ASNS,ATF3,ATP6V0D1,BANK1,BCL6,BYSL,CALR,CCNA2,CCND2,CD44,CDC27,CDK6,CDKN1A,CDKN2A,CDKN2B,CFLAR,COX10,COX5A,CTSS,CYC1,DCTPP1,EGR1,EGR2,EXOSC5,FARSA,FOS,FOSB,HK1,HNRNPA2B1,HSPD1,IL2RA,IMP4,IPO4,JAK1,JUNB,KLF4,KREMEN1,LAPTM5,LFNG,MYBBP1A,NDUFA12,NDUFA13,NDUFAF4,NDUFB2,NDUFS1,NDUFS6,NEK7,NOC4L,NOLC1,PDCD1,PES1,PHB1,PIM1,PKIB,PPA1,PRMT3,PTGS2,PTPN22,RCL1,RRP12,S1PR1,SLC38A1,SRM,TBRG4,TBX21,TES,T…	936 (21)
CD40		transmembrane receptor	Inhibited	-4,183	2,24E-05	AGTR1,AIMP2,ASNS,ATP6V0D1,ATP6V0E1,BCL6,BYSL,CALR,CCNA2,CCND2,CD44,CDK6,CDKN1A,CFLAR,COX10,COX5A,CYC1,DCTPP1,DUSP1,DUSP6,EXOSC5,FARSA,FOS,HK1,HSPD1,IL15RA,IL2RA,IMP4,IPO4,KLF4,MET,MYBBP1A,NDUFA12,NDUFA13,NDUFA2,NDUFA4,NDUFAF4,NDUFB2,NDUFB7,NDUFS1,NDUFS6,NEFH,NFKBIA,NOC4L,NOLC1,PDCD1,PES1,PHB1,PIM1,PPA1,PRMT3,PSMB10,PTGS2,RCL1,RRP12,SERPINE1,SLC38A1,SMAD7,SRM,TAP1,TBRG4,TBX21,TP53,TRAF1,TRAF5,UQCR…	969 (18)
gefitinib		chemical drug		0,597	2,52E-05	ADAMTS15,ALDH1A1,AURKA,AURKB,BTG2,CCNB1,CDC25C,CDH2,CEBPD,CELSR2,CFLAR,CHEK2,COL15A1,COL8A1,EGFR,ETV4,FLT1,FRAT1,FSCN1,GADD45B,GHR,GLB1L,ITGA2,KIF11,KIT,KRT19,LIFR,MAFF,MMP11,NRP2,OSMR,PDGFRA,PINK1,PLAUR,PPARG,PRC1,PRKCG,PTGS2,SLC20A1,SLPI,SP2,SPG7,SPRY4,TIMP3,TOP2A,TP53INP1,TRAF1,VEGFD,WNT5B	966 (18)
GNA14		enzyme			2,59E-05	ADM,AGTR1,ANXA3,ATF3,BMP2,BMP4,BTG2,CSPG4,GADD45A,HAS2,HSPB8,MAP3K8,MEOX2,MGST1,NFIL3,NPR3,NR4A1,PHLDA1,PLAUR,PTGS2,SELENBP1,SGK1,TNFAIP6	631 (10)
PTH		other		1,187	2,65E-05	ALPL,ATP5F1D,BHLHE40,BMP2,CA2,CCN2,CCN5,CDKN1A,CLEC11A,CYP27B1,DUSP1,EFNB2,EGFR,EGR2,EIF2AK3,FOS,FOSB,GOLGB1,IL33,ITGAV,LEF1,MGP,MSX2,NDRG2,NFIL3,NR4A1,PDGFA,PLAU,PLXDC2,PTGS2,RBM14,SDC4,SEC22B,SFRP4,SLC43A2,SLC8A1,SLPI,SMAD3,SMAD7,SOCS3,STC1,TFPI2,TNS1,WNT4	628 (15)
SYVN1		transporter		-1,201	2,79E-05	ACSL3,AMOTL2,ASF1B,BCAT1,BHLHE40,CALM1 (includes others),CD151,CD44,CDA,CSPG4,CYP1B1,DPYD,DUSP1,ERCC6,FASN,GGCX,HNRNPM,IGF1R,IL7R,ITGA3,ITGA6,ITGAV,LDHB,PFN1,PODXL,PSMC3,PTBP1,PTPRJ,PVR,SLC20A1,SLC39A10,SLC43A2,SLC43A3,SLC4A7,SLC6A6,SLC7A2,SLC7A5,SLCO4A1,TARS1,USP5	629 (7)
IKZF1		transcription regulator		-0,536	2,83E-05	ABCA9,AJUBA,BAK1,BCL6,C1QTNF1,CALHM5,CCND2,CD68,CDK6,CDKN1A,CEMIP2,CITED2,DIPK1A,DOCK9,EBF1,EIF2AK3,EIF4E3,EMP1,EXOC3L1,EXTL2,FGFR1,FLI1,FOXO3,GAS6,GPR68,HES1,HSF1,IFI6,IL15RA,IL18R1,IL2RA,IL6ST,IL7R,KIT,KLF4,KMT2A,LAP3,LEPROT,LRP1,LYN,MYO1B,NCAM1,NFE2,NLRP3,NOTCH3,NR3C1,OTUD1,PRNP,PROS1,RAB11FIP2,RALB,RHBDF2,S100A16,SASH1,SEMA5A,SERPINH1,SHISAL1,SIPA1L2,SLC2A6,SLPI,SMAD3,SPSB1,STX12,TBX21,TRIM38	905 (16)
HOXA10		transcription regulator		0,658	3,00E-05	ADM,AIMP2,ALDH1A1,ALDH1A2,ALPL,ATF6B,CA3,CDKN1A,CDKN2B,COL15A1,COL3A1,EGFR,EGR2,EMX2,ENPP2,FLT1,FZD1,GAS6,GSTA3,HNRNPL,HOXB3,ID2,IDH2,IL1R1,ITGB3,KAT5,KCNAB1,KLF10,KRT18,MAPK12,MYLK,NCAM1,NDRG2,NR4A1,NUDT3,PROS1,PTGER4,REM1,S100B,SAT1,SFRP4,SSPN,TGFBR3,TP53,TTC3,WNT4
SP2509		chemical reagent		-0,092	3,25E-05	ALS2,BAIAP2,BCAT1,BDNF,BUB1B,CCNA2,CCND2,CDH2,CDK6,CENPF,CFLAR,CUX1,DSG2,E2F8,EFNB2,EGFR,ELOVL6,EPHA3,EPHB3,ESR1,EZR,FEZ1,FGF2,FGFR1,FLRT3,GATA6,GDI1,HDGF,HMGN5,HNRNPA2B1,HNRNPD,HOXB9,HOXC8,HSPA9,IGF2BP2,INPP5F,ISL1,KLF4,LEF1,LGALS1,LMNB1,MANF,MAPK12,MDM4,MET,METRN,MYO1B,NCAM1,NFIB,PAK1,PAK3,PBX2,PDGFA,PITPNA,PREX1,PSAT1,RCC2,ROBO1,SATB1,SGK1,SIAH2,SLC38A1,SMAD2,SMAD3,SRSF1,STEAP2,TIAM1,TP53,TPD5…
MRTFA		transcription regulator		1,745	3,35E-05	ABLIM1,ACTG2,ALCAM,AMOTL2,ANLN,ARPC4,CCN1,CCN2,CCN5,CD151,CD44,CDC42BPA,CDKN2A,CLDN15,CNN2,COL3A1,COL4A5,COX7A1,DDAH1,DNAJB4,EGR1,EGR2,EZR,F11R,FABP3,FHL1,FLI1,FOS,GADD45A,ITGA6,MAFK,MYH11,MYLK,NFIB,NREP,PDGFRA,PFN1,PTGS2,RAC1,S1PR1,SELENOP,SEMA3D,SERINC3,SERPINB2,SERPINE1,SGK1,SLC20A1,SLPI,VCAM1,WASL,WNT5A,YPEL1	733 (14)
caffeine		chemical drug		-0,040	3,47E-05	BDNF,CCN2,CDC25C,CDKN1A,CDKN2A,EGFR,EGR1,EPAS1,FASN,FOS,FOSB,HSD11B2,JUNB,LMNB1,LRP1,MITF,NR4A1,PPARG,PPARGC1A,PTGS2,SMAD2,TP53	949 (20)
ADAM12		peptidase		-1,555	3,50E-05	ADAMTS15,ADAMTSL5,AEBP1,BRINP3,C1QTNF3,CCN2,COL11A1,COL4A2,COL4A5,DPT,EGFR,GAS6,GREM1,IL33,JUNB,MGP,OGN,OMD,PARM1,PPARG,PRSS2,SERPINE1,SPARCL1,SVEP1	824 (18)
CNR1		G-protein coupled receptor		-0,086	3,65E-05	ACACA,ALPL,ARTN,BDNF,BMP2,BMP4,CA9,CCNB2,CDCA3,CORO2A,CYP27A1,EAF2,EPS8,FASN,FGF2,FOS,HEY2,HEYL,HPRT1,HSPA4,IGF1R,KIF11,LAMA1,LRP4,MDK,MSX1,NDN,NDP,NR3C1,PAX6,PDGFRA,PLAU,PLD1,PTGS2,PTK2B,RAC1,S100B,SIX1,SLC29A1,UPK1B,VEGFC	943 (18)
PTGER2		G-protein coupled receptor	Inhibited	-4,026	3,85E-05	ASPM,AURKA,BUB1B,CCNA2,CCNB2,CENPF,CKS2,DEPDC1,ECM1,EGR1,H2AX,KIF11,KIF15,KIF18B,KIF20A,KIF2C,NFKBID,NUF2,PBK,PIM1,PLK1,PRC1,PTGES,PTGS2,RACGAP1,SERPINE1,SPAG5,STAR,TIMP3,TNFAIP6,TPX2,TROAP	926 (18)
NFE2L2		transcription regulator	Inhibited	-2,001	3,93E-05	ANKRD17,AOX1,ARID5B,ATF3,BDNF,CA3,CCN2,CCT3,CCT7,CDKN1A,CDKN2C,CHORDC1,COL3A1,COL4A2,COX7A1,CPT1A,CS,CTSD,DNAJB11,DNAJC3,EIF2AK3,EMCN,EPAS1,EPHB4,FASN,FKBP5,FOXO3,FXYD1,GABRB1,GADD45G,GCLC,GFAP,GHR,GOT1,GPX3,GSPT1,GSS,GSTA3,GSTM1,GSTO1,HACD3,HM13,HPRT1,HSF1,HSPA9,HTATIP2,HYOU1,IFIH1,IGF2R,IL6ST,KCNMB4,LARP7,LGALS8,LY6E,MAFF,MAP1LC3B,MGST1,MITF,NARS1,NCKAP1,NDST1,NFE2L1,NOCT,NRK,OAT,PPARG,PPARGC1A…	768 (16)
ARID1A		transcription regulator		1,136	4,01E-05	AGL,ALDH1A1,ALDH1A2,ALPL,AP1G2,APEH,ARAP1,ATP5F1D,ATP5PF,BMP4,CA9,CCDC80,CCN5,CCNB2,CDKN1A,CHCHD1,CITED1,CSPG4,CYB561D2,ESR1,EZR,FBLN1,FHL1,FSCN1,FZD1,FZD4,FZD9,GLIPR2,GSDME,HES1,HOXD11,IPO4,ITGA6,KCNT2,KLF4,KRT18,KRT19,LRP6,MMS19,MYBL2,MYLK,NKAIN3,NR6A1,NRG1,OCIAD2,OTULINL,P3H2,P4HA1,PLCB4,PLXND1,PODXL,PTPRK,RGP1,SQOR,SRRT,THOC6,TIMM22,TPST1,WNT4,WNT5A	932 (18)
MRTFB		transcription regulator	Activated	2,293	4,09E-05	ABLIM1,ACTG2,ADM,AK5,ALCAM,AMOTL2,ANLN,ARID5B,CCN1,CCN2,CD151,CLDN15,CNN2,COL3A1,COL4A5,CRIM1,DDAH1,DNAJB4,EDNRA,EGR1,EGR2,EZR,F11R,FHL1,FLI1,GADD45A,INHBA,ITGA6,LIMCH1,MAFK,MYH11,NFIB,NREP,PCDH18,PDGFRA,PTGS2,S1PR1,SELENOP,SEMA3D,SERINC3,SERPINB2,SERPINE1,SGK1,SH3BP4,SLC20A1,SLPI,SULF1,WNT5A,YPEL1	542 (8)
LY294002		chemical drug		-1,314	4,09E-05	ACACA,ACAT1,ACKR3,AGL,ATF3,AURKA,BAK1,BCL6,BDNF,BHLHE40,BICD1,BMP2,BUB1B,CA9,CCN1,CCN2,CCNA2,CCNB1,CCND2,CD44,CDH2,CDK6,CDKN1A,CDKN2A,CDKN2B,CFLAR,CKS2,CST3,CUBN,CXCL16,DUSP1,DUSP6,EFNB2,EGFR,EGR1,EGR2,ENTPD1,EPAS1,ESR1,FASN,FGF2,FLT1,FOS,FOSB,GCLC,GEM,GFAP,GK,GPR137B,GSTM3,HAS2,HES1,HEXIM1,IER2,IFRD2,IGF1R,IGF2,IGFBP2,IL33,INHBB,INPP4B,ITGAV,ITGB3,ITGB5,JUNB,KLF10,LMO4,MAB21L1,MAF,MAP3K8,MITF,MT…	933 (15)
IL1B		cytokine	Activated	4,060	4,09E-05	A2M,ADAM8,ADAMTS3,ADAMTS4,ADM,AGTR1,AKT3,ALDH1A1,ALPL,ANGPTL4,ANKH,ASAH2,ATF3,ATF5,BCL6,BDKRB1,BMP2,BMP4,BTG2,C1R,C2,CCN2,CCNA2,CD44,CD55,CD82,CDCA3,CDCA8,CDH2,CDKN1A,CEBPD,CFB,CFLAR,CLDN1,CLU,CRYAB,CSRNP1,CTSF,CTSS,CXCL16,CYP1B1,CYP27B1,DAAM2,DUSP1,EGFR,EGR1,EIF2AK3,ENPP2,EPAS1,ESR1,F2RL1,FBL,FGF2,FGG,FKBP5,FLT1,FOS,FOSB,FOXP1,FZD1,GAD2,GADD45A,GADD45B,GAS6,GCLC,GEM,GHR,GNAS,GTF2F1,HAS2,HDAC1,HE…	1128 (17)
DDB1		other	Activated	2,874	4,11E-05	BTG2,CCN1,CDKN1A,CDKN2A,CEBPD,EGR1,EGR2,FOS,ID2,IER2,NR4A1,PPARG,TRIB1,ZFP36	640 (7)
NRG1	-3,120	growth factor	Activated	2,146	4,17E-05	ACAT1,AMOTL2,ARPC4,ARTN,BAK1,BDNF,CCN1,CCN2,CCND2,CDC20,CDKN1A,CDKN2C,CHCHD3,CKS2,CRIM1,DDAH1,DUSP1,DUSP6,EGR1,EGR2,EZH1,FGF2,FOS,FOSB,FSCN1,GAS6,GATA4,GPS2,GPX3,HES1,IDH3B,IER2,IGF2,IMMT,ITGAV,ITGB3,ITGB5,JUNB,LIFR,LMO4,LSM1,MAF,MITF,NDUFS1,NR4A1,NRG1,PCCB,PDE3A,PDGFA,PLAU,PLAUR,PTGS2,S100B,SDHA,SERPINE1,SGK1,SHCBP1,SLC4A7,STMN1,TNS1,TOP2A,UTRN,VEGFC,ZFP36	807 (18)
KLF6		transcription regulator	Activated	2,376	4,17E-05	ACVR1B,ACVRL1,ADM,ANGPTL4,ARID5B,ATF3,ATOX1,BAK1,BCL6,BMP2,CCNL1,CD44,CD82,CDH2,CDKN1A,CFB,CFLAR,EGFR,EGR2,ENO2,GADD45B,GCLC,GPC1,ID2,IGF1R,IL15RA,ITGB3,JUNB,KLF10,LYN,MCCC1,NCOA1,NFKBIA,NLRP3,NR2F1,NR4A1,OSMR,P2RY2,PFKFB3,PFN1,PHLDA1,PIM1,PLA2G4A,PLAU,PPARG,PSMA2,PSMB10,PTGS2,SERPINB2,SERPINB8,SERPINH1,SGK1,SLC25A28,SLC2A6,SMAD3,SOCS3,SPSB1,TALDO1,TFPI2,TNFRSF1B,TRAF1,VCAM1,ZC3H12A,ZEB1	846 (18)
dextran sulfate		chemical drug		0,945	4,19E-05	ADA,ADAM8,AGTR1,ANLN,AURKA,BDNF,BMP4,BUB1B,CCN2,CCNA2,CCNB1,CDC20,CDCA3,CDCA8,CDKN1A,CLDN1,COL18A1,E2F8,EFEMP2,EFNB2,ENPP2,EPHB4,ERCC6L,EXO1,FGFR1,GADD45GIP1,IGF1R,KCTD11,KIF11,LRP6,MLH1,MSH3,MYLK,NCAPH,NDST1,NLRP3,NRP1,OSMR,P2RY2,PDGFA,PLK1,PRC1,PROZ,PTGS2,PTN,PTP4A3,RACGAP1,S1PR1,SERPINB2,SERPINE1,SKA1,SKA3,SOCS3,SPAG5,SPON2,STMN1,TANK,TGFBR2,TGFBR3,TIE1,TNFRSF1B,TOP2A,TP53,TPX2,VCAM1,VEGFC,VEG…	929 (20)
PGR		ligand-dependent nuclear receptor		0,596	4,31E-05	A2M,ADAM15,ADAM8,ADAMTS3,ADARB1,AHCYL1,AK4,ARTN,BCL6,BTG1,CCN5,CCNB1,CCNB2,CD44,CDC20,CDC42BPA,CDH2,CDKN1A,CEBPD,CLDN15,COL4A6,CTSD,DNAJB4,EDNRA,EGFR,ELL2,EPAS1,EPS8,ESR1,EXO1,EZR,F2RL1,FGF2,FHL1,FKBP5,FLOT2,FLRT3,FOS,GAL,GAS6,GOT1,GPM6B,GRIA3,GSTM3,HES1,HSD11B2,HSPA2,ICAM2,IFIT1,IL1R1,ITGA1,ITGA11,ITGA2,ITGA3,ITGA6,ITGB3,KCNK1,KIF18B,KIF2C,KLF11,KLF4,KRT18,LAMA4,LAMB2,MAP2K3,MMP11,MMP7,MSX2,NET1…	1310 (20)
paclitaxel		chemical drug		1,139	4,74E-05	ACKR3,ADM,ALPK3,ATF3,AURKA,BHLHE40,BTG2,CACNB3,CCN2,CCNG1,CD44,CD47,CDA,CDC20,CDK18,CDKN1A,CELSR2,CFLAR,CLU,CNP,CYP1B1,DDAH1,DUSP10,DUSP6,EGFR,EGR1,EMP1,ENPP2,ENPP4,ETV3,FOXO3,GADD45B,GFAP,GRAMD1B,H2AX,IDUA,IER2,ITGA3,ITGA6,ITGB5,KIF20A,KLF4,NAV3,NEFH,NFKBIA,NNAT,NREP,NXPH4,OSMR,PHLDA1,PLAU,PLAUR,PPP2R3A,PTGS2,SAT1,SERPINB2,SPRY1,STC1,STMN1,TFPI,TFPI2,TGFBR2,TP53,TP53INP1,TRAF1,TSC22D4,TUBA1B,TUB…	1005 (17)
dihydrotestosterone		chemical - endogenous mammalian		-1,457	4,80E-05	ACACA,ACKR3,ACO2,ACSL3,ADM,AGTR1,AIG1,ASAP2,ATAD2,BMPR1B,BTG2,BUB1B,CA3,CACYBP,CASP8,CCN2,CCNA2,CCNB1,CCND2,CCT3,CDC20,CDH2,CDKN1A,CLU,COL3A1,COL4A1,CPT1A,CYTH2,DCTPP1,DEPDC1,DHX9,E2F8,EAF2,EGFR,EGR1,ESR1,FASN,FGF2,FGFR1,FKBP5,FLNB,FOS,FOXP2,GAS6,GFAP,GHR,GPX3,GSN,HECTD2,HNRNPU,HOXC5,HOXC8,HSD11B2,ID2,IGF1R,IGFBP2,IGFBP7,IL6ST,INHBB,ITGA2,JAG1,KALRN,KLK4,KRT19,LEF1,LGALS1,LY6E,MAF,MAFF,MCM10,MMP7…	1262 (17)
TCF4	1,390	transcription regulator		-0,456	4,87E-05	ADA,ALCAM,ANGPTL4,ANXA6,APH1A,ASF1B,BCL6,BHLHE40,BYSL,CASP8,CCNA2,CCNB2,CCT6A,CD55,CD9,CDC20,CDC25B,CDCA3,CDK6,CDKN1A,CDKN2A,CDKN2B,CKS2,CRELD2,CSRNP1,DNAJC12,DPT,E2F8,EAF2,ENTPD1,EYA1,FKBP7,GMPR,HES1,HSPBP1,HYOU1,ID2,IGF2,IMP4,INHBA,IQCB1,ITGA3,ITGB3,ITGB5,JAG1,KALRN,LAMA4,LRP1,MANF,MITF,MSX2,NCAPG,NUF2,PDE7B,PFDN6,PIK3CG,PML,PRC1,PRDX4,PTGS2,RACGAP1,RICTOR,RRS1,SDF2L1,SEC11C,SELENOP,SERINC5,SER…	762 (13)
LDLR		transporter		0,440	4,98E-05	ACACA,ALCAM,ANLN,ASPN,AURKA,AURKB,BMP2,BUB1B,CCNA2,CCNB1,CCNB2,CD47,CD55,CD68,CDC25B,CDCA3,CDKN1A,CENPA,CENPF,CFB,CYP27A1,DUSP1,EGR1,ELOVL6,ENPP4,FABP3,FASN,FGL2,GADD45G,GARIN4,GAS6,GATM,GJA5,ITGB3,KIF20A,KIF2C,KIF4A,KNL1,LRP1,MERTK,MSX2,PCYT2,PKIB,PLAU,PLK1,PPARG,PPARGC1A,PPP1R15A,PRC1,PSMA7,SC5D,SYN1,TAP1,TOP2A,TRIB1,VCAM1	919 (18)
gentamicin		chemical drug	Inhibited	-2,331	5,16E-05	ACADSB,ACSL3,AGMO,AHCYL1,ALCAM,ALDH1A1,ALPL,APEX1,ASL,ATF3,ATIC,BACH1,BMP4,BMP6,BTG2,C1QB,CALR,CCNG1,CCNL1,CD9,CHKA,CHORDC1,CITED2,CLU,CPQ,CSRP2,CST3,CTSD,DDX39A,DNAJB4,EGR1,ENPP2,FOS,GADD45A,GARNL3,GAS6,GATM,GFER,GHR,H2AX,HNRNPU,HSD11B2,HYOU1,ITGB5,JUNB,L3HYPDH,LGALS1,MAF,MAPKAPK3,MCOLN1,MLKL,MYBBP1A,MYO1B,NRG1,PC,PPP1R10,PSAT1,PSMB8,PTBP1,PTGDS,PTN,PTPRM,RBP4,RUVBL1,SEC22B,SFPQ,SLCO4A1,SMAD3,TA…	645 (10)
SMYD1		transcription regulator		-0,896	5,92E-05	ACADL,ACO2,AGL,BDH1,CYC1,CYCS,GOT2,IDH3B,MPC1,NDUFA10,NDUFA13,NDUFV1,NT5C2,OAT,PPARGC1A,SDHA,TKT,UGP2,UQCRC1
EGF		growth factor	Activated	2,352	5,93E-05	ADA,ALCAM,ANGPTL4,ARTN,ATF3,AURKA,AURKB,BAK1,BTG2,CCN1,CCN2,CCNB1,CCND2,CD44,CDC25C,CDKN1A,CDKN2A,CEBPD,CFLAR,CKS2,CLU,COL3A1,COL4A2,CSPG4,CTSD,DES,DGKD,DIO3,DNAI1,DUSP1,DUSP6,EFNB2,EGFR,EGR1,EGR2,EIF2AK3,EMP1,EPAS1,ESR1,EZH1,EZR,FASN,FGD4,FGF2,FGF5,FGFR1,FLI1,FLT1,FOS,FOSB,GAB2,GADD45A,GAL,GATA6,GFAP,GPS2,HAS2,HES1,ID2,IDS,IER2,IGF1R,IGF2,IGFBP2,IL1R1,IL7R,INHBA,ISL1,ITGA2,ITGB3,JUNB,KCTD11,KIT,…	1216 (19)
arsenite		chemical toxicant		-0,050	5,94E-05	APEX1,ASPN,CDH2,CDK14,CDKN1A,COL8A1,CYP1B1,DUSP1,EGR1,FHIT,FOS,FZD1,GADD45A,GCLC,GPC1,HAS2,HSF1,HSPA9,INHBA,INHBB,MAFF,NR4A1,PDSS1,PTGS2,SEMA5A,SERPINE1,SFRP4,ST8SIA5,TP53,TRA2B,UGDH,VEGFD	900 (17)
methyl methanesulfonate		chemical toxicant		1,722	6,19E-05	ATF3,BTG1,BTG2,CCNG1,CDKN1A,CDKN2A,CRELD2,CTSD,DDB2,EGR1,GADD45A,GADD45B,GADD45G,HPRT1,KLF4,LRRC59,MANF,NARS1,TP53,TP53INP1	948 (21)
EPHB1		kinase	Activated	2,000	6,39E-05	EGR1,EGR2,FOS,IL6ST,JUNB,PTGS2,SERPINE1	840 (17)
NELFA		other	Inhibited	-2,236	6,39E-05	CCNB2,CDKN1A,CYP1B1,DLGAP5,JUNB,MYBL2,TOP2A
INSR		kinase		-1,922	6,43E-05	ACADL,ACO2,ACOT13,ALDH1A1,ALDH6A1,ALPL,ARHGDIA,ATF3,ATP5F1B,ATP5F1D,ATP5MC1,ATP5PF,BMP4,C2,CCN2,CCND2,CDKN1A,CDKN2C,CFL1,CITED2,CPT1A,CRY1,CS,CYC1,CYCS,CYP1B1,DES,DIO3,DUSP1,EGR1,EGR2,EZH1,FASN,FBLN1,FHL1,FOS,GADD45A,GATA4,GATA6,GOT2,HOXA1,HOXB3,HOXB9,HOXC8,HSD17B10,HSPD1,IER2,IGF1R,IGF2,IGF2R,IL2RA,ISL1,ITGB5,JUNB,KIT,KLF10,LDB2,LGALS1,LTC4S,MAOB,MARCKSL1,MDH2,MMP11,MTCH2,MYBL2,NDN,NDUFA4,NR4A1,…	1117 (24)
LLGL2		other		0,535	6,59E-05	AMOTL2,CCN1,CCN2,CDKN2C,CRIM1,DUSP1,FSCN1,GAS6,SERPINE1,SGK1,SHCBP1,STMN1,TNS1,TOP2A
ALDH1A2	-2,610	enzyme		-0,458	6,59E-05	ALDH1A1,ATF3,CCN1,CCN2,CD44,COL3A1,FGF2,HOXA1,HOXA4,HOXC8,ISL1,KIT,PCOLCE,TIMP3	676 (14)
SLC15A4		transporter		-0,254	7,41E-05	ANXA3,ASNS,CCNA2,CCNB2,CDC20,CNP,CPEB2,CRELD2,DOCK10,ENTPD1,FOS,IFIT1,IL1R1,KRT19,MARCKSL1,MTHFD2,PBK,PLAUR,PRC1,PSMB10,PTGS2,REXO2,RGS10,RRAS,SAT1,SDF2L1,SEC24A,SHTN1,SLPI,STAP2,TLCD3A,TNFAIP6,TRAM2,TUBB,USP18,VCAM1	472 (9)
triamcinolone acetonide		chemical drug		0,165	7,76E-05	ADCY7,ANGPTL4,ATF3,AUH,BHLHE40,BMP2,BMP4,BMP6,BTG2,CAPG,CD44,CHKA,CTH,DUSP1,DUSP10,EDNRA,EFNB2,EGR1,FKBP5,FOS,FOXO3,FUS,FUT4,GABRB1,HCK,IER2,IL6ST,IRF2,JUNB,KIF4A,KLF10,MEGF9,MXRA5,MYOC,NEK7,NFKBIA,NR3C1,PLAU,PSPH,RASL11B,RHOBTB3,SLC4A7,SOAT1,SPRY1,SRGN,TRIB1,TRIB2,TRIM21,TSPYL2,ZBTB16	468 (11)
Wy 40905		chemical reagent	Activated	4,813	8,00E-05	ATF3,BBS9,BTG2,CD68,CDKN1A,EGR1,EGR2,FOS,FOSB,GADD45B,IER2,JUNB,KIFC1,KLF4,MAZ,NR4A1,PPP1R15A,PRSS23,PTGDS,SERPINE1,SNAPC3,SPPL2B,TARBP2,ZFP36	922 (21)
PPARGC1A	2,600	transcription regulator	Inhibited	-4,697	8,32E-05	A2M,ACACA,ACADL,ACAT1,ACO2,ADAMTS2,ANGPTL1,APAF1,ASPN,ATP5F1B,ATP5PF,BDH1,BMAL1,BMP4,C2,CALM1 (includes others),CASP8,CCN2,CD68,CDKN1A,CEBPD,COX5A,COX5B,CPT1A,CS,CYCS,DAXX,DPT,DUSP16,EGFR,ELMO1,EMILIN2,EPAS1,FABP3,FASN,FBLN1,FOS,GADD45B,GAS6,GK,GOT2,GPC6,IGFBP7,INHBA,INHBB,ISM1,KCNK1,LAMA4,LDHB,LIFR,MAOB,MDH2,MITF,NDUFS1,NDUFS8,NDUFV1,NEFH,NFKBIA,NFKBID,NR4A1,NSDHL,OGN,OSMR,PDE6B,PDGFA,PPARG,PPAR…	885 (24)
diethylstilbestrol		chemical drug		0,233	8,75E-05	ALPL,ARHGDIB,AURKB,BCAT1,BCL6,CCN2,CCNA2,CCNB2,CD55,CDKN1A,CENPF,CFB,CITED2,CLU,CPE,DPT,DUSP6,EGFR,EGR1,EMP1,ESR1,FBLN1,FOS,GADD45A,GAL,GATA4,GATA6,GREM1,GSPT1,GSTM3,IGF1R,IGFBP2,INHBA,INHBB,KIF11,KIF4A,KLF4,LARP6,LGALS1,LMO4,MAGEL2,MFAP2,MGP,MMP8,MSX2,NDRG2,NR3C1,OLFML2A,PAMR1,PCOLCE,PDGFA,PDGFRA,PIM1,PTK7,RGS4,SERPINB2,SHISA4,SIX1,SLPI,STAR,SULF1,TANK,TCF7L1,TOP2A,TSHZ3,WNT4,WNT5A	1036 (19)
LEF1	-2,200	transcription regulator		-1,011	8,80E-05	ADAMTS6,ARHGDIB,CACNA1G,CCDC3,CD44,CDKN1A,CDKN2A,CEBPD,CHCHD10,COL11A1,CPE,DEPDC1B,ECM1,EMILIN2,EN1,ENO2,ENPP2,FGFR1,FOSB,GEM,GNAO1,GPR83,HAS2,HES1,ID2,IGF1R,IL18R1,IL7R,INPP5F,ITSN1,JAG1,KIF11,LEF1,LFNG,MAPK12,METRNL,MITF,MMP7,MSX2,NCAM1,NFKBID,NHSL2,NLRP3,NNAT,NR2F2,PHLDA1,PKIB,PLAG1,PLCB4,PRDX4,PTGS2,RASGEF1B,S100A4,SGK1,SH3RF1,SLC35D1,SLC41A2,SPRY1,STAC2,TANC2,TBC1D4,TBX21,TCF4,TIAM1,TMEM176A…	1068 (20)
LATS		group	Inhibited	-2,219	9,20E-05	CCDC80,CCN1,CCN2,CCN5,EIF2AK3,STAR	782 (15)
IL2		cytokine		0,921	9,24E-05	ACSL3,ACVR1B,ACVR2A,ADAM8,ARAP1,ARHGAP11A,ARHGAP32,ARHGDIA,ARHGEF7,ARNT2,ASNS,ATF5,AURKA,BCAT1,BCL6,BHLHE40,BMP2,CAPG,CARD6,CCNA2,CCND2,CCNG1,CD44,CD47,CD9,CDK6,CDKN1A,CDKN2C,CFLAR,CHN2,CORO2A,CSRNP1,CYCS,CYP27A1,DAP,DOCK9,DSG2,DUSP1,DUSP6,E2F4,ECM1,EMP1,ENPP2,ENTPD1,EPAS1,FGF2,FGFR1,FGL2,FOS,FOSB,FOXO3,GADD45B,GADD45G,GCNT1,GEM,GFAP,GPR83,HCK,HDAC1,HOPX,HSPD1,IFI6,IL18R1,IL1R1,IL2RA,IL7R,ITGA1,I…	1029 (16)
RBL2		other	Activated	2,267	9,47E-05	ABCF2,AURKA,AURKB,BUB1B,CCNA2,CCNB1,CCNB2,CDC25C,CDKN1A,CDKN2A,CHKA,DUSP10,E2F4,FGFR1,KIFC1,KLF10,KPNA2,MAP2K3,MYBL2,PCSK7,PIM1,PLK1,SFRP1,STMN1,TEAD4,TRAF5,UCK2,UXT,ZEB1	828 (15)
KLF2		transcription regulator	Inhibited	-3,000	9,61E-05	ACKR3,ADAM15,ADM,BMP4,CCN2,CD44,CD55,CDH2,CDKN1A,CDKN2B,CNP,COL4A1,CYP1B1,ECM1,EPAS1,F2RL1,FBLN1,FGF5,FLT1,FUT4,GADD45A,GATA4,IGF2,IL7R,ITGB3,ITGB5,JUNB,LGALS9,LTC4S,MAP3K5,NFKBIA,NOTCH3,PPARG,PROS1,PTGDS,PTGS2,PTPRJ,S1PR1,SEMA3F,SERPINE1,SLCO2A1,TBX21,TCF4,TFPI,TFPI2,UGDH,VCAM1	920 (21)
GLO1		enzyme		-0,447	9,66E-05	CDKN1A,FGFR1,GFAP,IGF1R,TP53
UCHL1	-2,980	peptidase		1,160	9,87E-05	ANXA6,ATP5F1B,CDKN1A,CLCN2,DOCK10,GABARAPL1,HDAC9,ITPRIP,LDHB,LPP,PHF20,PI4K2B,PIK3CG,PLA2G4A,PRSS23,PSMB5,RWDD3,SCP2,SERPINE1,SLC39A8,SMAD2,TP53,TRIM2,UBA7,VWA5A	296 (7)
CHUK		kinase	Activated	2,904	9,89E-05	ACKR3,AEBP1,ATF3,BMP2,CCN3,CCNB1,CDKN1A,CEBPD,CLDN1,CLU,COL18A1,CRLF1,CTSF,DUSP6,ENPP2,FOS,GADD45B,HEY2,ITGB3,JUNB,KLF10,LIFR,MGP,NFKBIA,NID1,NOCT,NR6A1,OGN,PLA2G4A,PLAU,PLK1,PPARGC1B,PTGS2,SERPINB2,SFRP1,SGK1,SLC16A2,SNX10,SOCS3,SOD3,TIMP3,TLR3,TMEM176B,TNFRSF1B,TP53,VCAM1,VEGFC,ZNF395	965 (15)
DNMT3B		enzyme		0,153	1,05E-04	AGTR1,CAMK2A,CDC25C,CDKN1A,CDKN2A,CHFR,CYP1B1,DLC1,EDNRA,EMILIN2,EPDR1,ESR1,FBXL16,FGF2,GATA4,GATA5,GUCY1A1,HDAC9,HOXA1,IFIT1,JAKMIP2,KIT,LRRC34,LXN,MAPK4,MAPRE3,MGST1,MLH1,MYL6B,PAX6,PDE1C,PRKCB,PRNP,PTN,PUSL1,RCAN2,RCC1,RECK,RGS4,S1PR1,SFRP4,SLC16A2,SLC7A11,SLC8A1,TIMP3	827 (11)
FOXO4	2,510	transcription regulator		0,928	1,10E-04	ACACA,ANXA3,BCL6,CASP8,CCN2,CCND2,CDKN1A,CDKN2B,COL4A1,COL4A2,DNAJC3,ELOVL6,FASN,FLNB,GABARAPL1,GADD45A,GADD45B,GPX3,IGFBP7,IL1R1,JAG1,MAP1LC3B,NRP2,PRKAA2,PTGS1,RICTOR,S1PR3,SERPINE1,SESN3,SGK1,TIE1,VCAM1	878 (17)
AIP		transcription regulator		0,107	1,14E-04	ACKR3,ADGRG6,CDKN2A,CYP1B1,DUSP1,F2RL1,NPR3,NPY1R,PDE1B,PDE3A,PDE7B,PDE8A,PDE8B,PDE9A,PLAGL1,RGS4,RGS7,S1PR1,TP53	794 (11)
Salmonella enterica serotype abortus equi lipopolysaccharide		chemical toxicant		1,947	1,14E-04	ACKR3,ASNS,ATL1,CDKN2B,CFB,CFLAR,DNAJB4,EGR1,FLT1,GADD45A,GADD45B,GEM,HES1,HOMER1,ID2,IL15RA,IL2RA,IL7R,INHBA,KANK1,KCNJ2,LRRC8C,MAFF,MAP3K8,NDP,NEDD4L,NLRP3,NOCT,PDSS1,PHLDA1,PLA1A,PLAU,PLD1,PTGS2,SAV1,SERPINB2,SIAH2,SLC1A3,SOCS3,TFPI2,TPD52,TRAF1,WNT5A	877 (13)
GPER1		G-protein coupled receptor	Activated	2,824	1,14E-04	ATF3,BHLHE40,CCN1,CCN2,CDKN1A,CEBPD,DUSP1,EGR1,ESR1,FASN,FOS,FOSB,IER2,ITPRIP,MYH11,NFKBIA,PPP1R15A,PTGER4,RND1,TUFT1,ZFP36	1132 (20)
CDK4		kinase			1,16E-04	ARMCX1,ATP6V0E1,AURKA,CDCA7L,CDCA8,CDKN1A,CDKN2A,CDKN2C,CENPF,ENDOD1,ENPP2,FAM83D,GAS2L3,GPC6,H2BC21,KIF11,KIF20A,KIF2C,KIF4A,KLHDC1,KNL1,LNP1,MAML3,MFSD6,MORC4,MTFR2,NCAPH,PDLIM3,SATB1,SERF2,SERINC3,SLC9B2,TOR3A,TP53,TP53INP1,TPX2,UTRN	974 (19)
THZ1		chemical drug	Inhibited	-2,535	1,20E-04	ADAMTS2,ATF3,CAPG,CCDC80,CCN1,CCN2,CLDN15,CLEC11A,CLU,COL3A1,CSRP2,DDAH1,DUSP10,EMP1,FBLN5,FHL1,FXYD6,GADD45GIP1,GEM,KRT18,LOXL3,LYST,MGP,PAMR1,PCOLCE,PMEPA1,PRSS23,SEMA3D,SERPINE1,SERPINF1,SFRP1,ST3GAL1,STAR,SULF1,TRAF1	850 (10)
Growth hormone		group		1,167	1,22E-04	ACACA,ANGPTL4,APLP1,ARID5B,BCL6,BMP2,BMP4,CA3,CCND2,CDH3,CEBPD,CITED2,CLDN15,CLU,COL18A1,COL3A1,CROT,CTH,CYP27B1,EGFR,EGR1,FASN,FGG,FKBP5,FOS,GCLC,GFAP,GHR,GSTM1,HES1,HOXA1,IGF1R,IGF2,IGFBP2,JUNB,KLF10,NDRG2,NFKBIA,PFKFB3,PPARG,PPP1R15A,S100A4,S100B,SGK1,SOCS3,STC1,TBC1D4,TCF21,TGFBR2,TKT,UGDH	855 (19)
fluticasone propionate		chemical drug	Activated	2,453	1,22E-04	ABLIM3,ADM,ANGPTL4,C1QB,CFB,CYP27B1,EMP1,FBLN5,FKBP5,FSCN1,GADD45B,GAL,GLDN,GSTM1,HTRA1,IFIT1,MERTK,MMP7,OLFML2B,PCOLCE2,PHLDA1,PLAU,PPARGC1A,PTGS1,SDC4,SELENOP,SERPINB2,SERPINE1,SERPINF1,SLC1A3,SLC29A1,SLPI,SPRY1,SRPX,TAP1,TCN2,TFPI,TIMP3,TPM3,TPST1,TUT7	444 (7)
ADRB		group		-0,375	1,23E-04	ADAMTS4,ANGPTL4,ATF3,ATF5,BAK1,BDNF,BHLHE40,CCNA2,CD68,CDK6,CDKN1A,CDKN2A,CFLAR,CRYAB,E2F4,ENDOD1,FOS,GADD45A,GATA4,GSTA3,HSPD1,JUNB,KLF4,NFKBIA,NR4A1,NSDHL,PCYT2,PPARGC1A,PTGS2,SLC6A9,SLC7A11,SLC8A1,SLCO4A1,SMC1A,SRM,SRXN1,TRAF1,YPEL3	854 (17)
IGF2	71,840	growth factor		-0,812	1,28E-04	ARHGDIA,BACH1,BMP2,CCN2,CDKN1A,CRY1,CYP1B1,DUSP1,EGR1,EGR2,ELOVL6,EZH1,GADD45A,GATA6,GHR,IER2,IGF1R,IGF2,IGF2R,IGFBP2,ITGB5,JUNB,MMP11,MYBL2,NFKBIA,OGN,PFDN6,PHLDA1,PIM1,PTGS2,SAT1,SATB1,SELENOP,SERPINE1,SKAP2,SLC20A1,SOCS3,TGIF1,TOMM40,TP53,ULK2,ZEB1	997 (19)
U0126		chemical drug	Inhibited	-2,885	1,30E-04	ACACA,ACKR3,ADAMTS4,ALPK3,ALPL,ANGPTL4,ARG2,ATF3,BDNF,BHLHE40,BMP6,CA9,CACNB3,CCN2,CCN5,CCND2,CCNL1,CD44,CDK18,CDKN1A,CEBPD,CELSR2,CFLAR,COL4A1,CYP1B1,DDAH1,DES,DUSP1,DUSP10,DUSP6,EGFR,EGR1,EIF2AK3,ELOVL6,EMP1,ENPP2,ENPP4,ESR1,ETV3,FASN,FGF2,FKBP5,FOS,FOSB,GADD45B,GCLC,GFAP,GRAMD1B,GRIA2,GSN,IDUA,IER2,INHBA,ITGA3,ITGA6,ITGB5,JAG1,JUNB,KLF10,LIFR,MCU,MET,MRPS12,NAV3,NDUFA12,NDUFS6,NETO2,NNAT,NR4A1…	737 (14)
phosphate		chemical - endogenous mammalian		-1,550	1,33E-04	A2M,ACADSB,ACAT1,ADAMTS2,ALPL,ANKH,BLVRA,BMP2,CIT,CYC1,DAAM2,DUSP6,ECM1,ECSIT,EGR1,ETV4,JAK1,MAP2K3,NCOA1,NDUFA12,OGN,PCCA,SDF2L1,SLC20A1,SLC20A2,SPRY4,STC1,TAGLN2,TRIP11,XRN2	383 (7)
TGFB2		growth factor		1,909	1,34E-04	ALDH1A1,ALX1,ANGPTL4,ASPN,BHLHE40,BMP4,CCN2,CD248,CDKN2A,CFLAR,COL3A1,COL4A1,DES,EGR1,EGR2,FGF2,FOS,HAS2,INHBA,ITGB5,JAG1,JAM2,LIPG,LTC4S,MLLT3,OSR1,SERPINE1,SMAD2,SMAD3,SULF1,TGFBR2,TGFBR3	732 (16)
F7		peptidase		1,743	1,36E-04	CCN1,CCN2,CLDN1,EGR1,FGF5,FOS,GADD45A,IER2,JAG1,MMP7,PAPOLA,PLAUR,PTGS2,SERPINB2,VCAM1,ZFP36	720 (13)
FGF2	6,100	growth factor		0,524	1,38E-04	ADM,AGL,ANGPTL4,BCL6,BDNF,BMP2,BMP4,BTG2,CCN1,CCN3,CCNA2,CCND2,CDKN1A,CDKN2A,CFLAR,CIDEC,CNP,COL3A1,CRYAB,CSPG4,DES,DIO3,DKK2,DUSP6,EFNB2,EGFR,EGR1,ENPP2,EPAS1,ETV4,FDX1,FGF2,FGF5,FGFR1,FLT1,FOS,FOXO3,FOXO4,FRS2,GADD45A,GAL,GATA6,GFAP,GREM1,GRIA3,HAS2,HES1,ID2,IGF1R,IGF2,IGFBP2,INHBA,ISL1,ITGA1,ITGA3,JUNB,KIT,LAMA1,LEF1,LRP6,MEOX2,MET,MGP,MITF,MSX1,NR3C1,NR4A1,PAX6,PDGFA,PDGFRA,PLAU,PLAUR,PPARG,P…	958 (16)
DNMT1		enzyme		0,331	1,38E-04	BMPR1B,CA9,CDC25C,CDKN1A,CDKN2A,CHFR,DLC1,EPDR1,ESR1,GATA4,GATA5,HOXA1,IGF2,KIT,MAZ,MLH1,MYL6B,OTOP1,PPARG,PTGS2,PTN,RGS10,SERPINB2,SFRP4,SLC7A11,TIMP3,WNT5A	1085 (24)
dinoprost		chemical - endogenous mammalian		0,657	1,41E-04	ADM,CCND2,EGFR,ESR1,FGF2,FOS,GSTM1,HSD11B2,HSPA4,ID2,IL2RA,MGST1,NFIL3,NR4A1,PLA2G4A,POR,PTGFR,PTGS1,PTGS2,PTK2B,SCP2,STAR,TIMP3	991 (22)
D-glucose		chemical - endogenous mammalian	Activated	2,053	1,43E-04	AARS1,ACACA,ACADL,ACO2,ACTG2,ADA,ADARB1,AGTR1,ANLN,ANXA3,ARF4,ASNS,ATF3,ATF5,ATP2B4,BCAT1,BMAL1,BMP2,BMP4,CALR,CCN2,CCNB1,CCND2,CD55,CDKN1A,CFLAR,CLU,COL3A1,COL4A1,CTH,CTSD,DES,DNAJB11,DNAJC3,DTNA,DUSP1,EGR1,EIF2AK3,EIF5A,ELOVL6,EMC10,EMCN,ENPP2,ERO1B,FASN,FGF2,FOS,GABARAPL1,GATA4,GCNT4,GFAP,GOT1,GREM1,GRIA2,GSDME,GSN,HDAC1,HK1,HPRT1,HSPD1,IER2,IGF1R,IGF2,IL6ST,INHBA,INHBB,ITGA1,ITPR1,JAG1,JUNB,K…	973 (20)
LAMA4	2,610	enzyme	Inhibited	-2,093	1,46E-04	ACVR1B,ACVR2A,ACVRL1,CCND2,COL3A1,COL4A6,CXCL16,EGFR,FLT1,GHR,GSTM1,IGF1R,IL1R1,IL6ST,ITGAV,ITGB3,ITGB5,JAG1,LAMA1,LIFR,MET,MGST1,MYLK,PDGFRA,PIK3CG,TGFBR2,TNFRSF1B,VEGFC,VEGFD
sulforafan		chemical drug		-0,213	1,46E-04	ALDH1A1,ANKRD17,AOX1,APAF1,ARID5B,ATG13,BAK1,CCNB1,CD44,CDC25B,CDC25C,CDK6,CDKN1A,COX7A1,EFNB2,FOS,GATA6,GCLC,GSTA3,GSTM1,HDAC1,IGF2R,IL6ST,LARP7,LATS2,MED13L,MRPL14,MRPL16,MRPL50,MYO1E,NDST1,NFKBIA,NRK,PGM3,PINK1,PML,PPARGC1B,PSMB5,PTGES,PTGS2,SOCS3,STAR,TALDO1,TANC2,TIMP3,TKT,TMEM178A,TOP1,TP53,UCHL1,ULK1,USP18,VCAM1,VEGFD,XRN2,ZEB1	1060 (21)
let-7	4,970	microRNA		1,625	1,46E-04	AGO3,ANKH,AURKA,AURKB,BCAT1,BDNF,BTG2,BUB1B,CCNA2,CCNB1,CD44,CDC20,CDC23,CDCA3,CDCA8,CDH2,CDK6,CDK8,CEBPD,COL3A1,COL4A1,CPEB3,DBF4,DLC1,DUSP6,E2F4,E2F8,EIF4A1,FBL,FGF5,GAB2,ID2,IGF1R,IGF2BP2,ITGA1,ITGB3,LEF1,MCM10,NOLC1,NRAS,NUF2,NXT2,PBX2,PDE12,PLAGL1,PLAUR,PTGS2,S100A4,SERPINE1,SLC1A4,SLC25A13,SMAD2,STAR,TARBP2,TET3,TRIB1,ZFP36	910 (18)
SMAD7	2,220	transcription regulator		-1,320	1,46E-04	ACVR1B,ACVR2A,ADAMTS2,BMP2,BMPR1B,CCN2,CCNA2,CCNB1,CDC25C,CDH2,CDKN1A,CDKN2B,CDKN2C,CFLAR,CGREF1,CITED2,COL3A1,EFEMP1,FGF5,GADD45A,GAS6,GATA4,HDAC9,ID2,ITGA6,MET,NET1,NFKBIA,PMEPA1,RAC1,SEMA3F,SERPINE1,SMAD3,SMAD7,TGFBR2,TIMP3,TPM2,TPM3	680 (18)
camptothecin		chemical drug		0,934	1,51E-04	ABCF2,ADO,AK4,APAF1,ARHGDIA,ASPM,ATF3,AURKA,BAK1,BDKRB1,BFAR,BTG2,CALR,CASP8,CCNB1,CCNG1,CD47,CDK6,CDKN1A,CDKN2A,CFLAR,CHCHD7,CLU,CTSS,CYTH2,DDB2,DNM1L,DPAGT1,DUSP10,DUSP6,EGFR,EGR2,EI24,F2RL1,FGL2,FLI1,FLOT2,FLT1,FOS,FOSB,FSCN1,FXN,GADD45A,GADD45B,GADD45G,GNG7,GORASP1,GPR107,GRIA3,GRK5,H2AX,HSPA2,HSPA4,HSPA9,HSPB8,HSPH1,IER5,IL15RA,IL18R1,IL2RA,ITPR1,ITSN1,LAMB2,LIMCH1,MAFF,MAPK8IP1,MARCKSL1,MED…	993 (21)
carbamazepine		chemical drug		-1,050	1,52E-04	AARS1,ASNS,ATF3,BACH1,BCAT1,BDNF,CTH,EIF4A1,EIF4A2,JAG1,MAP1LC3B,MED13L,MTHFD2,OSMR,PSAT1,PSPH,SARS1,XPOT	691 (9)
MAP3K1		kinase		1,527	1,55E-04	ATF3,CCN3,COL3A1,COL4A1,DUSP1,EGR1,FOS,LOXL3,MAOB,MAPK8IP1,PLA2G4A,PLAU,PLAUR,PTGS2,RGS4,RGS7,SERPINE1,TOP2A,TP53	730 (15)
ZNF768		other	Inhibited	-3,450	1,57E-04	AURKA,AURKB,BTG2,CCNB1,CCNB2,CDC20,GADD45A,MYBL2,PLK1,PML,SERPINE1,TOP2A	859 (12)
EZH2		transcription regulator		0,705	1,59E-04	AADAT,ACKR3,ALPL,ANXA6,ARHGDIB,ATF3,BMP2,BMP4,BMPR1B,CA2,CCND2,CD82,CDC27,CDH2,CDK6,CDKN1A,CDKN2A,CDKN2B,CEMIP,CLEC3B,COL4A1,CYP1B1,DENND2A,EGFR,EGR1,EPAS1,EPDR1,EZR,FBLN1,FGF5,FGFR1,FHOD3,FKBP5,FLT1,FOXO3,FZD1,GATA4,GATA5,GATA6,GPR68,HOXA1,HSD11B2,IGF1R,IL18R1,ITGA1,JAM2,KCNK1,KIT,KLF4,LATS2,MLH1,MMP7,MYL6B,NFKBIA,NIBAN1,NLK,PAX6,PDGFA,PDGFRA,PLA2G4A,PPARG,PTGES,PTGS2,PTN,RAC3,RASSF9,RNASEH1,S10…	855 (21)
ELK1		transcription regulator		0,771	1,81E-04	ANKH,BMP2,CDKN1A,CDKN2A,EGR1,EGR2,FOS,FOSB,FUT4,ITGAV,JAM2,JUNB,KATNB1,MTHFD2,MYLK,NR4A1,PRKN,PSMB10,PSMB8,PTGS2,SLC7A11,SOCS3,ZFP36	924 (18)
sulindac sulfide		chemical drug		0,719	1,81E-04	ADRA2C,ATF3,BCAM,CCN2,CDKN1A,CYP1B1,EGR1,GADD45A,GADD45G,KRT19,MMP7,MSX1,MTHFD2,NRG1,NUTF2,PLAU,PRSS23,PTGES,PTGS2,RRM2B,RRS1,STC1,TUBA4A	906 (16)
DAB2IP		other		-0,973	1,84E-04	CD44,CDKN1A,CLU,EGR1,EPAS1,KIT,ZEB1	936 (20)
BACH1	1,860	transcription regulator	Activated	3,191	1,90E-04	ATP5F1B,ATP5F1D,ATP5MC1,ATP5PF,CALM1 (includes others),COX18,DUSP1,EWSR1,GCLC,HCCS,IGF1R,IMMT,NDUFA2,PDK3,PHB1,PHB2,PPARG,SLC25A15,SLC7A11,TIMM13,TIMM17A,UQCRC1
EP400		other	Inhibited	-3,688	1,94E-04	CCNA2,CDC20,CDCA3,CDKN1A,CDKN2A,CENPF,E2F8,H2AZ1,MAPK12,MYBL2,PLK1,PPARG,RCC1,SKA1,TBX21,TP53
NOTCH1		transcription regulator		0,170	2,08E-04	ALDH1A1,BCL6,BMP2,CCN1,CCN2,CCND2,CD44,CD68,CD82,CDH2,CDKN1A,CEBPD,CFLAR,DES,EFNB2,EGFR,ENO2,EPAS1,ESM1,FGF2,FLT1,FOS,FOSB,GAA,GFAP,HES1,HEY2,HEYL,HSF1,HSPH1,ID2,IGF1R,IGFBP2,IL2RA,IL7R,ITGA6,JAG1,LEF1,LFNG,MYH11,MYLK,NDUFS1,NOTCH3,NR2F2,NRG1,OAT,PFKFB3,PPARG,PROX1,PTGDS,PTGS2,PTPRK,SDHA,SERPINE1,TGFBR2,TGFBR3,TIE1,TP53,TRIB2,WNT4,WNT5A	739 (15)
G protein alpha i		group		1,049	2,08E-04	ATF3,C1R,C1S,CCN1,CEBPD,FAM167A,FOS,GEM,IFIH1,KLF4,MAFF,MYH11,PSMB8,SERPING1,SOCS3,STAR,TAGLN2,TAP1,USP18	992 (20)
benzo(a)pyrene		chemical toxicant		-0,422	2,09E-04	ABHD4,AJUBA,ARHGDIA,ASPN,CCN1,CDC25B,CDK14,CDK2AP2,CDKN1A,COL8A1,CYP1B1,DOK5,FASN,FOS,FZD1,GCLC,GNAI1,GNAO1,GPC1,GSTM1,HAS2,INHBA,INHBB,ITPR1,LDB2,MAF,MAFF,MAP2K3,METTL21A,NR4A1,NRAS,NUDT16,PDLIM1,PDSS1,PRKCG,PTGS2,SELENBP1,SEMA5A,SERPINE1,SFRP4,SLC1A4,SOD3,ST8SIA5,TCF21,TKT,TP53,UBL7,VEGFD,YPEL3,ZMAT3,ZWINT	870 (17)
Lh		complex		0,778	2,10E-04	ACTG2,ADCY7,ALPL,ARPC4,BCL6,BDNF,BMAL1,CCND2,CD55,CDK14,CFLAR,COL15A1,COL18A1,DUSP1,EGFR,EGR1,EZR,FDX1,FKBP5,FOS,GADD45B,GADD45G,GEM,GK,GNAS,GPRC5B,GRK5,HAS2,INHBB,ITGA3,ITGB5,ITPR1,JUNB,KRT18,MAP1LC3B,MAP2K3,MAP3K5,MAPRE2,MBD2,NLK,NR4A1,PAWR,PDLIM3,PHB1,PLCL1,PLPP1,PRKAR2A,PRKX,PSIP1,PTGS1,PTGS2,PTPRN,RAB5A,RANGAP1,RAPGEF3,RGS4,RGS7,SFRP4,SGK1,SH3BP4,SLC1A4,SLC38A1,SLC7A11,SMARCA4,STAR,TCF4,TFPI…	1047 (17)
IL6		cytokine	Activated	3,457	2,16E-04	A2M,ACVR2A,ACVRL1,ADAMTS4,ADM,AGL,ALDH1A1,ATF3,BAK1,BCL6,BDNF,BMP2,BMP6,BTG2,BUB1B,CCN2,CCNA2,CCNB1,CCNB2,CD44,CD68,CD82,CDC20,CDC25C,CDKN1A,CDKN2A,CDKN2B,CEBPD,CENPA,CES2,CFLAR,CLU,COL3A1,CRLF1,CRYAB,CST3,CYP1B1,DPP3,DUSP1,DUSP16,DUSP6,E2F4,EGFR,EGR1,EGR2,ENO2,ENPP2,ETV4,EXO1,FGF2,FGG,FGL1,FLI1,FOS,FSCN1,GADD45A,GADD45B,GADD45G,GAL,GFAP,GREM1,ID2,IFIT1,IGF2,IL17RC,IL1R1,IL6ST,IL7R,IRF9,ITGA1,ITG…	1057 (16)
GDF2		growth factor		1,395	2,18E-04	ANKH,ANXA3,CDCA7L,CDH6,CLYBL,CRYAB,EFNB2,EGFR,ELOVL1,ENPP2,FASN,FOS,GADD45B,GATA4,HAS2,HEY2,HSPB8,HTRA1,ID2,JAG1,KDM7A,KIT,MSX1,MSX2,NFKBIA,NRP1,PROX1,RASL11B,SERPINF1,SLC6A6,SLC7A5,SLCO2A1,SMAD7,SPARCL1,VAT1L,VCAM1	774 (15)
SPP1		cytokine	Inhibited	-2,585	2,21E-04	APAF1,AURKA,CA2,CASP8,CD44,CD9,CDC20,CDH2,CDKN1A,COX7A2L,EGFR,EPDR1,FOS,GATA4,GATA6,GFAP,HAS2,HTATIP2,ITGA2,ITGA3,ITGAV,ITGB3,ITGB5,JAG1,KRT18,KRT19,MET,MMP7,MTA2,NDRG2,NDUFS8,NDUFV1,PDGFA,PLAU,POR,PPARG,PROX1,PTGS2,S100A4,SC5D,SERPINE1,SERPINF1,SPARCL1,TGFBR2,TP53	828 (16)
Tcf7		transcription regulator		-1,846	2,22E-04	ADAMTS6,AGPAT5,ARHGDIB,BACH1,BMAL1,CCDC3,CDKN1A,CEBPD,CHCHD10,CPE,CROT,DEPDC1B,ECM1,EGR2,EMILIN2,EN1,ENO2,ENPP2,ETNK1,FGFR1,FOSB,GEM,GNAO1,GPR83,HES1,HSD17B11,ID2,IGF1R,IL15RA,IL1R1,IL2RA,IL7R,INPP5D,INPP5F,ITSN1,JAM2,KIF11,KIT,LEF1,LPCAT2,LYN,MAF,MAPK12,METRNL,NHSL2,NNAT,NR2F2,NR6A1,PDCD1,PHLDA1,PKIB,PLAG1,PLCB4,PPARG,PRDX4,RASGEF1B,S100A4,SC5D,SCP2,SH3RF1,SLC35D1,SLC41A2,SOAT1,SOCS3,SPRY1,STAC2…	894 (11)
SMARCA4	-1,500	transcription regulator		1,281	2,26E-04	A2M,ABLIM3,ABRACL,ADAM15,AMOTL2,AP1S2,APOL3,ARHGDIB,ARL16,ASCC1,ASNS,ATP2B4,BAK1,BMP4,CCN2,CCNA2,CCND2,CD44,CD47,CDH2,CDK20,CDKN1A,CDKN2A,CDKN2B,CHEK2,CLDN1,CLIC2,CNP,COTL1,CRIM1,CTSS,DES,DUSP6,DYNLT3,DYSF,EBF1,ECM2,EDNRA,EGR1,ELOVL6,EMP3,ENO2,FAM167A,FGG,FHL2,FKBP5,FLNB,FOS,GADD45A,GADD45B,GADD45G,GCLC,GMFG,GPR68,GPR83,GSTO1,HENMT1,HK1,HSF1,HYI,ICAM2,IFIT1,IGFBP7,IL15RA,IL7R,INHBA,ITGA3,ITGAV,IT…	947 (20)
GDF9		growth factor	Activated	2,358	2,33E-04	CCN2,GREM1,HAS2,ID2,INHBA,INHBB,ITGA6,ITGAV,KIT,PLAU,PTGS2,SMAD7,STAR,TNFAIP6	704 (18)
DACH1		transcription regulator		-1,690	2,33E-04	BMP4,CDKN1A,EFEMP1,EGR1,FGF2,FGF5,FGFR1,FOS,IER2,KLF4,PAK3,PTGS2,SERPINE1,SOCS3	969 (14)
mir-3622		microRNA		-1,556	2,33E-04	AIFM2,CCNB1,CCNB2,CCND2,CDKN1A,GADD45A,GADD45B,RRM2B,ZMAT3
miR-16-5p (and other miRNAs w/seed AGCAGCA)		mature microRNA		0,652	2,39E-04	ABCF2,ACTR1A,ANLN,ARHGDIA,BDNF,CCND2,CDC14A,CDK6,CEP63,CHORDC1,DIPK1A,DNAJB4,EGFR,FGF2,FGFR1,GALNT7,GFM1,GNL3L,HARS1,IGF1R,IGF2R,IPO4,ITGA2,MLLT1,MLLT11,MYB,NFIA,NIPAL2,NPR3,NT5DC1,PCDH17,PISD,PLAG1,PLK1,PNP,PSAT1,PTGS2,RECK,RICTOR,SEC24A,SKAP2,SLC38A1,SLC38A5,TPM3,TPPP3,TXN2,UGDH,UGP2,UTP15,WIPF1,YIF1B
NGF		growth factor		1,511	2,41E-04	A2M,ADM,AGL,ATF3,BDNF,BTG2,CDKN1A,CDKN2A,CITED2,CRYAB,DHX9,DUSP1,DUSP6,EGFR,EGR1,EGR2,EHD4,EPAS1,ETV4,FOS,GADD45A,GADD45G,GAL,GRIA2,GUCY1A1,IER2,IGF1R,IGF2,ITGA1,ITGA2,JUNB,KCTD11,KLF4,LIFR,LRP1,MAFK,MAPK8IP3,NR4A1,PLA2G4A,PLAUR,PPARG,PRKAR2B,RAC1,RGS4,SEMA6D,SH3RF1,SHTN1,SLC41A2,UNC5C,VEGFC,VGF,WNT4,WNT5A,ZFP36,ZWINT	1188 (16)
ERBB4		kinase	Inhibited	-2,439	2,53E-04	BDNF,BTG2,CCN5,CDKN1A,COL3A1,DUSP1,EFNB2,EGFR,EGR1,GADD45A,GHR,GPC1,IGF2,MAP2K3,NID1,PTGS2,SFRP1,SLPI,SOCS3,SPARCL1,TIMP3,TLN1,TP53,VEGFD,WNT2	1066 (22)
trans-hydroxytamoxifen		chemical drug		-0,988	2,55E-04	ADM,ALDH4A1,ANXA3,ARNT2,BAK1,BCAS1,BMP4,BTG1,CCN5,CCNA2,CCNB1,CITED2,CLU,COL15A1,COL4A5,CYP1B1,DBN1,DUSP1,EGR1,EPB41L3,GCLC,H2BC21,IL1R1,INHBB,ITGA2,LAMB2,LOXL3,MYO1B,NELL2,NR2F2,PLAU,PRSS23,PTPRM,S1PR1,SELENBP1,SERPINF1,SFRP1,SIAH2,SMAD3,SMPD1,SP100,STC1,TGFBR2,TOP2A,VEGFC	964 (14)
ACVR1		kinase			2,57E-04	ALPL,BRINP3,C1R,CCN3,CDKN1A,CSRP2,ID2,IL33,LEF1,MOSPD2,MSX1,OGN,PROS1,RNF157,VCAM1	299 (7)
DDX5		enzyme	Inhibited	-2,971	2,58E-04	ATP5MC1,ATP5PB,ATP5PF,CDKN1A,COX5A,COX5B,CYCS,FOS,HTRA1,NDUFA12,NDUFA2,NDUFA4,NDUFB2,NDUFS6,NET1,S100A4,TP53,UQCR10,UQCRC1,UQCRQ,WNT5A	834 (12)
RAF1		kinase		-0,210	2,71E-04	ACOT7,BCL6,BTG1,CA2,CCN5,CD44,CDKN1A,CDKN2A,CDKN2B,CLDN1,CRYAB,CSTF1,DUSP6,EGR1,EMCN,EMP1,EMP3,ESR1,FOS,HNRNPA2B1,HSD11B2,IER2,IGF1R,IL1R1,ITGA2,ITGB3,ITGB5,LIFR,MAOB,MET,MYBL2,OSMR,PC,PHLDA1,PLAU,PLAUR,PLD1,PNP,PPP1R10,PRORP,PTGS2,RAC1,RPS6KA5,SELENBP1,SERPINB2,TFPI2,TIAM1,TOMM40,TRAF1,TUBA4A	762 (15)
ELAVL1		other		-0,326	3,01E-04	ARG2,ARHGDIA,ATF3,CACHD1,CALM1 (includes others),CCN1,CCN2,CD68,CDH2,CDKN1A,CENPA,CLDN1,CTSS,DUSP1,FOS,GSS,HNRNPD,HSPA2,IFIH1,IL1R1,IRF9,KIF11,MYBL2,NCAPG,NFKBIA,NUF2,OSBPL2,PBK,PCOLCE,PDCD1,PRC1,PRKN,PTGS2,SAT1,SLC25A11,SLC7A11,TBX21,TIMM17A,TMEM30B,TOP2A,TP53,TP53INP1,USP18,VCAM1,WNT5A,ZEB1,ZFP36	937 (20)
tetrachlorodibenzodioxin		chemical toxicant		1,776	3,06E-04	AARS1,ACOT7,ACSL3,ACTL6A,ADM,ALCAM,ALDH6A1,APAF1,ARNT2,ASNS,BCAT1,BDNF,BMP4,BTG1,CA3,CCN1,CCN2,CCNA2,CCT5,CD9,CDC25B,CDKN1A,CDKN2A,COL18A1,COL4A5,CRLF3,CRYAB,CTSD,CUBN,CYP1B1,DOCK7,DSC2,DUSP6,E2F8,EBF1,EGFR,EMP3,ESR1,FOS,GADD45B,GOT2,HDAC1,HDAC6,HDAC7,HDAC9,HES1,HSPA2,IGF2,IL1R1,IL2RA,IRX5,JAG1,KRT19,LTC4S,LYST,MANF,MGP,MMAB,MTCH2,MTMR7,MYB,MYH11,NNAT,NR3C1,PCCA,PCCB,PCDH18,PCDHA13,PLAGL1,PLAUR,P…	1025 (15)
NTRK1		kinase		1,213	3,09E-04	BDNF,CDKN1A,EGR1,FOS,GADD45A,H2AX,IGF2,LGALS1,NR4A1,TP53,WNT5A	811 (16)
GNL3		other		0,976	3,09E-04	CDKN1A,CDKN2A,CDKN2B,EDNRA,FGF5,GATA4,GATA6,KRT18,LATS2,MSX1,TP53	608 (7)
MAPT		other		0,922	3,11E-04	A2M,AARS1,ACAT1,ACO2,ACTR1A,ANXA6,ARF4,ATF3,ATOX1,ATP5F1B,ATP5F1D,ATP5PB,ATP5PF,ATP6V0D1,BDNF,C1QB,C1R,C1S,CAMK2A,CAPG,CCNB1,CCT7,CD44,CD9,CDKN1A,CFL1,COX5A,CRYM,CS,CTSD,CTSS,CXCL16,CXXC1,CYCS,DNM1L,EIF2AK3,EIF4A2,ENO2,ENSA,FASN,FBL,FBXL16,FOS,GEM,GFAP,GNAO1,GOT2,GPM6B,H2AZ2,HK1,HSPB8,HSPD1,HSPH1,IGFBP2,ITGA1,LDHB,LRP1,LTC4S,MCM10,MTHFD1,MTHFD1L,NCKAP1,NDUFA13,NDUFS6,NDUFS8,NEFH,OSMR,PAK1,PAK3,PA…	1032 (20)
SNAI1		transcription regulator		-0,823	3,12E-04	ACTR1A,ACTR3,AFAP1,BAK1,BMP4,CCN1,CCN2,CCND2,CD44,CD55,CDC25B,CDH2,CDKN1A,CFL1,CGN,CLDN1,CUX1,FASN,FLNB,FOS,GFAP,GSN,ITGA2,KRT18,LEF1,PEBP1,PTGS2,SERPINE1,SERPINH1,SLC29A1,SMAD3,SMAD7,SPARCL1,TGFBR2,TGFBR3,TMOD1,TPM3,TPX2,WASF3,WIPF1,ZEB1	989 (22)
IgG		complex		-0,180	3,15E-04	ADM,ATP6V0D1,BHLHE40,CALR,CARD6,CCND2,CD1B,CD9,CDKN1A,CDKN2B,CEBPD,COL3A1,CPT1A,CYP27A1,DUSP1,ECSCR,EGR1,EGR2,EMP1,ENTPD1,EZR,FGL2,FLT1,FOSB,GADD45B,GFAP,GNAS,HDGF,HEY2,IER2,IFIH1,IL2RA,INHBA,INPP5D,JUNB,KRT18,LGALS1,MAF,MAP3K8,NFKBIA,NOTCH3,PDCD1,PIM1,PLAUR,PLS3,PMEPA1,PPARG,PPARGC1A,PPL,PPP1R15A,PTGER4,PTGS2,S1PR1,SDC4,SERPINB2,SERPINE1,SERPINF1,SGK1,SLC2A6,TAP1,TBX21,TGFBR2,TGIF1,TLR3,TNFRSF1B…	1052 (16)
GNAS	1,350	enzyme		-0,067	3,19E-04	ALCAM,ALPL,ANKH,ARL4D,ATF3,BAK1,BCL6,CCN1,CD55,CHCHD10,CYP27B1,FASN,FOS,GADD45G,GEM,GOT1,HDAC7,HDAC9,IL2RA,INPP5D,ITGB3,KLF4,LPP,MAFF,NR4A1,NRP1,PDE8B,PLA2G4A,PMEPA1,PPARG,PPARGC1A,PRKCB,PTGER4,STAR,SYNGR2,TGIF1,TNFRSF1B,TRIB1,TRIM25,TUBB2B,UCK2,VGF	818 (17)
CD40LG		cytokine		-0,329	3,20E-04	ALCAM,ALG3,ANXA6,ARID4B,ATF3,ATF5,AUH,BCL6,BTG1,CA2,CCN2,CCNG1,CD44,CDC25B,CDK6,CDKN1A,CFLAR,CLU,CYP1B1,DDX46,DUSP1,EGFR,EGR1,FBL,FLT1,FOS,FOSB,FSCN1,GADD45A,GATB,ID2,IFI6,IFIT1,IL2RA,IL7R,INHBA,IRF2,ITPA,JUNB,LAS1L,MAP2K3,MAPK4,MARCKSL1,MMP11,NEFH,NET1,NFKBIA,NOC2L,PAWR,PIM1,PLAU,PLAUR,PML,PREPL,PRR3,PSMA2,PSMB10,PSMB8,PSMG1,PTGS2,PVR,RCC1,SERPINE1,SLC29A1,STK4,SYMPK,TANK,TAP1,TGIF1,TNFAIP6,TP53…	959 (14)
HMGA1		transcription regulator		-1,435	3,26E-04	ALPL,ARL2BP,CCN1,CCND2,CD44,CILK1,CITED1,CNDP2,COL4A1,COL4A2,CPE,CRYAB,CSK,DRAM2,EGR1,ESR1,FOS,GHR,GRAMD2B,GSN,HCK,IER2,IGFBP7,IL2RA,JUNB,KIT,LAMA1,LY6E,MAPK8IP1,NECTIN1,NFIB,NFYC,PIGO,PPARG,PTGS2,SDC4,SERPINH1,SHC3,SLC17A5,SOD3,SRPX,TAF9B,TRIM28	948 (20)
MAPK1		kinase		1,076	3,35E-04	ANGPTL4,ARG2,ARHGAP11A,ATF3,AURKA,BDNF,C1S,CCDC80,CCN2,CCNB1,CDH2,CDK19,CDKN1A,CFB,DOCK10,DUSP1,EGR1,EGR2,EMP1,ENDOD1,ESR1,FHL2,FOS,FOSB,GPR83,GRAMD1B,H2AZ2,HOMER1,IFI6,IFIH1,IFIT1,IGFBP7,IL2RA,IRF9,ITGAV,ITGB3,JUNB,LAMA4,LAP3,LGALS1,MAOB,MITF,MMP28,MYBL2,NR4A1,NRP1,OLFML2A,PDLIM3,PHF11,PLA2G4A,PLAU,PLD1,PML,PROS1,PSAT1,PSMB8,PTGS2,PTPRK,RBM45,S1PR3,SERPINE1,SHCBP1,SIRT6,SLC4A7,SP100,SPRY4,SPSB1,…	729 (15)
Tgf beta		group		1,830	3,39E-04	ALDH1A1,ANGPTL4,ANKH,ARID4A,ARID4B,ARNT2,BACH1,BHLHE40,BMAL1,BSCL2,CASP8,CCN1,CCN2,CCND2,CDH2,CDK6,CDKN1A,CDKN2A,CDKN2B,CFLAR,CLU,COL3A1,COL4A1,COL4A2,COQ8A,EGR2,EID1,EN1,ENTPD1,EPAS1,FGF2,FGG,FOS,FSCN1,GADD45B,GCLC,GREM1,HES1,HEY2,HEYL,HTATIP2,ID2,INPP5D,ITGA1,ITGA2,ITGA6,ITGAV,ITGB3,JAG1,JAK1,JUNB,KLF10,LARP6,LMCD1,MAF,MAFK,MERTK,MET,MID2,MITF,MMP11,MMP7,MN1,MYCBP2,MYCBPAP,NCOA1,NR4A1,PC,PDCD1,…	895 (18)
STX18		transporter		-1,061	3,42E-04	ADA,ALS2,ALYREF,ANLN,BCAM,CCN2,CDC20,CRLF1,DDB2,DGCR8,FBLN1,FLNB,GSDME,H2AZ2,HDAC6,HNRNPU,HTRA1,ID2,KIF15,LMNB1,MRPL40,MYO1E,PMEPA1,POLR3GL,SERPINE1,SFPQ,SFRP1,SMAD3,SSRP1,TOP2A,TP53,TPX2
HIF1A		transcription regulator	Activated	3,331	3,43E-04	ABCF2,ACTL6A,ADAM15,ADM,AGTR1,AK4,ANGPTL4,ANKRD37,ASNS,ATP5F1B,ATP5PF,AURKA,BCS1L,BHLHE40,BMP2,CA9,CCN1,CCN2,CCN3,CD164,CD44,CDH2,CDKN1A,CDKN2A,CEMIP,CHKA,CITED2,CLDN1,COX5A,CTSD,CYC1,ECE1,EDNRA,EGFR,EIF5A,ENO2,ENTPD1,EPAS1,FHL1,FHL2,FHL3,FLT1,FOS,FSCN1,GADD45B,GATA6,GHR,GLYR1,GSTM3,H2AX,HSPA4,ID2,IGF2,IGFBP2,INHBB,ITGA1,ITGAV,ITGB3,ITGB5,ITPR1,KRT18,KRT19,LGALS1,LIFR,MAF,MAFF,MANF,MBD2,MET,MITF,…	978 (20)
cycloheximide		chemical reagent	Activated	2,528	3,52E-04	ADM,AGTR1,ATP2B4,BDKRB1,BDNF,BTG2,CALR,CAMK2A,CCN1,CCN2,CD44,CD55,CDC25C,CDKN1A,CEBPD,CFLAR,CITED2,DHX9,DIO3,DUSP1,EGFR,EGR1,ESR1,FDX1,FGF2,FGFR1,FOS,FOSB,GADD45A,GADD45B,GADD45G,GCLC,GNAI1,GNAS,GOT1,HSD11B2,HSF1,IFIT1,IGF2,IGFBP2,IL7R,ITGB3,ITGB5,JUNB,LARP6,MLKL,MMP11,MMP7,MYOC,NFKBIA,NR3C1,NR4A1,OGN,PAX8,PBX2,PDGFA,PDGFRA,PFKFB3,PLAU,PLAUR,PLK1,PPARG,PRKAR2B,PTGDS,PTGS1,PTGS2,RERG,SERPINB2,SERP…	937 (18)
ibrutinib		chemical drug	Activated	3,667	3,58E-04	AIMP2,ASNS,ATP6V0D1,ATP6V0E1,BYSL,CD44,CDK6,CDKN2B,COX5A,DCTPP1,EPAS1,EXOSC5,FARSA,HES1,HK1,HSPD1,IMP4,IPO4,MYBBP1A,NDUFAF4,NDUFB2,NDUFS6,NDUFV1,NECTIN1,NELL2,NOLC1,PES1,PHB1,PLK1,RRP12,SLC38A1,SRM,TBRG4,TGFBR3,TTC28,UGCG	377 (7)
NSUN6		enzyme		0,775	3,63E-04	AMOTL2,CCN1,CCN2,CDC20,CDKN2C,CRIM1,DDAH1,FGF2,FSCN1,GAS6,SERPINE1,SGK1,STMN1,TNS1,TOP2A
Insulin		group		0,360	3,63E-04	ACACA,ACAT1,ACVR2A,ADAM15,AEBP1,AGTR1,ANGPTL4,APAF1,ARG2,ARRB1,ATF3,ATP5F1D,ATP5MC1,BDH1,BDNF,BMAL1,BSCL2,CA3,CCN2,CCT5,CCT6A,CCT7,CD44,CDK8,CDKN1A,CDKN2B,CEBPD,CFLAR,CIDEC,COL18A1,COL3A1,COL4A1,CRYAB,CTH,CYCS,CYP27A1,DNAJB4,DUSP1,E2F4,EGFR,EGR1,EGR2,ELOVL6,ENPP2,EPAS1,FABP3,FASN,FGF2,FOS,FOSB,FOXO3,GCLC,GFAP,HES1,HSD11B2,HSPA4,HSPA9,IGF1R,IGF2,IGFBP2,IL6ST,INHBA,ITGA1,ITGA3,ITGA6,ITGB3,JUNB,KLF4…	1156 (22)
FBN1		other	Inhibited	-2,970	3,70E-04	CCN1,CCN2,COL3A1,COL4A2,INHBA,MYH11,PPARG,SERPINE1,TGFBR2,TIMP3	970 (20)
MYO6		other		1,000	3,92E-04	ARL4D,ATF3,CDC42BPA,COL8A1,DNAJB4,DUSP1,DUSP6,ECM1,GAB2,HOMER1,IGFBP7,ITGB3,MAP2K3,MAP3K8,MAST4,MID2,NR2F1,NR6A1,PDGFA,PRG4,RAB11FIP2,SDC4,SIDT2,VASH2,VGLL3	769 (12)
GSKJ4		chemical reagent	Activated	4,260	3,99E-04	ARHGDIB,CHCHD10,CHCHD5,COX18,FXN,GADD45GIP1,HSD17B10,IDH2,MRPL11,MRPS12,MRPS15,MRPS28,MTFMT,MTX1,NDUFB7,PFKFB3,SLC50A1,TIMM13,TIMM22,TOMM40,TRMT1,UQCRQ
ACTB		other	Inhibited	-2,828	4,27E-04	AURKA,AURKB,CCNB2,CIT,IFI6,MYLK,PSMB8,RACGAP1,STMN1
miR-34a-5p (and other miRNAs w/seed GGCAGUG)		mature microRNA	Inhibited	-2,017	4,35E-04	AHCYL1,ATF3,CACHD1,CCN5,CCND2,CD47,CD55,CDK6,CDKN1A,DOCK8,DPYD,EFEMP1,FLOT2,FOXP1,HDAC1,ITGB3,JAG1,KAT2B,KDM7A,KLF4,LEF1,LRP6,MCM10,MET,MYB,PPARG,PREX2,SERPINB8,SLCO3A1,SMAD3,SPINT2,STIM1,STX6,TP53,TP53INP1,TRAM2,TSPAN13	574 (7)
TASP1		peptidase		-1,069	4,37E-04	CCNA2,CCNB1,CCNB2,CDKN1A,CDKN2A,HOXA1,HOXA4
HUWE1		transcription regulator		0,513	4,37E-04	CCND2,CDKN1A,CDKN2B,CDKN2C,EGFR,H2AX,TP53	1127 (21)
SASH1	3,320	other		1,789	4,52E-04	CCND2,CITED2,DAXX,FGL2,HDAC1,IL15RA,INHBA,LMO4,MERTK,MET,PELI1,PLA1A,PML,PTGS2,RILPL1,SLCO3A1,TCF4,TLR3,TRIM21,USP12
HDAC1	-1,780	transcription regulator		0,193	4,70E-04	AGTR1,ALCAM,APAF1,APEX1,ATF3,BCL6,BDNF,CCNA2,CCNB1,CCNB2,CCND2,CD44,CDC25C,CDKN1A,CDKN2A,DCLRE1C,DENND2B,DUSP1,EGFR,EGR1,ESR1,FAM107A,FLT1,FOS,GABARAPL1,GNAS,H2AX,HES1,MCM10,MTA3,MYBL2,NEFH,NFKBIA,PAX8,PDGFA,PFKFB3,PLAU,PLK1,PPARG,PPARGC1A,PREX1,PTGS2,RECK,RGS10,RRM2B,SATB1,SERPINB2,SERPINE1,SFRP1,SGK1,SLC35D1,SLC8A1,SMAD7,TGFBR2,TNS1,TOP2A,TP53,TPD52,TPX2	921 (18)
tamoxifen		chemical drug		0,602	4,81E-04	ACACA,ACKR3,ACOX2,ADM,ALDH3A2,ATP5F1B,BDNF,BMP2,BMP4,CA2,CASP8,CCDC80,CCN1,CCNA2,CDH2,CDK6,CDKN1A,CEBPD,CFLAR,CLU,COL11A1,CPE,CTSD,CYCS,E2F4,EGFR,ESR1,ETV4,FAM83D,FASN,FHL2,FLOT1,FOS,HAS2,HES1,HEXIM1,IGF2,JUNB,KIF11,KIF2C,KIF4A,KRT18,LOXL3,MAFF,MET,NCAPH,PFN1,PPARG,PPP5C,PRSS23,PSMA7,PSMB5,PSMC3,PTGS2,RERG,SALL1,SCUBE2,SLC7A2,SLC7A5,SMAD3,SMAD7,SMC4,TGFBR2,TOR3A,TP53,TSPAN9,UGCG,UTRN,YPEL3	1075 (25)
GNRH		group		1,817	4,83E-04	ATF3,DUSP1,EGR1,FOS,ISL1,PHB1,PTGS2,RPS6KA5,SEMA6B,SGK1,SRXN1,STC1,VGF,ZEB1	547 (15)
diclofenac		chemical drug		-0,274	4,83E-04	AARS1,ASNS,ATF3,BACH1,BCAT1,CDKN1A,CTH,EIF4A1,EIF4A2,FOS,IL2RA,JAG1,KLF4,MAP1LC3B,MED13L,MTHFD2,OSMR,PPP1R15A,PSAT1,PSPH,PTGS2,SARS1,SERPINE1,VEGFC,XPOT	946 (20)
Smad		complex		1,810	4,89E-04	ANGPTL4,CCN2,CDKN1A,CDKN2A,CDKN2B,ID2,INPP5D,SERPINE1,SMAD7,TBX21,WNT5A	502 (7)
SPDEF		transcription regulator		-0,088	5,03E-04	CCN2,CDH2,CDKN1A,COL4A1,COL4A2,COL4A5,COL4A6,EGFR,FGFR1,IL33,ITGA3,ITGA6,LAMB2,LEF1,PLAU,PLAUR,SERPINE1,SMAD2,SMAD3,STMN1,WNT5A,ZEB1	837 (12)
COLQ		other		-0,517	5,03E-04	ADAMTS2,ASPN,BDNF,BMP4,COL11A1,COL4A1,COL4A2,COL8A1,DTNA,ECM1,FBLN5,GPC1,LAMA4,LAMB2,LRP4,MFAP2,NID1,RAPSN,SDC4,SNTA1,SSPN,WNT4
topotecan		chemical drug		-0,854	5,04E-04	ASAP2,ASAP3,ATF3,ATF6B,AURKA,BTG1,CAMTA1,CARNMT1,CCNB1,CD276,CDH8,CDKN1A,CEBPD,CFLAR,CITED2,CSTF1,EGR1,EMC10,ENTPD7,FAT1,FHIT,FOS,FOSB,GABRB1,GADD45B,GPC6,HSD17B8,HSPD1,IL1R1,INTU,ITGA2,JUNB,KALRN,KCNMA1,KIAA0040,MAP2K3,MAP3K8,MARCKSL1,MED13L,MIER2,MYB,MYBL2,NFIA,NFKBIA,NLGN1,NNAT,NXPH1,PARD3B,PIP4P1,PLK1,PNP,PRKAR2B,PRKN,PRNP,PTGS2,PTPRK,PTPRM,PUM2,RAB5A,RPS6KA5,SFPQ,SLC7A5,SOCS3,STK39,TANK,TIAM…	873 (17)
tetradecanoylphorbol acetate		chemical drug		1,511	5,23E-04	ADAM15,ADAM8,ADAMTS4,ADM,AGTR1,ALCAM,ANGPTL4,ARF4,ARHGAP32,ASAH2,ATF3,ATP2B4,AURKA,AURKB,BAK1,BCL6,BDNF,BMP2,BMP4,BMP6,BTG1,BTG2,CA2,CAPG,CCN1,CCN2,CCNA2,CCND2,CD276,CD44,CD55,CD68,CDKN1A,CDKN2A,CDKN2B,CEMIP,CFLAR,CIDEC,CLDN1,CPE,CTSD,CYP27B1,DES,DGKD,DIO3,DNAJC3,DUSP1,DUSP6,E2F4,ECE1,ECM1,EFNB2,EGFR,EGR1,EGR2,EIF4A1,EIF5A,EIF6,EMP1,EN1,ERCC6L,ESR1,EZR,FDX1,FGF2,FHL3,FKBP5,FLT1,FOS,FOSB,FOXP1,FZD…	1048 (17)
nocodazole		chemical reagent		-1,155	5,37E-04	ANLN,AURKA,CCNB1,CDKN1A,CDKN2A,CFLAR,CHFR,CSK,ESR1,FOS,LATS2,MAP3K8,MAPK12,MAPK4,PAK3,PIM1,PLK1,PPP1CA,PPP1CC,PPP4C,PPP5C,PRKCB,PRKCG,PTGS2,STK4,TP53	1053 (23)
Raf		group		0,232	5,42E-04	B4GALT6,CDKN1A,CDKN2A,DUSP6,EGR1,FOS,HAS2,ID2,IER2,IGF1R,KRT18,MAFF,MANSC1,MYH11,PPARGC1A,SLC20A1,SLC43A3,SPRY1,SPRY4,STON1,TOP2A	690 (15)
F3		transmembrane receptor		0,541	5,42E-04	BRINP3,CCN1,CCN2,DUSP6,EFEMP1,EGR1,FOS,ITGA2,LEF1,MAPKAPK3,MDK,MMP7,PAK3,PAPOLA,RAC1,SERPINE1,SPRY1,SPRY4,TGFBR2,UBASH3B,VCAM1	504 (13)
LONP1		peptidase	Activated	2,408	5,42E-04	ACAT1,ASNS,ATP5F1D,ATP5PF,CHCHD3,COX5A,ECSIT,FASTKD2,GFER,HNRNPA2B1,HSPA9,HSPD1,IMMT,MARS1,MDH2,MTHFD2,PFN1,PTGS2,SARS1,TIMM23,TPM3
HSF1	-1,510	transcription regulator		-0,460	5,53E-04	ACACA,ACADL,ATAD2,ATP5PF,BMP4,BUB1B,CCN2,CCNA2,CCT3,CCT5,CCT6A,CCT7,CENPA,CFLAR,CKS2,CLU,COL18A1,CRYAB,CSRP2,DCTPP1,DPT,E2F8,EFEMP1,EGFR,EIF4A2,FASN,FBLN1,HCK,HNRNPA2B1,HSF1,HSPA4,HSPB8,HSPD1,HSPH1,IL7R,INHBA,INHBB,ITGB5,LAMA4,LSM2,MITF,MLH1,MSH3,PPARG,PPARGC1A,RANGAP1,RBM23,SERPINH1,SMC1A,SMTNL2,SNCAIP,STAR,TCP1,TRA2B,VCAM1	1155 (21)
Ngf		group		1,728	5,79E-04	BDNF,CDKN1A,CLU,DCX,DUSP1,EGR1,ENO2,FGF2,FGFR1,FOS,IER2,MYB,MYBL2,NCAM1,NR4A1,PLAUR,PPARGC1A,SERPINE1,TP53,VGF	666 (18)
BMP6	8,510	growth factor		0,810	5,88E-04	ALDH1A2,ARHGAP18,ARMCX3,BMP4,CCN2,CD44,CDKN1A,CDKN2C,CYP1B1,FRMD4B,ID2,INHBA,INHBB,KLF4,MSX1,MSX2,PCOLCE2,PMEPA1,PTGS2,SERPINE1,SLC20A1,SLC39A10,SMAD7,SMARCA1,STAR,WNT2,ZEB1	609 (16)
EML4-ALK		fusion gene/product		0,200	5,93E-04	APAF1,BMP2,CD44,CDKN1A,CDKN2A,CDKN2C,CERT1,COL3A1,DUSP1,DUSP6,EGFR,EGR1,GADD45B,IL15RA,ITGB5,JUNB,MAP3K13,MET,MITF,PPARG,SERPINE1,SMAD2,SOCS3,SP100,TP53	741 (15)
MITF	2,530	transcription regulator	Inhibited	-2,084	5,94E-04	ACO2,ALCAM,ALDH16A1,AP1S1,AP1S2,APOLD1,AURKB,CCNB1,CD151,CD44,CDC25B,CDCA3,CDCA8,CDKN1A,CDKN2A,CENPF,CENPM,CHKA,ESPL1,FGD4,FOS,FRMD4B,GMPR,GPM6B,GPR137B,HES1,HPS3,INPP4B,ITGA3,IVNS1ABP,KIF20A,KIF4A,KIFC1,KIT,LYST,MET,MGP,MICAL1,MITF,MMS19,NR3C1,NUF2,PAX6,PLA1A,PLK1,PPARGC1A,SERPINE1,SERPINF1,SH3BP4,SHTN1,SLC14A1,SPAG5,SPC24,TDG,TDRD7,TP53,TPX2,ZFYVE16	996 (16)
aldosterone		chemical - endogenous mammalian		1,625	6,04E-04	ADM,BDNF,BMP2,BMP4,CACNA1G,CCN2,CD68,COL3A1,DAXX,DUSP1,EGFR,EGR1,FKBP5,FLT1,FOS,HAS2,IGF1R,KCNMA1,KCNMB1,MLLT3,NDRG2,NFKBIA,NR3C1,PDGFA,PHLDA1,PLAUR,PPARG,PPARGC1A,PROCR,PTGDS,PTGS1,PTGS2,SERPINE1,SGK1,TBC1D4,VCAM1,YWHAB,ZBTB16	835 (18)
FAS		transmembrane receptor		-1,171	6,07E-04	AIFM1,ARHGDIA,CASP8,CCN2,CD44,CDKN1A,CEBPD,CFLAR,COL15A1,COL18A1,COL3A1,COL4A1,COL4A2,COL8A1,CYTH2,DUSP10,EGR1,EGR2,F2RL1,FGL2,FLOT2,FLT1,FOS,FOSB,FOXO3,FSCN1,GADD45G,GNG7,GORASP1,GPR107,GRIA3,GRK5,IFIT1,IL15RA,IL18R1,INPP5D,ITGAV,ITPR1,MERTK,MET,MGP,MYO18A,NECTIN1,NFKBIA,NR3C1,NR4A1,P2RY2,PDLIM7,PIK3CG,PINK1,PLAU,PLD1,PPP1CC,PPP1R15A,PRKCB,PTGER4,PTPRN,RND1,SERPINB2,SERPINE1,SIAH2,SLPI,SPG7,TAGL…	998 (16)
HMG20A		transcription regulator	Activated	2,921	6,08E-04	ADM,ATF3,CCN1,CCN2,CD44,CD9,CLU,ECM1,FASN,FGF2,GADD45A,IL15RA,INHBA,ITGA2,KRT18,LAMA1,LY6E,MGP,MYLK,NIBAN1,NSDHL,OSMR,P2RY2,PLAUR,SDC4,SERPINE1,TIMP3,TLR3,VCAM1,VEGFC
PUM1		other		-1,225	6,14E-04	CDKN1A,FOXP1,GATA6,LAMA1
WNT1		cytokine		0,400	6,25E-04	APAF1,BMP4,CCDC80,CCN5,CCNB1,CCND2,CCNG1,CDKN1A,CDKN2A,COL3A1,DKK2,DUS2,E2F4,EGR1,EIF5A,ENPP2,ETV4,FOS,GADD45G,HES1,IGF1R,IGF2,JUNB,KIT,KRT19,LEF1,LY6E,NOTCH3,PPARG,PTGS2,SERPINE1,STRA6,TP53,VEGFC	997 (22)
TCF3		transcription regulator		0,999	6,29E-04	ADA,AFDN,ALCAM,ANLN,ANXA6,ARSA,ASF1B,ATF3,AURKA,BCL6,CA2,CCNA2,CCNB1,CCNB2,CCND2,CD55,CDC20,CDC25B,CDCA3,CDK20,CDK6,CDKN1A,CDKN2A,CDKN2B,CDKN2C,CGREF1,CKS2,CRELD2,E2F4,E2F8,EAF2,EBF1,ENTPD1,ESR1,GADD45A,GADD45B,H2AX,HYOU1,ID2,IL18R1,IL2RA,IL7R,IQCB1,KIF11,KIF2C,KIF4A,KIT,KLF4,LEF1,LMO4,MAF,MANF,NCAPG,NDN,NFIL3,NOTCH3,NUF2,PDCD1,PML,PPARG,PRC1,PRDX4,PTGS1,RACGAP1,S1PR1,SDF2L1,SEC11C,SELENOP,SEMA3F…	707 (12)
Immunoglobulin		complex		-0,501	6,36E-04	ACACA,ACBD5,ACO2,ADAMTS2,ADM,ARRDC2,ATP5F1B,ATP5F1D,ATP5PF,BAK1,BCAT1,BCL6,BDNF,BMP2,BMP4,BSCL2,C1QB,CALR,CAPG,CCN2,CCNA2,CCND2,CD164,CD276,CD44,CD68,CD9,CDH2,CDK6,CEBPD,CHEK2,CHN2,CLDN15,CLU,COL3A1,COL4A1,COL4A2,CORO2A,CPEB2,CPT1A,CST3,CTH,CTSD,CTSS,CXCL16,CYP1B1,CYP27B1,DUSP1,DUSP6,DYSF,EGR1,EGR2,EIF2AK3,ENO2,ENTPD1,ESM1,ESR1,FAM107A,FASN,FGL2,FKBP5,FLNB,FOS,FOSB,FOXO3,GAS6,GFAP,GMPR,GPR83,GPX3…	1035 (17)
raloxifene		chemical drug		0,329	6,37E-04	ACVRL1,ALDH4A1,ANXA3,BAK1,BCAS1,BMP2,BMP4,CCN5,CCNB1,CDKN1A,CLU,CYP1B1,DBN1,DUSP1,ENPP2,ESR1,FLNB,H2BC21,HES1,IDH2,IL1R1,INHBB,ITGB3,LAMB2,MYO1B,NCOA1,PDGFRA,PRSS23,PTGS2,RAC1,SELENBP1,SERPINE1,SIAH2,SMAD3,SMAD7,SMPD1,STC1,TGFBR2,TIMP3,TOP2A,TUBA4A	1000 (19)
WAKMAR1		other		0,367	6,41E-04	CCDC115,CDK6,EIF2AK3,FGF2,FOS,KAT5,KIF11,LAMB2,LPAR2,NUF2,RABGEF1,TIMP3,ZFAND4
mir-1		microRNA		0,642	6,43E-04	BDNF,CCND2,CDK14,DHX15,EIF4E3,EML4,ESR1,HACD3,HNRNPU,HSPD1,IGF1R,MCU,MET,MTX1,MYLK,NOTCH3,NXT2,PDGFA,PFKFB3,PPP2R1B,SEC61A1,SFRP1,SH3BGRL3,SMARCA4,STX6,SULF1,TAGLN2,TMEM243,TRIM2,UTRN,VEGFC
TMPRSS2-ERG		fusion gene/product		1,787	6,43E-04	CARD6,CBX2,CCNB1,CTH,DGKB,DPYD,DYSF,FAM133A,FHOD3,FOXP2,FSCN1,GPRC5B,IGF1R,INHBA,KLF11,LFNG,P2RY2,PHLDA1,PIM1,PPARG,PRSS23,PSAT1,PSPH,ROR1,SFRP1,SLC7A11,TCEA3,USP53,VEGFC,WNT5B,ZEB1
deferoxamine		chemical drug	Activated	2,396	6,55E-04	ADM,ANGPTL4,BACH1,BDNF,BHLHE40,CA9,CACNA1G,CCNB1,CCND2,CD47,CDKN1A,CDKN2A,CFLAR,CITED2,DNM1L,DUSP1,DUSP10,DUSP16,ECM1,EGFR,EPAS1,FASN,FGF5,FLT1,FOS,GADD45A,GADD45B,GEM,IFI6,IGFBP2,IREB2,KIT,MAP1LC3B,NFIL3,PFKFB3,PLA2G4A,PLAUR,PPARG,SERPINB8,SERPINE1,SLC26A11,SMAD2,SMAD7,SPRY4,TEC,TP53,UBE2E1,VCAM1	918 (18)
valproic acid		chemical drug		0,472	6,57E-04	ACACA,AHI1,ATAD2,ATF3,ATP2B4,BDNF,CACYBP,CALR,CASP8,CCN1,CCND2,CD151,CD44,CDKN1A,CENPM,CHKA,CITED4,CPT1A,CRLF1,CROT,CYP1B1,DENND2B,DNAJB11,DNAJC3,EIF2AK3,ELOVL6,ESR1,FAM107A,FNBP1,FRS2,FSCN1,GADD45B,GFAP,HDAC7,HNRNPA1,HOMER1,HOXB4,ID2,IDS,IGF1R,ITM2C,KIT,LOXL3,MAPK8IP1,MRPS2,NCAM1,NR3C1,NSDHL,P3H2,PAK1,PKIB,PPARG,PRMT2,PRSS23,PSMA2,PSMA7,PSMB10,PSMB5,PSMB8,PSMC3,PSMC4,PSMC5,PSME3,PSME4,PTGS2,RCL1…	1175 (18)
Nr1h		group	Inhibited	-2,747	6,67E-04	ACACA,ACADL,ACSL3,ADAMTS3,ALDH1A1,ALDH1A2,ARG2,ARNT2,BMP6,C2,CCND2,ECE1,EDNRA,ELOVL4,ELOVL6,FASN,FLT1,HCK,IFIH1,ITPR1,MARCKSL1,MERTK,NLRP3,PML,PPARGC1A,PTGES,PTGS2,SBNO2,SFRP1,SLC8A1,STAR,TAP1,TIMP3,TP53,TRPC4,ZBTB16	1001 (21)
FANCC		other		-0,308	6,83E-04	FGFR1,FHL2,FZD4,FZD9,HES1,HOMER1,HSPA4,IL1R1,JAG1,MAPK8IP1,MMP7,NR3C1,OAT,PRKCB,PROX1,PTGS2,SFRP1,SKAP2,TOM1L1,TP53,WNT5A	915 (16)
NME1		kinase		-1,732	6,88E-04	CCN2,CDKN1A,CSTF1,CTSD,DHX16,FBL,FZD1,HNRNPA2B1,MET,NETO2,PTGS2,PTN,RAC1,SERPINE1,SMAD7,TP53	970 (23)
SPRY2		other		-0,630	7,22E-04	ADAM8,ANGPTL4,BMP2,CDKN1A,CROT,DUSP6,EGFR,EPAS1,EPHB4,ETV4,FOS,ID2,IGF2,IL33,ITGA2,LMO4,MET,NR2F1,PFKFB3,PLAUR,PTGS2,RBP4,SATB1,SDCCAG8,SLPI,SPON1,TFPI,TRIB2,TSPAN13,ZEB1	995 (21)
TCF7L2		transcription regulator		-0,040	7,22E-04	ABHD17B,ACADL,ACSL3,ADAMTS4,ADO,AGO3,ALDH1A2,ALDH3A2,ANLN,APLP1,ARHGDIB,BMP4,CCDC3,CCN2,CCN5,CCND2,CCNYL1,CD44,CDK19,CDKN1A,CDKN2A,CEMIP2,CILK1,CNP,DOCK10,DOCK9,DRAM2,EGFR,ELOVL1,EN1,ENPP2,ENPP4,EPAS1,FBXO8,FOS,GRAMD2B,GSN,GSS,HOXB9,HSPA2,ID2,IGFBP2,IPO13,JAG1,KAT2B,KLHL2,KMT5A,LEF1,LPAR3,LTV1,MET,MMP7,MOSPD2,MSX2,MYB,NDE1,NKAIN1,NNAT,NR2F2,NUDT4,PELI1,PLAU,PLAUR,PLEKHG1,POLR1D,PPARG,PPARGC1A,PRR…	1074 (20)
TAF4		transcription regulator	Activated	2,173	7,23E-04	BCL6,BDNF,CARMIL1,CCN2,CDH3,CLDN1,EGFR,GAS6,GREM1,HOPX,ID2,ITGA6,KLF4,MAFF,MAFK,MSX2,PBK,PDGFA,PPARGC1A,PTN,SCUBE1,TAF10,TGM3,VEGFC,VEGFD
Interferon alpha		group		0,392	7,33E-04	ANXA3,APOL3,ASNS,ATF3,BAK1,BCL6,BMP4,BTG2,CASP8,CCNA2,CCNB2,CCND2,CDC20,CDKN1A,CLIC2,CNP,COL15A1,COX7A1,CPEB2,CRELD2,CTH,CTSS,CYP1B1,DAXX,DOCK10,DUSP6,E2F4,EGFR,ENPP2,ENTPD1,FASN,FBXO6,FOS,GCLC,GSTM3,IFI6,IFIH1,IFIT1,IL15RA,IL18R1,IL1R1,IL2RA,IL6ST,IL7R,IRF9,ITGA11,ITPR1,JAK1,KRT19,LAP3,LGALS9,MARCKSL1,MCRS1,MERTK,MMP28,MTHFD2,NFIL3,NFKBIA,PBK,PHF11,PI4K2B,PIM1,PLAUR,PML,PRC1,PSMB10,PSMB8,PTBP1,P…	1102 (18)
Ras homolog		group		0,923	7,34E-04	CCN2,CDKN1A,EGR1,FOS,ITGAV,ITGB3,PDGFRA,PLAU,PTGS2	636 (16)
LIN9		other	Inhibited	-2,000	7,34E-04	AURKA,BUB1B,CCNA2,CCNB1,CDKN1A,CDKN2A,DLGAP5,MYBL2,PLK1
telapristone acetate		chemical drug			7,34E-04	AURKB,CCNA2,CCNB2,CDC20,CDC25C,CENPF,KIF11,TOP2A,TPX2
kainic acid		chemical toxicant		1,293	7,36E-04	APOLD1,ATF3,BDNF,BMP4,BTG2,CCN5,CD44,CDKN2A,CSRNP1,CUBN,DCX,DUSP1,EGFR,EGR1,EGR2,FGF2,FOS,FOSB,GABRB2,GADD45B,GFAP,GRIA2,GRIA3,HOMER1,HYOU1,JUNB,LEF1,MMP7,NCAM1,NFIL3,NFKBID,NR3C1,NR4A1,PLAU,PLAUR,PPP1R15A,PTGES,PTGS2,RGS4,SIX1,SPTY2D1,TP53	941 (16)
NRAS	-1,630	enzyme		0,734	7,42E-04	ADCY2,ATF5,CCNB1,CCNB2,CCNG1,CD68,CDC20,CDC25C,CDKN1A,CDKN2A,CDKN2B,CENPA,CLEC11A,CXXC5,DUSP6,EGR1,EIF2AK3,EPAS1,ETV4,EXO1,FHL1,HTRA1,IFIH1,IFIT1,ITGA2,KIF2C,LGALS1,MGP,MITF,MYBL2,NCAM1,NPR3,NRAS,PLAU,POLR2M,PSMB10,PSMB8,PTGS2,PTP4A3,SBNO2,SESN3,SLC66A3,SPRY4,TAP1,TULP4,USP18,ZNF703	989 (20)
SCH 58261		chemical reagent		-0,787	7,50E-04	ARHGEF7,BDNF,CCT5,EGR1,EGR2,FOS,JUNB,NR4A1,PARK7,PTGS2,TPST1	483 (10)
SFN		other		-0,621	7,50E-04	BCL6,BTG2,CDH2,DSC2,DSG2,FKBP5,IL1R1,KRT18,NET1,SGK1,ZEB1	1181 (19)
2-amino-5-phosphonovaleric acid		chemical - other		-1,673	7,53E-04	AAGAB,ADAMTS2,ALS2,ANKRD37,ANLN,APAF1,BDNF,CCDC28A,CDK20,CGN,DKK2,DUSP1,DUSP6,EGR1,EGR2,FOS,FOSB,GADD45A,GADD45B,GADD45G,HDAC9,JUNB,MLST8,NHSL1,NPY1R,NR4A1,NUDT4,NUDT9,OTULINL,PHLDA1,PTGS2,RASGEF1B,RPS6KA5,SPRY4,ZHX1	618 (15)
TFEB		transcription regulator		-1,337	7,64E-04	ACACA,ALCAM,ARSA,ATP6V0E1,AURKA,BCL6,BORA,BTG1,BUB1B,CCNB1,CCNB2,CD55,CDC27,CHCHD10,CLN3,CTSD,CTSF,E2F8,ECM1,EMP1,EXO1,FASN,FOS,GAA,GATA4,GNPTG,GPR65,GSPT1,HDAC1,HOPX,HPS3,IGF2R,IL33,JAG1,MAP1LC3B,MCM10,MCOLN1,MDM4,MET,MITF,MLH1,MYBL2,NCAPG,NDEL1,NFIA,NRBF2,NUF2,PHLDA1,PIP4P1,PNP,PPARG,PPARGC1A,RAD17,RANGAP1,RUVBL1,SLC1A3,SLC36A1,SMC4,SPDL1,SPRY4,SSRP1,STK4,TNFAIP6,TOP2A,TRAF1,ZWINT
L-methionine		chemical - endogenous mammalian		-1,163	7,88E-04	AGTR1,ASNS,ATF5,AURKB,BDNF,BTG1,CCNB1,CCNB2,CDCA8,CDK19,CDKN2C,CLU,GADD45B,NFKBIA,PRC1,PTGS2,SLC7A11,SMAD7,TOP2A	1166 (23)
bee venom		chemical - endogenous non-mammalian	Activated	2,313	7,90E-04	CCNB1,CCNL1,CNNM2,DDX27,FOSB,GADD45A,GEMIN4,ITGAV,JUNB,KIFC1,KLF4,MAP3K8,MARCHF7,NFIL3,NFKBIA,NLRP3,PPP1R15A,PRC1,PTGS2,SERPINB2,SLC7A11,SOCS3,TAMALIN,TOP2A,TRAF1,YBX3	762 (10)
EIF2AK3	1,760	kinase	Activated	2,182	7,91E-04	AARS1,ABCF2,APAF1,ARF4,ASNS,ATF3,ATF5,BDNF,BMAL1,BTG2,CA9,DNAJC3,DNM1L,EGR1,EIF2AK3,ERO1B,FBXO8,FGF2,GADD45A,HSPA9,KLF4,LMO4,MAP1LC3B,NARS1,NFIL3,PPP1R15A,PRKN,SARS1,SEC22B,SEC61A1,SIAH2,SLC1A4,SLC35B1,TARS1,TP53,YARS1,ZFP36	982 (21)
Hdac		group		-1,661	8,06E-04	ADGRL3,AGTR1,APAF1,ATF3,BCL6,BDNF,BMP2,CDKN1A,E2F4,EDNRA,EGFR,EGR1,EMX2,EYA1,FOS,GADD45B,HOXD11,HTRA1,KLF10,LRP4,MEOX2,MYBL2,NCKAP1,NR4A1,NRP1,ONECUT2,OSR1,PPARGC1A,PREX1,RGS10,RRM2B,SFRP1,SIM2,SLC8A1,SPRY1,TCF21,TGFBR2,WNT4	1066 (21)
bendamustine		chemical drug		0,816	8,28E-04	AURKA,CCNB1,CDKN1A,EXO1,PLK1,TP53	607 (7)
cigarette smoke		chemical toxicant	Activated	3,200	8,39E-04	ADM,AOX1,CCN1,CCN2,CDKN1A,CDKN2A,CLU,COL4A2,CYP1B1,EGR1,EIF2AK3,EMCN,EPAS1,FOS,FOXO3,GADD45G,GCLC,GPX3,GSTA3,HSPA9,KLF4,LRP1,MAFF,MAP1LC3B,MAP2K3,MAPK8IP3,NFKBIA,NRG1,P2RY2,P2RY6,PRDX4,PTGES,PTGS2,RAPGEF3,SERPINE1,SIRT6,SLC1A4,SLC6A9,SMAD7,SOD3,TCN2,TP53,TSC2,TTC3,UGDH,WNT5A,YTHDC2	972 (21)
CTCF		transcription regulator		-0,224	8,52E-04	ADRA2C,AURKA,BDNF,CD68,CDKN1A,CDKN2A,DOT1L,EGR1,GATA4,IGF2,IL1R1,MDK,MELTF,NCAM1,NEFH,PAX6,PCDHA13,PCDHB11,PCDHB14,PDCD1,PTGS2,SGK1,SLC7A11,TP53,TUBA4A,WRAP53,ZBTB16	885 (11)
salirasib		chemical drug		-0,814	8,79E-04	ADM,AK4,ATF3,BHLHE40,CA9,CITED2,ENO2,HDAC1,LGALS1,NRAS,P4HA1,PDGFRA,PFKFB3,PLAU,SERPINE1,STC1,VEGFC	368 (7)
MXD1		transcription regulator	Activated	3,297	8,82E-04	ACO2,BCL6,CCNA2,CCNB2,CCND2,CCNG1,CDK14,CENPF,COX10,COX7A2L,CYC1,EIF4A1,IDH2,ITGA1,MRPL44,MYBBP1A,NDUFA10,NOP14,PES1,SARS1,TARS1,TOP1,TOP2A
NFYA		transcription regulator		0,177	8,82E-04	APAF1,CALR,CCNA2,CCNB1,CCNB2,CDC25B,CDC25C,CDCA8,CDKN1A,CHEK2,COL11A1,EGR1,FASN,GADD45A,GADD45B,HOXB4,JUNB,MLH1,PPP1R15A,RGS4,TGFBR2,THOP1,TOP2A	904 (12)
TLR7/8		group		0,000	9,07E-04	CA2,CFLAR,GEM,KCNMA1,MAP3K8,NFKBIA,PLAUR,PPP1R15A,PTGS2,REPS2,RGS20,SLC7A11,TNFAIP6	679 (13)
phorbol 12,13-dibutyrate		chemical - endogenous non-mammalian		1,040	9,07E-04	ALPL,CCND2,CD55,CDKN1A,FOS,IGF1R,ITGA2,MAP3K8,PRKCB,PRNP,PTGS2,SERPINE1,SPRY4	1004 (21)
GNA15		enzyme			9,09E-04	ACKR3,ADARB1,ADM,BMP4,CEBPD,CRYAB,CTH,CYCS,FBLN5,FHL1,FHL2,GADD45A,HES1,LAMB2,MAFK,MGST1,MYH11,NPR3,PAWR,PDLIM1,PRKAA2,PRSS35,PTGS2,SELENBP1,SLC29A1,SLC6A6,SORBS2,UGDH	743 (11)
SB-431542		chemical reagent	Inhibited	-2,164	9,12E-04	ACACA,ADAM15,ASPN,BMP4,BMP6,BSCL2,CCN2,CD44,CDKN2A,COL3A1,COL4A1,ECSCR,FASN,FOS,GADD45B,GAL,GFAP,ID2,IGFBP7,ITGA11,KRT18,LAMA1,MSX2,NSDHL,PAX6,PCOLCE,PTPRK,S1PR3,SERPINB2,SERPINE1,SLC38A5,SMAD2,SMAD7,SPSB1,STAR,TGIF1,TNFAIP6	1080 (23)
SKIC2		enzyme		-0,258	9,32E-04	AK4,ASNS,BCAT1,BHLHE40,CCNG1,CTH,GOT1,IL33,MTHFD2,P4HA1,PPP1R15A,SLC6A6,SLC7A11,SLC7A5,STC1
ADRA1B		G-protein coupled receptor			9,32E-04	BDNF,CDKN1A,CEBPD,COL3A1,CSRP2,DDAH1,DUSP1,EGR1,EGR2,FOS,IL6ST,MSX2,NR4A1,PAK1,PRRX1	905 (16)
PPARA		ligand-dependent nuclear receptor		-0,943	9,41E-04	ACACA,ACADL,ACAT1,ACOT8,ALDH3A2,ANGPTL4,APAF1,APEX1,ARHGDIA,ASL,ASNS,ATP5F1B,AURKA,BDNF,C1QB,C1R,C1S,C2,CA9,CCNA2,CCNB1,CDKN1A,CDKN2A,CDKN2C,CEBPD,CHKA,CIDEC,CPT1A,CROT,CS,CTH,CYCS,CYP27A1,ELOVL6,ENTPD1,ETHE1,F11R,FABP3,FASN,FBXO21,FGG,FOS,GOT2,GSTM3,H2AX,H2AZ1,HSD17B10,HSD17B11,IGFBP2,KIF20A,KIF2C,KIF4A,LIFR,LIPG,MGST1,NFKBIA,NSDHL,PAQR9,PC,PHLDA1,PLK1,POR,PPA1,PPARG,PPARGC1A,PRC1,PRKN,PTGR1,PTG…	653 (18)
5-N-ethylcarboxamido adenosine		chemical reagent		0,048	1,01E-03	ACKR3,ADM,ARG2,BHLHE40,BTG2,CCN2,CDH2,CDKN2B,CEBPD,DUSP16,EGR1,EGR2,FGF2,FZD1,GADD45A,GCLC,IER2,INHBA,JUNB,MMP11,NFIL3,NR4A1,NRP1,PROCR,RAC1,SERPINE1,SLC4A7,SOCS3,SRXN1,ST3GAL1	793 (18)
docetaxel		chemical drug		-1,018	1,06E-03	AURKA,CASP8,CCNB1,CCND2,CDC20,CDC25C,CDH2,CDK6,CDKN1A,CDKN2A,CHEK2,EDNRA,EGFR,EPS8,FGF2,IGF1R,ITGA2,ITGAV,ITGB3,PIM1,PLAU,PTGS2,SPAG5,TP53,UGCG	987 (21)
DLX1		transcription regulator		-1,656	1,06E-03	ALDH1A1,ARTN,ARX,ASPM,CD44,CDH6,ENO2,FBLN1,FGFR1,GAD2,HTRA1,KIT,MSX1,PAX8,PCOLCE2,QSOX1,RGS4,SERPINE1,TPM2,VEGFC,WNT5A
SIRT1		transcription regulator		0,273	1,07E-03	ACADL,ARNT2,ATXN10,AURKB,BDNF,CCNB2,CCND2,CD9,CDH2,CDKN1A,CDKN2A,CDKN2B,CDKN2C,CFLAR,CPT1A,CYCS,DDAH2,EIF2AK3,EPAS1,EPDR1,ESR1,FASN,FGF5,FGFR1,FOXO3,GABARAPL1,GADD45A,GATA4,GATA5,GSTA3,GSTM1,GSTM3,H2AZ1,H2BC18,HCK,HSPA4,IDH2,IGF1R,ITPKA,KALRN,KIF13B,LAMA4,LAPTM5,LEF1,LY6E,MAF,MLH1,MLLT1,MTHFD1L,MYL6B,NEDD4L,NELL2,NLGN1,PC,PDGFRA,PHB1,PML,PPARGC1A,PRMT3,PTN,RAC1,SEC61A1,SERPINE1,SFRP4,SIRT6,SLC29A…	1011 (22)
SB203580		chemical drug	Inhibited	-2,571	1,13E-03	ADAMTS4,ALPL,AMOTL2,ANXA3,ARHGDIB,ATF3,BDKRB1,BDNF,BMP2,BMP4,CCN2,CCNB1,CD47,CD55,CDH2,CDKN1A,CDKN2A,CEBPD,CHEK2,CLDN1,COL3A1,CRYAB,CYP1B1,CYP26B1,DNAJC3,DUSP1,EFEMP1,EGR1,FABP3,FLT1,FOS,FOSB,GADD45A,GK,GMPR,HAS2,HSD11B2,IFIT1,IL2RA,ITGB3,JUNB,LIFR,MAPK12,MITF,MMP8,MORC4,MYH11,NEFH,NFKBIA,NOL9,NR4A1,P4HA1,PDCD1,PDGFA,PDGFRA,PLA1A,PLAU,PLAUR,PLB1,PPARG,PPARGC1A,PPARGC1B,PPP1R15A,PRMT1,PTGDS,PTGES,…	706 (15)
NFkB (complex)		complex	Activated	2,698	1,14E-03	A2M,ACKR3,ADM,ADRA2C,ATF3,BAK1,BDNF,BLVRA,BMP2,C1R,CASP8,CCN1,CCN2,CCNB1,CCNB2,CCND2,CD44,CD82,CDC25B,CDKN1A,CEBPD,CFB,CFLAR,CGREF1,CITED4,CLU,COL18A1,CYLD,DAXX,DOK5,EGFR,EGR1,ELL2,EPAS1,ERAP2,F2RL1,FGF2,FGF5,FGG,FOS,GAD2,GADD45A,GADD45B,GAS6,GCLC,GFAP,GNAS,GRK5,HAS2,HDAC6,HDAC9,HDGF,HIVEP1,HSPA9,IGFBP2,IL15RA,IL2RA,IL7R,ISL1,ITGAV,ITPR1,JAG1,JUNB,KIT,KRT19,LTC4S,MAP3K8,MSX2,MYLK,NCAM1,NFKBIA,NFK…	998 (16)
cobalt chloride		chemical reagent		0,940	1,14E-03	ADM,APAF1,BACH1,BDNF,BHLHE40,CA9,CDKN1A,CLU,COL18A1,CYBRD1,CYP1B1,DUSP1,EPAS1,FLT1,HES1,HSD11B2,IREB2,MITF,PFKFB3,PLAUR,PTGS2,SERPINF1,SLC1A3,SMAD7,TP53,ZNF667	993 (18)
NR3C2		ligand-dependent nuclear receptor		1,275	1,15E-03	ABCC9,BMP4,CACNA1H,CCN2,COL3A1,CYP1B1,DES,EGR1,FGF2,FKBP5,GHR,GPR83,GPX3,GUCY1A1,HSPA9,IDH3B,IGF1R,INHBA,JUNB,LYST,MSRB1,NDRG2,NFIA,NR3C1,NRIP3,PRDX4,PROCR,PTGDS,PTGS2,SERPINE1,SGK1,TP53,TUBA4A,VCAM1	1025 (19)
CIP2A		other		0,035	1,16E-03	ACTG2,CDKN2B,CFB,COL15A1,COL8A1,CRLF1,CRYAB,DSC2,GADD45A,LAMA1,LDHB,LRP4,LXN,PDE2A,PDLIM7,PLAUR,PRG4,S100A16,SAT1,TUBA4A	781 (7)
SMAD4		transcription regulator	Activated	2,484	1,18E-03	ALPL,ANGPTL4,AURKA,BDNF,BMP2,BMP4,BUB1B,CCN2,CCND2,CDH2,CDH3,CDK6,CDKN1A,CDKN2A,CDKN2B,CITED2,CTSD,DAXX,EGFR,FOS,FSCN1,GADD45A,GADD45B,GCNT1,HAS2,HEBP1,ID2,INHBA,INPP5D,ITGA6,ITGB5,JAG1,JAM2,LEF1,MET,MSX2,NFKBIA,NOTCH3,PAK3,PAX6,PGRMC2,PLAU,POR,PTGS2,PTK2B,PTPRK,RAC1,SAE1,SERPINE1,SGK1,SMAD2,SMAD3,SMAD7,STAR,TBX21,TIMP3,TNFAIP6,TPM2,TPM3,ZFP36	1092 (23)
HNRNPA2B1	-1,670	other			1,19E-03	AKT3,ALX1,CEMIP,CIDEC,CLDN1,CUX1,ENTPD1,EYA4,FHL1,FSCN1,GABRB2,GPRC5B,GSN,HNRNPA2B1,IDS,IGFBP2,INHBB,MAST4,NPR3,NR2F1,P4HA1,PEG10,PGM2L1,PKIB,PLCB4,PPARGC1A,ROR1,S1PR3,SRPX,SRSF1,STK32B,SVEP1,TFPI2,UBASH3B,UTRN,WNT4
ADRA1A		G-protein coupled receptor			1,20E-03	BDNF,CCNB1,CEBPD,COL3A1,CSRP2,DDAH1,DUSP1,EGR1,EGR2,FOS,IL6ST,MMP7,MSX2,NR4A1,PAK1,PRRX1	770 (18)
SNCA		enzyme		-0,670	1,20E-03	ABLIM3,ALDH1A1,ARHGEF28,BAIAP2,BDNF,BHLHE40,CARMIL1,CCDC80,CCN3,CD44,CD68,CDC20,CDH6,CFL1,CRYM,DNAJC12,DNM1L,DOC2B,DUSP1,EGFR,EMP1,ENO2,EPS8,ERCC6,EZR,FAM107A,GADD45A,GCLC,GFAP,GLDC,GPR137B,GRAMD1B,GRIN2D,GSN,HES1,HNRNPH1,IDS,IL2RA,ITPA,ITPKA,IVNS1ABP,KCNN3,KCTD6,KIF4A,KIFC1,KLF10,KLF11,KLF4,LDHB,LMO7,MAP1LC3B,MAP2K3,MAPK8IP1,MAPRE2,MDH2,METRNL,MICAL1,MINDY1,MMP8,NLRP3,NRP2,PCDHA13,PDE2A,PDZRN3,P…	975 (20)
thioacetamide		chemical toxicant		-0,241	1,21E-03	ARG2,ASNS,B4GALT6,BHLHE40,CAPN6,CCN2,CD44,CD55,CIDEC,CLU,COL3A1,CPQ,CSRP2,CTSF,CXCL16,DBN1,EMP1,EMP3,FBLN5,FOS,FXYD6,GATM,GFAP,GOT1,GPX3,GSTM3,HK1,HSPA4,LGALS1,LXN,MET,NLGN1,PAX8,PCOLCE,PDGFRA,PLA1A,PLCB4,POR,PPT1,PRMT1,PSMB10,PSMB8,PTGS2,PTK2B,SLC7A11,SMAD7,SPARCL1,TCF4,TES,TGIF1,TMC5,TRIM25,UBLCP1,WNT5A	802 (14)
miR-29b-3p (and other miRNAs w/seed AGCACCA)		mature microRNA		-1,349	1,21E-03	ACVR2A,ADAMTS15,ADAMTS2,ANGPTL4,CD276,CDH2,CDK6,CEMIP,COL15A1,COL3A1,COL4A1,COL4A2,COL4A5,COL8A1,EGFR,ID2,KLF4,MAPRE2,MYBL2,NAV3,NID1,PDGFA,PTP4A3,TBX21,TDG,TGFBR2,TP53	716 (15)
UCP1		transporter		-1,687	1,23E-03	AARS1,ACACA,ASNS,ATF5,CAPN7,CCDC136,CD68,CHCHD10,CTH,FASN,GADD45A,GOT1,GPX3,GSTM1,GSTO1,ITPR1,KCNAB1,LRRC8D,MSS51,MTHFD1,MTHFD1L,MTHFD2,NDUFA10,PGLS,PHYHD1,PSAT1,PSD3,PSPH,SERPINE1,SLC6A9,SMS,SMTNL2,SRM,STAP2,TLR3,TXN2,UQCRC1,XPOT,XPR1	547 (12)
H2AX	-1,760	transcription regulator			1,24E-03	CLU,EPDR1,GADD45A,GATA4,GATA5,MLH1,MYL6B,PPARGC1A,PPARGC1B,PTN,SFRP4,SLC7A11,SMG5,THOP1,TIMP3	611 (7)
ADRA1D		G-protein coupled receptor			1,24E-03	BDNF,CCNB1,CEBPD,COL3A1,CSRP2,DDAH1,DUSP1,EGR1,EGR2,FOS,IL6ST,MSX2,NR4A1,PAK1,PRRX1	976 (20)
carrageenan		chemical drug	Activated	2,155	1,24E-03	BDKRB1,EGR1,EGR2,ESR1,F2RL1,FOS,FOSB,GFAP,JUNB,KIT,NFKBIA,NR3C1,PTGES,PTGS2,SELENOP	772 (14)
OSM		cytokine		1,576	1,25E-03	A2M,ACSL3,ADAMTS3,ADAMTS4,ADGRG6,AHCYL1,ANGPTL4,ANXA3,ARHGAP32,ARTN,ASNS,ATF3,ATP2B4,BAIAP2,BAK1,BHLHE40,C1R,C1S,CCND2,CDA,CDH2,CDH3,CDH8,CDKN1A,CEBPD,CFB,CLEC2B,COL3A1,COL8A1,CRLF1,CRY1,CTH,CYP1B1,DDX27,DNAJC3,DNM1L,DSC2,ECM1,ECM2,EGR1,EMP3,ESM1,FASN,FGF2,FOS,FOSB,GADD45G,GMPR,GOLGA2,HIPK3,HMGN4,HSD11B2,HSPA2,ID2,IL15RA,IL33,IL6ST,IRF9,JAG1,JUNB,KLF10,KRT19,LIFR,LY6G6C,MLLT11,MMP8,MPDU1,MYCBP2,N…	856 (15)
FOS	4,240	transcription regulator		-1,263	1,26E-03	A2M,ACACA,AGTR1,ASL,ATF3,BDNF,CA2,CCN2,CCNA2,CCNG1,CD164,CD44,CD68,CFLAR,CLU,COL18A1,CTH,CXCL16,CYCS,DAP,EEA1,EGR1,EGR2,ELOVL6,EPAS1,EPS8,ERCC4,ESM1,EZR,FASN,FGF2,FOS,FOSB,FOXO3,GATA4,GPSM2,HAS2,HDAC6,HIPK3,HOXA1,HSD17B10,HSPB8,HTATIP2,ITGA2,ITGA6,JUNB,LETMD1,MAFK,MET,MGST1,MLH1,MMP7,MMP8,NET1,NFIL3,NR3C1,NR4A1,NSDHL,OCIAD2,PCYT2,PDE6B,PFN1,PHLDA1,PIAS1,PIM1,PKIB,PLAGL1,PLAU,PLAUR,PLD1,PMEPA1,PSM…	961 (17)
tanespimycin		chemical drug		1,035	1,27E-03	ACACA,AKT3,BAK1,CALM1 (includes others),CDK6,CDKN1A,CDKN2B,CFLAR,CYCS,EIF4A1,FASN,HNRNPA1,HNRNPA2B1,HNRNPC,HNRNPM,HSPA9,IGF1R,KIT,KRT18,LYN,MITF,NRAS,PDGFRA,PLAU,POLR2L,PRMT5,PSMA7,SERPINE1,SERPINH1,SYN1,TLR3,WNT2	952 (18)
PSEN1		peptidase		0,170	1,27E-03	ACO2,ARF4,ATOX1,ATP5F1B,ATP5F1D,ATP5PF,BDNF,C1QB,C1R,C1S,CD9,CDH2,CFL1,CRYM,CS,CTSD,CTSS,CXXC1,CYCS,DCX,DNM1L,DUSP1,EGFR,EGR1,ELOVL4,EMP1,ENO2,ENPP2,ENSA,EXTL2,FBL,FOS,FOXO3,FZD4,GADD45B,GFAP,GNAO1,GOT2,GPM6B,H2AZ2,HES1,HK1,HOMER1,HSPD1,LFNG,LRP1,MCM10,MERTK,MTHFD1L,NCAM1,NDUFS6,NNAT,PAK1,PAK3,PDGFRA,PEBP1,PPARG,PRC1,PTGS2,S100B,SNAPC3,STMN1,SYN1,TGFBR2,TP53,TPM3,TUBA1B,TUBA1C,TUBA4A,TUBB,TUBB2B,…	977 (20)
YAP1		transcription regulator		1,355	1,32E-03	ACACA,ACADSB,ACAT1,ACSF2,ADCY7,ALDH1A2,AMOTL2,ANLN,ARID4B,ATAD2,AURKB,BMP2,BMPR1B,CASP8,CCDC80,CCN1,CCN2,CCN5,CCNA2,CCNB1,CD44,CDC20,CDH2,CDK6,CDKN1A,CDKN2B,CIT,COL4A1,COL4A2,CPT1A,CRIM1,CTSD,DDAH1,DOCK9,E2F4,EGFR,EGR1,EGR2,EI24,EMCN,ESR1,F11R,FASN,FLNB,FOS,GADD45A,GREM1,H2AX,ID2,IFI6,IFIT1,IGF1R,IGF2,IL6ST,INHBA,INPP5D,ITGA1,ITPR1,JAK1,LATS2,LIFR,LIMCH1,LMNB1,LRP1,MAML3,NDUFS8,NFKBIA,NRIP3,P4HA1…	959 (22)
MAP2K1		kinase		1,248	1,33E-03	ATF3,BMP2,CCN1,CCN2,CCNA2,CD44,CDKN1A,CDKN2A,CDKN2B,CFLAR,COL3A1,CRIM1,CRLF1,CRYAB,DUSP1,DUSP6,EGR1,EGR2,EMP1,ENO2,FASN,FGF2,FOS,GADD45B,GPRC5B,IGF1R,ITGB3,ITPR1,LEF1,MAOB,MITF,NET1,NFKBIA,PDGFRA,PHLDA1,PIM1,PLA2G4A,PLAUR,PTGS2,RAP2B,SEMA7A,SLC20A1,SMAD2,SMAD3,STAR,TFPI2,TRIB1,ZWINT	923 (18)
IGF1R	1,680	transmembrane receptor		0,606	1,34E-03	ANXA3,ATP5F1B,ATP5F1D,ATP5MC1,ATP5PF,BMP2,CAPG,CD68,CDKN1A,CKS2,CLU,COL18A1,COL3A1,COL4A1,COL4A2,CTSD,CYCS,DES,DIO3,EGR1,EMP1,ESR1,FASN,FOS,HTRA1,ID2,IGF1R,IGF2,IGF2R,IGFBP2,INHBA,INHBB,IVNS1ABP,KIF20A,KRT19,NDN,NDUFA4,NR4A1,PECR,PLAU,PRKN,PTGS2,RAB18,RAC1,RACGAP1,S100A4,SCP2,SDC4,SLC16A2,STAR,TIMP3,TP53,UQCRC1,VEGFC	1026 (22)
halofuginone		chemical drug		-0,342	1,35E-03	B4GALT6,BHLHE40,CCN2,CD44,CD55,CPQ,CTSS,DBN1,EGR1,EMP1,FBLN5,FXYD6,GATM,GOT1,GPX3,HES1,HK1,HSPA4,IL33,LGALS1,NLGN1,PAX8,PCOLCE,PDGFRA,PLCB4,POR,PPT1,PTK2B,SLC39A8,SMAD7,SPARCL1,TCF4,TGFBR2,VCAM1,WNT5A	884 (18)
imatinib		chemical drug		0,619	1,43E-03	ANAPC4,ATP5F1D,ATP5PB,ATP6V0D1,AURKA,BCAT1,BMP2,CALR,CASP8,CCNA2,CCNB1,CCND2,CDKN1A,CDKN2C,CFLAR,CITED2,COL3A1,COX5B,COX7A2L,CYC1,DBF4,DCLRE1C,DHX15,DNAJB11,EIF2AK3,EPAS1,ESPL1,FOXO3,GADD45A,GSPT1,HSPA2,HYOU1,IL7R,ITGA1,JAK1,KAT5,KIF11,KIT,LYN,MAPK4,NDUFA12,NDUFA13,NDUFA2,NDUFA4,NDUFA4L2,NDUFB2,NDUFB7,NFE2,NFE2L1,NR2F2,PIAS1,PIM1,PLK1,PPA1,PRNP,RAB18,RBM25,SLC20A1,SMARCA4,SMC1A,SMPD1,SRSF1,SRSF5,…	972 (19)
NAMPT		cytokine		-1,340	1,44E-03	AIFM1,ALDH3A2,ALDH6A1,ALDH8A1,ATXN10,BDNF,BLVRA,CD68,COX5A,COX7A2L,DPYD,HSD17B11,IDH3B,LEF1,MITF,NDUFA12,NDUFA4,NELL2,NPY1R,PEG10,POR,PPARGC1A,TFPI,TP53,UQCRQ,WNT5A,ZEB1	904 (16)
KLF5		transcription regulator		-0,798	1,44E-03	CCNA2,CCNB1,CCNB2,CD44,CDH2,CDKN1A,CEBPD,CGREF1,CITED4,CSRNP1,DUSP1,EGR2,EIF5A,EPAS1,JAZF1,KRT18,LAMA1,MAFF,MEOX2,NR2F1,PDGFA,PGRMC2,PIAS1,PPARG,PTGES,SLC35F6,SMAD7	970 (22)
RABL6		other	Inhibited	-3,714	1,44E-03	AURKB,BTG2,BUB1B,CCNA2,CCNB1,CDC25C,CENPF,CHEK2,H2AX,MCM10,NCAPG,PBK,PLK1,PRC1,PSME3,PTPRM,SERPINH1,TOP2A,TP53,TPX2	622 (9)
SAMSN1		other	Activated	2,558	1,46E-03	CCND2,CITED2,DAXX,FGL2,HDAC1,IL15RA,INHBA,IRF2,LMO4,MERTK,PELI1,PLA1A,PML,PTGS2,RILPL1,SLCO3A1,SOCS3,TCF4,TLR3,TRIM21,USP12,ZC3H12A	434 (7)
VEGFA		growth factor		1,362	1,46E-03	ADAM15,AK4,ARG2,BMP2,BMP4,CCN1,CCN2,CD55,CD68,CDC25C,CDKN1A,CDKN2A,CITED2,COX5B,CST3,CTSS,DENND2B,EFNB2,EGR1,EPHB4,ESM1,ETV4,FGF2,FGFR1,FLT1,FOS,FOSB,GRIA2,HES1,HK1,HLX,INPP5D,ITGA1,ITGA2,ITGAV,ITGB3,ITPR1,JUNB,MDH2,MEOX2,MRPS12,MTIF2,MYLK,NR2F2,NR4A1,NRP1,PDCD1,PIK3CG,PIM1,PLAU,PPA1,PPARGC1A,PTGS1,PTGS2,RAB5A,SERPINE1,STC1,TFPI2,TIMM13,TP53,TSPO,TXN2,VCAM1	725 (16)
ERVW-1		other		0,637	1,46E-03	CCNA2,CDCA8,CDKN1A,CDKN2A,CNP,LATS2,SLC1A4,TP53	623 (9)
NR1H3		ligand-dependent nuclear receptor	Inhibited	-2,500	1,46E-03	ACACA,ACSL3,ANLN,ARG2,ASPN,ATF3,AURKA,AURKB,BUB1B,CCNA2,CCNB1,CCNB2,CD47,CD55,CD68,CDC25B,CDCA3,CDKN1A,CENPA,CENPF,CFB,CHEK2,CXCL16,ENPP4,FASN,FGL2,GAS6,GPX3,HK1,ITGB3,KIF20A,KIF2C,KIF4A,KNL1,MERTK,NFKBIA,PLAU,PLK1,PPARG,PPARGC1A,PRC1,PTGS2,SLC16A2,STAR,SYN1,TAP1,TOP2A,TRIB1,VEGFC	1095 (21)
MET	-1,640	kinase		-0,426	1,47E-03	AURKA,AURKB,CCND2,CD44,CDH2,CDKN1A,CITED2,CLDN1,ESR1,FGL2,FOS,GCLC,HLX,IL15RA,INHBA,ITGA3,KLF4,LEF1,MERTK,NREP,ONECUT2,PIM1,PLK1,PPARGC1A,PTGS2,RILPL1,SLCO3A1,SOCS3,TGIF1,TLR3,TRIM21,VEGFC	897 (16)
CD 437		chemical drug	Activated	2,923	1,50E-03	AK2,ARHGDIB,ARSA,ATP5F1B,ATP5PF,CCT3,CCT6A,CDC25C,CDKN1A,COX7A2L,EIF4A1,EIF4A2,EIF5A,ERH,FKBP5,FOS,FSCN1,GADD45A,GNAS,HMGN2,HNRNPA1,HNRNPC,ILF2,ITGA11,KIF2C,KPNA2,LGALS1,MGST1,MTCH2,NARS1,NFKBIA,NR4A1,PFN1,PITX1,POLR2G,SEPTIN7,SH3BGRL3,SLC25A3,SLC38A7,SRGN,TMEM14C,TP53,TUBA1B,UBE2M,UGCG,UXT,XRN2	379 (7)
GH1		growth factor	Activated	2,676	1,51E-03	ATF3,CCNB1,CDH2,CEBPD,CLU,CUX1,EGR1,FASN,FOS,GADD45A,GHR,HDAC1,HOXA1,ID2,IGF1R,ITGA1,JUNB,MGST1,MLH1,MYB,NRAS,SATB1,SMARCA4,SOCS3,STAR,TKT,UBA7,ZFP36	966 (18)
JUNB	2,650	transcription regulator		0,723	1,53E-03	AGTR1,ATF3,BDNF,C1QB,CD44,CD68,CD82,CDC20,CDKN2A,CFLAR,CLU,CXCL16,CYP1B1,DUSP1,EPAS1,FASN,FBLN5,HES1,ID2,INHBA,ITGAV,ITGB3,JUNB,PAK3,PIM1,PLAU,PLAUR,SERPINB2,SERPINE1,SGK1,SLC8A1,STAR,TIMP3,VEGFC	973 (19)
saikosaponin A		chemical reagent		-0,132	1,53E-03	BMP4,CDKN2A,CDKN2B,FOS,JUNB	380 (7)
atrazine		chemical toxicant			1,53E-03	CLEC11A,GATA4,NR3C1,PTGS2,STAR
NELFCD		other	Inhibited	-2,236	1,53E-03	CCNB2,DLGAP5,JUNB,MYBL2,TOP2A
4-coumaric acid		chemical - endogenous mammalian			1,53E-03	CCNA2,CCNB1,CDKN1A,FGF2,PTGS2	323 (7)
dihematoporphyrin ether		chemical drug		0,339	1,53E-03	CDKN1A,DUSP1,EGFR,HSPD1,TP53	901 (16)
(2-(2-(4-methylthiazol-5-yl)ethoxy)-2-oxoethyl)triphenylphosphonium bromide		chemical reagent		1,432	1,53E-03	CDKN1A,CDKN2A,PINK1,PPARGC1A,RBM14
MAPK14		kinase		1,777	1,54E-03	ADCY7,ATF3,ATP2B4,BMP2,BTG2,CALR,CCNA2,CCNB1,CDKN2A,CEBPD,CRYAB,DUSP1,DUSP6,EFEMP1,EGFR,FASN,FLT1,FOS,GADD45A,GNAS,GREM1,HAS2,IGF2,JUNB,LEF1,LRP6,MAOB,MYH11,NRP1,PLAU,PLAUR,PPARGC1A,PPARGC1B,PTGES,PTGS2,SGK1,SLC8A1,SOCS3,STIM1,TBX21,TOP2A,TP53,VCAM1,VEGFC,ZFP36	845 (15)
Akt		group		0,623	1,56E-03	A2M,ADM,AIMP2,ATP5F1D,B3GALNT2,BAK1,BCAM,BCL6,BHLHE40,BMP2,BTG2,CCN2,CCND2,CD164,CD44,CDH2,CDKN1A,CELSR2,CFLAR,COL3A1,CPT1A,CTSD,E2F4,EGFR,EGR2,EPAS1,ESR1,FASN,FHIT,FKBP5,FKTN,FOS,FOXO3,GCNT4,GPC1,GPM6B,GSS,HES1,HM13,IGF1R,IGF2,IGFBP2,IL1R1,IL7R,ITGB5,LAMB2,LEF1,LMBRD1,MPPE1,MYB,NDUFV1,NET1,NFIL3,NFKBIA,NRP2,PLA2G4A,PODXL,PPARG,PPARGC1A,PTGER4,PTGS1,PTGS2,PTN,PTPRM,SEMA6D,SERPINE1,SGK1,SLC4A7,SLC…	962 (18)
EHMT1		transcription regulator		0,962	1,57E-03	ADGRL1,ARX,CDKN1A,CDKN2C,CEBPD,CORO2A,EYA4,FGL1,FRAT1,HSD11B2,IL17RC,ITGA3,ITPRIP,MEGF9,MGST1,MLH1,MMP28,MSRB1,NUB1,PISD,PLPP1,POR,PPL,SAT1,SELENBP1,SLC8B1,ST3GAL1,STAC2,STRA6
memantine		chemical drug		-0,313	1,57E-03	ATP2B4,BDNF,CAMK2A,CDC27,CDC42BPA,CDH2,DBN1,FLOT1,FOS,GDI1,GFAP,GNAS,HOMER1,JUNB,KALRN,MAPK8IP3,MYO18A,NFKBIA,NR4A1,PAK1,PAK3,PCDH17,POR,RGS9,SPARCL1,SPON1,TAP1,TOM1L2,TPD52	850 (11)
NEUROG1		transcription regulator		0,229	1,58E-03	C1S,CCND2,CD82,CEMIP,COL3A1,DCX,EPAS1,FABP3,GREM1,HAS2,INHBA,ITGB3,MTARC2,S100A4,SERPINF1,SLC43A3,SQOR,SULF1,TSPAN7
GSTO1	-3,170	enzyme		-1,393	1,58E-03	CD9,CTSD,DUSP6,DYNLT3,ENPP5,F11R,IFI6,IFIT1,IRF9,LMO7,NAV3,PARM1,PKIB,SAT1,SEL1L3,SHISAL1,SLC17A5,SRGAP1,TIAM1
amphetamine		chemical drug		1,002	1,59E-03	ATF3,BDNF,BMP4,CAMK2A,CD47,CDH2,EFNB2,EGR1,EZR,FOS,FOSB,GPR83,HSPA4,INHBA,JPT1,JUNB,MAOB,RGS9,SGK1,TGFBR2,TLN1,TP53,UCHL1	820 (19)
FOXF1		transcription regulator		0,119	1,62E-03	ACTG2,CDK6,CDKN1A,FGF2,FLT1,ITGB3,MYH11,MYLK,PDGFRA,VCAM1,WNT5A
methylnitronitrosoguanidine		chemical toxicant		0,729	1,62E-03	BAK1,BTG1,BTG2,CDKN1A,CGRRF1,EGR1,GADD45A,KLF10,PLAU,SERPINE1,TP53	954 (20)
estrogen receptor		group		-1,397	1,65E-03	AKT3,BDNF,CAPG,CCN2,CCND2,CD44,CD68,CDH3,CDH8,COL4A1,COL4A2,COL4A5,COL4A6,DSC2,EGFR,EGR1,F11R,FGF5,FGFR1,FOS,GAL,ICAM2,ITGA3,JAG1,KIT,KLF10,KRT18,KRT19,LY6E,LYN,MAPK12,MGP,NOTCH3,PCDH18,PCDHB14,PDGFA,PLAU,PLAUR,PLEK2,POR,PPARG,PPP5C,SAT1,SERPINE1,SMAD3,TGFBR2,TGFBR3,TIMP3,TMOD1,TP53,VEGFC,WNT5A,WNT5B,ZEB1	1209 (18)
APOE		transporter		-1,159	1,65E-03	ACADL,ACAT1,ANGPTL4,ATF3,BCAM,BDH1,BMP4,C1QB,C2,C5AR2,CALR,CCN1,CCN2,CCND2,CD44,CD68,CLU,COL18A1,CPT1A,CTSD,CTSS,ECM1,EGR1,ESR1,F2RL1,FKBP5,FLOT2,FOS,GPX3,GRIA2,GRIA3,HSPD1,IGF1R,ITGA3,JAK1,KCNAB1,KCTD10,KLF4,KREMEN1,LAMA1,LIMS2,LIPG,LRP1,LTC4S,MAP2K3,MGP,MYBBP1A,MYO1B,NEFH,NELL2,OGA,PC,PHLDA1,PLAU,PMEPA1,PPARG,PPARGC1B,PPP1R15A,PRKCB,PSMC4,PTGES,PTGS2,PTP4A3,SDC4,SEMA6B,SERPINE1,SOCS3,SPG7,TIAM1…	863 (18)
SP3		transcription regulator		-0,219	1,68E-03	AEBP1,ASNS,ATF3,CDC25B,CDH2,CDKN1A,CDKN2C,CITED2,DUSP1,EGFR,EGR1,ESR1,FDX1,FLT1,FOS,GHR,HAS2,HSD11B2,IGF1R,IGF2,ITGA2,ITGB5,JAM2,KLF4,LAMA1,MAOB,MET,MYH11,MYLK,PLAU,PLAUR,PREX1,PROCR,PTGS1,PTGS2,PYY,RECK,RRAS,SERPINE1,SERPINH1,SGK1,SLC39A8,SLC4A7,TGFBR2,TGFBR3,TP53,TSPO	1106 (22)
Z-LLL-CHO		chemical - protease inhibitor		0,622	1,69E-03	AK2,ARHGDIB,ATF3,AURKA,BUB1B,CACNA1A,CAMK2A,CCN2,CCND2,CCNG1,CDKN1A,CDKN2A,CFB,CFL1,CFLAR,CLU,CRYAB,CYP27B1,DDB2,DUSP1,EIF2AK3,EIF5A,EPAS1,ESR1,FASN,FGF2,FOS,GFAP,GHR,GNAI1,HAS2,HDAC1,HNRNPA2B1,HNRNPL,HSF1,HSPA4,HSPA9,HSPD1,MCM10,MET,MITF,MLH1,MMP11,MSX1,MYB,NFKBIA,NOTCH3,NR3C1,PAX6,PDGFRA,PEBP1,PFKFB3,PFN1,PPARG,PRKAA2,PSMC4,PTGFR,PTGS2,PTPN5,RAC1,RANGAP1,RGS4,RGS7,SIRT6,SMAD2,SOCS3,STMN1,TOP1,T…	1050 (19)
ALDH2		enzyme		1,732	1,70E-03	ATF5,CCN2,CTH,GCLC,GSS,GSTA3,MTHFD2,PSAT1,PSPH,SLC1A4,SLC7A11,SLC7A5
verteporfin		chemical drug		-0,736	1,70E-03	CCN2,CDH2,CDKN1A,CDKN2A,CLDN1,COL3A1,COL4A1,CRIM1,EGFR,GADD45A,IL33,NFKBIA	647 (13)
IRS1		enzyme		0,059	1,70E-03	ACACA,ACTR3,BMP6,CDKN2B,CDKN2C,CEBPD,COL3A1,COL4A1,COL4A2,COX7A1,DBN1,EFNB2,EGR1,FASN,FHL1,FOS,GLRB,ID2,KLF4,LAMA4,MAPK12,MYBL2,NDN,NR2F1,NRP1,PDGFA,PHB1,PPARG,PPARGC1A,PPARGC1B,SPARCL1,WNT5A	909 (21)
SMARCB1	-2,030	transcription regulator		1,482	1,71E-03	A2M,ACAT1,AURKA,BICD1,BMP2,BMP4,BTG1,CCNA2,CD44,CDKN1A,CDKN2A,CDKN2C,CENPA,COL18A1,DOCK8,DSC2,DSG2,EMX2,EN1,F11R,FOS,GSN,HES1,HOXA1,HOXC8,IGFBP2,IL15RA,KIF11,KRT19,MCM10,MLH1,MYBL2,PAX6,PC,PELI1,PLCL1,PPARG,PTN,SMARCB1,SMC4,TBX21,TCF21,TMOD1,TP53,WASF3,WASL	1095 (22)
DOCK8	-1,370	other		1,886	1,72E-03	CCND2,CITED2,DAXX,FGL2,HDAC1,IL15RA,INHBA,LMO4,MERTK,PELI1,PLA1A,PTGS2,RILPL1,SLCO3A1,TCF4,TLR3,TRIM21,USP12
CRNDE		other		1,153	1,72E-03	CDKN1A,DUSP10,DUSP6,EGFR,FOXO4,GADD45B,IL1R1,MAP3K8,NR4A1,PDGFA,RRAS,SMC1A,TIAM1	725 (7)
3-methylcholanthrene		chemical toxicant		1,958	1,72E-03	ADM,CCN1,CTSD,CYP1B1,FOS,GSTA3,GSTM1,NR4A1,POR,PTGES,PTGS2,SLC7A11,TP53	1018 (21)
S-adenosylmethionine		chemical - endogenous mammalian		0,920	1,72E-03	ACACA,ACTG2,CCN1,FASN,FOS,GCLC,MAF,PHB1,PLAU,PPARGC1A,PRMT1,RAC1,SMAD3	1114 (19)
PRDM1		transcription regulator		-0,641	1,74E-03	ACOX2,ADA,ADAM8,AFF3,ALPL,ANGPTL4,ARG2,BCL6,CA9,CASP8,CD44,CDK6,CLDN1,CLEC2B,CYP4V2,DUSP16,ECM1,EGR2,ESR1,FAM167A,FAR2,FGG,FOS,GPAT3,HCK,HOXB4,ID2,IFIT1,IGF1R,IL7R,ISL1,ITPR1,JAG1,JAK1,LGALS1,MAF,MAP3K5,NLRP3,PCDH18,PDCD1,PIK3AP1,PLA2G4A,PRKCG,PROX1,PSMB10,PSMB8,RAPGEF3,SLC16A5,SLC5A8,SMAD3,SPRY1,TBX21,TNFAIP6,TNFRSF1B,TRIB1,TRIM38	1159 (21)
PAX3		transcription regulator		0,433	1,75E-03	ALDH3A2,ARHGDIB,ASNS,ATP2B4,BMP4,CD151,CDH3,CDKN1A,CLU,CMKLR2,CRY1,CST3,CYP1B1,DBN1,EGR2,F2RL1,FHL1,GLDC,GUCY1A1,HARS1,ICAM2,ID2,IGFBP2,IL7R,MET,MGP,MITF,MSX2,PITX1,PRMT2,PTPN3,PUM2,RBM25,SIX1,SNRK,SRGN,STX3,TCN2,TFPI2,TIMP3,TP53,TRIM14,TSPAN7,YARS1
miR-1-3p (and other miRNAs w/seed GGAAUGU)		mature microRNA		1,330	1,76E-03	ANKRD29,ARF4,BDNF,BRI3BP,CDK14,DHX15,EGFR,EML4,ESR1,GNPDA2,H3C11,HACD3,INPP5F,KCNJ2,LRP1,MET,MTHFD2,MTX1,NETO2,NOTCH3,NRP1,OAT,PDLIM7,PLEKHB2,PNP,PREX1,PTBP1,RAB11FIP2,RABGAP1L,SDC4,SH3BGRL3,SHTN1,SLC44A1,SRXN1,TAGLN2,TIMP3,TLCD3A,TPM2,TPM3,TRIM2,UTRN,WDR11,XPNPEP3
acetaminophen		chemical drug		0,136	1,78E-03	A2M,ACOT7,ACOT8,ACOX2,AK4,ALDH1A1,APEX1,ASL,BLVRA,BTG2,CA3,CASP8,CCNG1,CDKN1A,CYP1B1,FLT1,GADD45A,GCLC,GHR,HSPD1,IGF1R,MGST1,NDRG2,PLAUR,PPARG,PPARGC1B,PRKCB,PRKN,PTGR1,PTGS2,SCP2,SELENOP,SERPINF1,SLC7A11,SOCS3,SRXN1,TALDO1,TKT,TLR3,TUBB,UGDH,VCAM1	1054 (23)
mir-503		microRNA		-1,784	1,79E-03	BMP2,BMP6,FGF2,FGFR1,IGF1R,SMAD7
SDC2		other		0,078	1,79E-03	CDKN1A,MMP7,PADI2,TGFBR2,TGFBR3,TP53	1007 (21)
CNB-001		chemical reagent		0,000	1,79E-03	ASNS,ATF3,BDNF,PPP1R15A,SLC7A11,SYN1
riluzole		chemical drug		-1,960	1,79E-03	BDNF,GFAP,HOMER1,HSF1,INHBB,PLAU	985 (15)
HNF4A		transcription regulator		1,780	1,82E-03	AASS,ABCA6,ABCB8,ACAT1,ACO2,ACOT13,ACOX2,ACP6,ACTR1A,ACTR3,ADCY7,AGA,AJUBA,AK2,ALCAM,ALDH1A1,ALDH8A1,ALS2,APEH,APH1A,ARG2,ARHGAP11A,ASNS,ATF6B,ATOX1,B9D2,BCL6,BCS1L,BDH1,BNC1,BTG1,BUD23,C1S,C2,CACNA2D2,CCDC115,CCNA2,CCNB1,CCNG1,CD55,CDC14A,CDC23,CDCA7L,CDK2AP2,CDK8,CDKN1A,CEBPD,CES2,CHCHD3,CHCHD5,CHEK2,CHST9,CIDEC,CIR1,CKS2,CLDN1,CLYBL,CMC2,CMSS1,CNN2,CNOT11,COQ8A,COX7A2L,CPT1A,CRKL,CROT,CRY1,CS,…	1001 (13)
CSF3		cytokine		1,253	1,85E-03	AGTR1,ARHGDIA,ARHGEF7,ARPC5L,CAPG,CCND2,CD44,CDK6,CEBPD,CST3,CTSD,DES,DUSP6,EGR1,EGR2,ENPP2,ENTPD1,EPS8,ERAP2,FLOT1,FOS,FUS,GADD45A,GADD45B,GADD45G,GATA4,GFAP,GNG7,HSPD1,KALRN,KIT,MET,MMP8,NECAB2,NFIL3,PIM1,PPARG,PRKCB,PRKCG,PTGS2,PTK2B,SLC20A2,SOCS3,TIAM1,TNFRSF1B,TP53,VCAM1,YPEL3	952 (15)
ARVib-7		chemical reagent	Activated	2,668	1,86E-03	BUB1B,CCNA2,CDC25B,CDC25C,CDKN2A,ESPL1,FKBP5,HNRNPA1,KIF15,KIF2C,KPNA2,PIAS1,PLK1,PTK2B,TCF4,TPX2,ZWINT
ARVib-31		chemical reagent	Activated	2,668	1,86E-03	BUB1B,CCNA2,CDC25B,CDC25C,CDKN2A,ESPL1,FKBP5,HNRNPA1,KIF15,KIF2C,KPNA2,PIAS1,PLK1,PTK2B,TCF4,TPX2,ZWINT
fluocinolone acetonide		chemical drug		1,000	1,86E-03	ANGPTL4,CDCA3,FKBP5,GABRB1,HSD11B2,IL33,KIF2C,KIF4A,LIMCH1,MXRA5,MYOC,PDCD1,PRKCB,RASL11B,SOCS3,WNT4,ZBTB16
1,1-diarylethylene-diammonium derivative		chemical reagent	Activated	3,153	1,86E-03	AURKA,AURKB,BTG1,CCNA2,CCNB1,CCNB2,CDKN1A,CENPA,CENPF,CENPM,GTSE1,IFIH1,IFIT1,IRF9,PLK1,SSPN,TAP1
filgrastim		biologic drug		-0,454	1,88E-03	ACSL3,ADAM15,ALDH6A1,ALPL,ANXA3,ARRB1,ASF1B,ATF3,ATP2B4,BTG2,CARD6,CD44,CD55,CEP63,CLU,CRTC3,CST3,CYP1B1,CYP27A1,DDAH2,DDHD1,DLC1,DPYD,EGR2,EMILIN2,FGL2,FKBP5,GADD45A,GATA6,HSPA9,ICAM2,IFI6,IFIT1,IGF2BP2,IL18R1,IL1R1,IL31RA,ISOC1,ITPK1,KIT,KNL1,LAP3,LDHB,LEF1,LGALS8,MAFF,MCCC1,MELTF,MERTK,MMP8,MYB,NLRP3,NR4A1,P2RY2,PARP16,PDLIM1,PECR,PFKFB2,PFKFB3,PHTF1,PLAG1,PLAUR,PLB1,PRKAR2A,PRKAR2B,PSMB10,PTG…
FSHB		other		-0,018	1,88E-03	CCN2,CCND2,EGFR,INHBA,INHBB,ITGB3,ITGB5,PDGFA,SGK1
ERK		group	Activated	2,061	1,95E-03	ADGRG6,ARG2,BTG2,CCN2,CDKN1A,CEBPD,CFLAR,CKS2,CLU,COL3A1,DIO3,DUSP1,E2F4,EGFR,EGR1,EGR2,EPAS1,ESR1,FGF2,FOS,FOXO3,GCLC,GK,GOT1,GPRC5C,HEY2,HOMER1,HOXA1,ITGAV,ITGB3,JAG1,JUNB,KLF10,KRT18,MAFF,MYLK,NOTCH3,PLAU,PTGES,PTGS2,RECK,RGS4,RRS1,SERPINB2,SERPINE1,SIRT6,SLC4A7,TBX21,TP53,UGCG,ZFP36	1028 (16)
ZEB2		transcription regulator		-0,035	1,96E-03	ALPL,CDH2,CDK6,CDKN1A,CDKN2A,CDKN2B,GAB2,GATM,ID2,IL7R,INPP5D,KRT18,KRT19,MEOX2,MITF,MTA3,MYB,SFRP1,VCAM1	948 (21)
silibinin		chemical drug		-0,332	1,96E-03	CCN2,CCNB1,CD44,CDC25C,CDH2,CDK6,CDK8,CDKN1A,EGR1,FLT1,IGF1R,KLF4,KRT18,NFKBIA,PLAU,PLAUR,PTGS2,TP53,ZEB1	683 (14)
BCL6	1,800	transcription regulator		-1,837	1,98E-03	A2M,ALCAM,ANXA6,BCL6,BMP2,CCND2,CD151,CD44,CDKN1A,CDKN2A,CDKN2AIP,CLCN2,DNAJB11,DOCK10,DUSP6,ENTPD1,FGF2,GABARAPL1,GADD45A,HDAC9,IL2RA,IL7R,IRF9,ITGA3,ITPRIP,JUNB,KMT2A,LDHB,LPP,MAF,MED24,MGP,MITF,MYB,PHF20,PI4K2B,PIK3CG,PLA2G4A,PRSS23,RGS4,RWDD3,SCP2,SERPINE1,SLC39A8,SOCS3,TBX21,TP53,TRIM2,UBA7,VWA5A	825 (15)
SOX11		transcription regulator		0,316	2,00E-03	ADAMTS4,ASPN,BMP2,BMP4,CACYBP,CCDC186,CD9,CILK1,DBN1,DNAJC16,EBF1,EGR1,FGG,HSPD1,IER2,IFIH1,IGIP,IL6ST,LEF1,LGALS9,MSI2,MYO1B,NLK,NREP,PDGFA,SKAP2,SMAD3,TFDP2,TIAM1,TNKS,TP53INP1,WNT4,YPEL1
PSMB11		peptidase		-0,164	2,00E-03	ADCY2,BMPR1B,COL3A1,COL4A6,CTSS,FLT1,GADD45A,GADD45B,GFAP,IL18R1,KIT,LAMA1,LAMB2,LIFR,MAPK12,NCAM1,NID1,NR4A1,OLFML2B,PIK3CG,PRKCB,PTGS2,PTK2B,S1PR1,TNFRSF1B,TRAF1,VEGFC	728 (7)
TLR4		transmembrane receptor		0,162	2,02E-03	ACACA,ADM,ATF3,BMP2,CASP8,CCN1,CCND2,CD44,CDK6,CEBPD,CERT1,CFB,CFLAR,CITED2,CLN3,CYP27B1,DAXX,FASN,FGL2,FOS,GADD45G,GFAP,HDAC1,HNRNPU,HTRA1,IDH2,IL15RA,IL2RA,INHBA,IRF2,JAG1,LMO4,LTC4S,LYST,MERTK,MET,NFKBIA,NFKBID,NLRP3,NR4A1,NSMAF,ORMDL3,PAK1,PELI1,PLA1A,PLA2G4A,PLAGL1,PML,PPARG,PROX1,PTGES,PTGFR,PTGS2,RAC1,RILPL1,SLC7A11,SLCO3A1,SMPD1,SOCS3,ST3GAL1,TCF4,TLR3,TRAF1,TRIM21,TRIM38,TSPO,UGCG,USP12,…	1058 (16)
ZFP36	9,140	transcription regulator		-0,871	2,04E-03	CDKN1A,CENPA,CLMP,COL3A1,CTSS,E2F8,FOS,KIF11,LATS2,NFKBIA,NHSL2,NUF2,PBK,PIM1,PLAU,PLAUR,PRC1,PTGS2,SERINC3,TOP2A,TRAF1,VCAM1,VEGFC,ZFP36	1046 (18)
miR-30c-5p (and other miRNAs w/seed GUAAACA)		mature microRNA		0,026	2,05E-03	ADAMTS15,ADAMTS2,BCL6,BDNF,CCN2,COL4A1,COL4A2,COL4A5,COL8A1,DOCK7,ELMOD2,GALNT7,HES1,HEYL,HNRNPM,ITGA2,LRRC8C,MET,MLLT1,MLLT11,MPDU1,NID1,NPR3,NUCB1,PCDH17,PDGFA,PNP,PPARG,PTPA,PTPRK,SEC23A,SLC38A1,SLC4A7,SLC7A11,TGFBR2,TMEM59,TP53,WNT5A
TSC2	1,340	other		-1,913	2,05E-03	A2M,ACACA,ATF3,CCND2,CD68,CDKN1A,CRYAB,EGR1,EGR2,EMP3,ENPP2,FAM107A,FASN,FOS,GFAP,GSN,IL1R1,IL22RA1,LDHB,MAOB,METRN,MGP,NFE2L1,NIBAN1,NSDHL,PDGFRA,PGM2L1,PKIB,PLAU,PPP1R3B,PSMB5,PSMC3,SLC14A1,SLC4A7,SOCS3,TMEM176A,TMEM176B,ZFP36	902 (21)
AHR		ligand-dependent nuclear receptor		0,580	2,11E-03	A2M,ACACA,ACKR3,ACTL6A,ADAMTS2,ADM,ALDH3A2,APAF1,ARG2,ASPN,BTG2,C1QB,CASP8,CCNA2,CCNB1,CDC25B,CDC25C,CDH2,CDKN1A,CDKN2A,CDKN2B,CDKN2C,CERS1,CGREF1,COL11A1,COL3A1,COL4A1,COL4A2,CRYAB,CTSD,CYP1B1,DUS2,DUSP6,E2F8,EBF1,EFEMP1,EGR2,ELOVL6,EMILIN2,ENTPD1,ESR1,FASN,FBLN5,FOS,GADD45A,GAS6,GOT1,GREM1,HDAC9,HECTD2,HES1,HEY2,HSPH1,IL1R1,IL7R,ITGA6,JAG1,JUNB,KIT,LAMB2,LTC4S,LYST,MGP,MMP8,MYH11,NID1,NLRP3,NOT…	977 (16)
lysophosphatidic acid		chemical - other	Activated	2,226	2,16E-03	BCL6,CCN1,CCN2,DUSP1,EGFR,EGR1,FKBP5,FOS,HYOU1,JUNB,LIPG,LRP6,PDGFRA,PLAU,PLAUR,PPARG,PPP1R3B,PRKCG,PTGS2,S1PR3,SERPINE1,TP53,VCAM1,VEGFC,WNT5A	479 (13)
CCN2	1,570	growth factor		0,469	2,16E-03	ADAMTS4,CCN2,CCN3,CD44,CFLAR,COL4A2,COL8A1,EGR1,ESR1,FLNB,HES1,IGF2,ITGA1,LEF1,LOXL3,P4HA1,PI4K2B,PODXL,PTGFR,RAB18,SDC4,SERPINE1,SFRP4,TIMP3,TP53	1058 (20)
FGF1		growth factor		0,938	2,19E-03	CCN1,CCN2,CCN5,CD68,CDKN1A,COX5A,DIO3,DUSP6,EGR1,EN1,FGFR1,FHOD3,FOS,FZD1,GADD45G,GCLC,GSTM1,HAS2,MAB21L1,NDNF,NOTCH3,PDGFA,PMEPA1,PTGS2,RFLNB,SLC7A2,TEAD4,TIMP3,VCAM1,VEGFC	705 (15)
ERK1/2		group		0,693	2,21E-03	ALPL,APH1A,ARRB1,BDNF,BMP2,CALR,CCN2,CCND2,CD44,CDC25C,CDKN1A,CFLAR,CLEC11A,COL3A1,DUSP1,ECE1,EFNB2,EGR1,EIF2AK3,EMCN,ESR1,EZR,FGF2,FKBP5,FLT1,FOS,FOSB,FZD1,GRK5,HAS2,IFIT1,IGF1R,IL2RA,ITGA2,ITGA3,ITGB3,JUNB,KIF2C,MAPK8IP1,PDGFRA,PLAU,PLAUR,PSMB10,PSMB8,PTGER4,PTGES,PTGS2,PTN,RAC1,SERPINE1,SGK1,SMAD2,SOCS3,SPRY4,STAR,TAP1,VCAM1,ZEB1	1057 (20)
EGR2	2,220	transcription regulator		1,430	2,21E-03	ADM,ATF3,BAK1,BCL6,BHLHE40,CDH6,CDK14,CDKN1A,CDKN2A,CHKA,CLCN2,CNTFR,COL11A1,EGR1,EGR2,FGF2,FLOT2,FOS,GALNT7,GHR,GOLGB1,GRIA2,GSN,HOMER1,HOXB3,ID2,IGF2,IGF2BP2,IL6ST,IL7R,ITGB3,LGALS1,LMO7,MAPK8IP1,MYB,NECTIN1,NFIL3,NRP2,NXPH4,PDE8A,PIM1,PLAUR,PLCL1,PPL,RALGAPA1,RFLNB,ROBO1,S100A4,SLC1A3,SOCS3,STAR,TBX21,TGFBR3,TOLLIP,TRAF1,ZBTB16,ZBTB20,ZCWPW1	1082 (16)
MIR17HG		other	Inhibited	-3,152	2,23E-03	ALPL,BMP4,CDKN1A,CPE,CYLD,ECE1,ECSIT,FZD1,FZD4,HK1,HOPX,HOXB4,IL6ST,IL7R,JAG1,KIT,LRP1,LRP4,LRP6,MEGF8,PDGFRA,PITX1,PTK7,PTPRK,RECK,TGFBR2,TGIF1,TNKS,TRIP11,WNT5A,ZNF703
tunicamycin		chemical - endogenous non-mammalian		-0,827	2,27E-03	ACACA,ARF4,ASB11,ASNS,ATF3,ATF5,CALR,CDKN1A,CEBPD,COX5B,CPT1A,DNAJB11,DNAJC3,EDEM2,EGFR,EGR1,ERO1B,FASN,GADD45A,GADD45B,HSPA9,KLF4,LRP6,MANF,MFSD2A,MTDH,NARS1,NEDD4L,NFIL3,NFKBIA,PAX8,PHLDA1,PPARG,PPP1R15A,PRNP,PTGS2,PVR,RRS1,S100A4,SDF2L1,SEC22B,SEC61A1,SERINC3,SLC20A1,SLC25A28,SLC35B1,SLC38A5,SLC39A14,SLC7A11,SMARCB1,SOCS3,SPCS2,STAR,TBCB,TP53,UFC1,VCAM1	898 (20)
tosedostat		chemical drug		-0,470	2,29E-03	ASNS,ATF3,ATF5,CDKN1A,CTH,GADD45A,MARS1,PPP1R15A,PSAT1,SARS1,SLC7A11
triptolide		chemical drug		-0,794	2,29E-03	ABLIM3,ACVRL1,ADM,APAF1,BMAL1,BMP6,CDKN1A,CDKN2B,DLC1,DUSP1,EFNB2,EMP1,F2RL1,FBLN5,FLT1,GCLC,GHR,IGFBP2,ITGA1,ITGA2,ITGA6,KIT,LEF1,LIFR,MMP11,MMP7,PDGFRA,PTGS2,RECK,SLC7A11,SOCS3,TLR3,TP53	761 (17)
apatinib		chemical drug		-1,021	2,31E-03	ALDH4A1,ASL,ASNS,FLT1,GOT1,PDCD1,SLC1A4,SLC36A1,SLC38A1,SLC38A7,SLC43A2,SLC6A9,SLC7A11
tetraethylammonium		chemical drug	Activated	2,534	2,31E-03	ARHGDIA,BDNF,EFHD2,GSTO1,HNRNPC,HSPA9,NDUFS8,PARK7,PFDN6,SARS1,TBCB,TCP1,UTP15
miR-155-5p (miRNAs w/seed UAAUGCU)		mature microRNA		-1,176	2,31E-03	AGTR1,ARL10,BACH1,CCN1,CD47,CDH2,CLDN1,CUX1,DSG2,EGFR,FGD4,FOXO3,INPP5D,LCLAT1,LDOC1,MAF,MET,MLH1,MOSPD2,MSI2,MYB,MYO1E,NARS1,PDE3A,PELI1,PLXND1,PODXL,PPL,PPP5C,PTGS2,PTPRJ,RAC1,SATB1,SERPINE1,SH3BP4,SMAD2,SMARCA4,TCF4,TP53INP1	381 (7)
MAPK9		kinase		0,323	2,32E-03	ACACA,BAK1,BMP4,CACNB3,CCN2,CDKN1A,CDKN2A,CIDEC,EGR1,EPAS1,FASN,FGL2,FOS,GADD45A,GADD45B,GSTM1,HMGN2,IER2,IGFBP2,IL15RA,IRF9,JUNB,LMO7,LUC7L3,MARCKSL1,PLA1A,PLA2G4A,PPARG,PPP1R15A,PTGES,RAC1,RILPL1,SOD3,TBX21,TLR3,TP53,ZFP36	855 (15)
MKNK1		kinase	Activated	2,157	2,33E-03	ACOT7,ANGPTL4,ARIH1,CAMK2A,CCN1,CDKN2A,CLU,COL4A6,CTH,EGR1,F11R,FLNB,FOS,FOSB,GLDN,GNAI1,GNAO1,GPS1,HSPA2,ID2,LAMB2,MAPK8IP3,MGP,NELL2,NREP,PAX6,PLA2G4A,PTBP1,SERPINH1,SFRP1,SMAD2,SPARCL1,SYN2,TBC1D30,TTC3,VAMP2
TNFSF11		cytokine		0,770	2,33E-03	AEBP2,AURKA,BMP4,CA2,CD44,CDK14,CDKN1A,CLEC11A,CREBRF,DMPK,DUSP1,DUSP16,DUSP6,EGR2,ESR1,FHL2,FOS,GADD45B,GCLC,GPR68,HCK,IL15RA,ITGAV,ITGB3,JUNB,LDB2,MARCKSL1,NFIL3,NFKBIA,PDGFA,PIM1,PLAUR,PLD1,PLK1,POR,PRMT1,PTGER4,PTGS2,RACGAP1,RCL1,RRAS,SDC4,SERPINE1,SH3PXD2A,SLC20A1,SLC9B2,SOCS3,SRXN1,STMN1,TLN1,TNFRSF1B,TRAF1,TSPAN13,USP18,VCAM1,ZNF260	960 (14)
CTF1		cytokine		1,795	2,33E-03	A2M,CEBPD,ENPP2,FASN,FOS,GATA4,IL6ST,JUNB,MYH11,MYLK,PPARG,SOCS3	932 (18)
leukotriene D4		chemical - endogenous mammalian	Activated	2,317	2,34E-03	APOLD1,ARID5B,ATF3,BMP2,CCN1,CITED1,DUSP1,EGR1,EGR2,GEM,HLX,KCNJ2,KLF4,MAP3K8,NR4A1,PTGS2,ZFP36	775 (19)
CD24		other		-1,704	2,35E-03	ASPM,ATF3,CDC27,CDKN1A,DEPDC1,DEPDC1B,ECM1,EMP3,FOS,HSPB8,KLHL22,LPP,PLAU,PPP1R15A,SFPQ,SLC4A4,SMC4,TFPI,TFPI2,TMEM135,TOP2A,TP53,TP53INP1,TRIM2,TTC3,TUFT1,VPS13B	709 (11)
PDGF-DD		complex	Activated	2,828	2,38E-03	BAK1,CASP8,CLU,FGF2,PDE1B,PDGFRA,TP53,UNC5C
EDN3		other		0,707	2,38E-03	CDH2,CDKN2A,EGR1,FGF2,FOS,ITGA2,ITGB3,LAMA1	1146 (25)
thiostrepton		chemical - endogenous non-mammalian	Activated	2,804	2,38E-03	ASPM,AURKB,CDCA8,CDKN2A,GADD45A,KIF2C,MCM10,NCAPG	671 (6)
beta-glycerophosphoric acid		chemical - endogenous mammalian		0,761	2,38E-03	ALPL,BMP2,CCNB2,CDKN1A,MGP,MSX2,PTGS2,SLC20A1
CLOCK		transcription regulator		-0,626	2,39E-03	AK4,AKT3,ANGPTL4,ANKRD12,ARHGEF28,ARNT2,BHLHE40,CCN2,CEMIP,CHTF8,CRISPLD1,DNAJC16,EGFR,ELOVL6,FAM107A,FASN,FKBP5,GADD45A,GADD45B,GNAO1,HAS2,HIPK3,HSD17B8,HSPH1,ITM2C,JUNB,KANK2,KAT5,KCNN3,KIF20A,LGALS8,MAP2K3,MAPK4,MGP,MMP7,MYLK,NFIL3,NOCT,NOLC1,POR,RANGAP1,RAP2B,SEC23A,SERINC5,SLC20A1,SLC39A12,STX12,TAF9B,TBRG4,TMEM222,TPST1,VSTM4,ZDHHC20,ZEB1,ZHX1	233 (3)
IRAK4		kinase		-0,762	2,41E-03	ATF3,BTG2,CSRNP1,CXCL16,EGR1,FOS,FOSB,GEM,IER2,MAP3K8,NFKBIA,NLRP3,NOCT,NR4A1,PHLDA1,PPARG,TATDN3,ZC3H12A,ZFP36	898 (14)
vancomycin		biologic drug		-1,437	2,42E-03	A2M,AASS,AGMO,AHCYL1,ALCAM,ASNS,BACH1,BMP4,BMP6,C1QB,CAPN6,CD44,CD82,CD9,CITED2,CLU,COL3A1,CST3,DNAJB4,EFEMP2,EMP3,FOS,GARNL3,GAS6,GPX6,GSTM3,ITGB5,JUNB,LGALS1,LXN,MCOLN1,MYO1B,NRAS,PLA1A,PSMB10,PSMB8,PTGDS,PTPRM,SEC22B,SLCO4A1,SMAD3,SOD3,TES,TGIF1,TUBB	388 (7)
RELA		transcription regulator	Activated	2,974	2,44E-03	A2M,ALCAM,ARHGDIB,BHLHE40,BLVRA,BMP2,BTG2,CASP8,CCN2,CD44,CDC14A,CDKN1A,CDKN2A,CEMIP2,CERT1,CFB,CITED2,CRYAB,DOCK8,DUSP1,EGFR,EGR1,ELMO1,EPAS1,ERAP2,EWSR1,FGF2,FOS,FOSB,FSCN1,GRK5,HAS2,HES1,HSD11B2,IER2,IGF1R,IGFBP2,IL15RA,IL2RA,IL7R,INPP4B,JUNB,KCNT2,KIT,KLF10,KRT18,L3MBTL2,LEF1,LTC4S,LYN,LYST,MMP7,MYB,NEFH,NFKBIA,NFKBID,NR4A1,ORAI1,P2RY2,PLAU,PLD1,PLK1,PPARG,PSMB10,PTGDS,PTGER4,PTGES,PTGS2,SDC4…	931 (15)
E2F4	-1,460	transcription regulator		1,195	2,49E-03	ANLN,ASF1B,AURKB,CALM1 (includes others),CCNA2,CCNB2,CDC25C,CDCA3,CDKN1A,CDKN2C,CENPA,CHEK2,CKS2,CSTF1,DBF4,DIRAS3,E2F8,EPAS1,H2AX,H2AZ1,H2BC21,IER5,KIF4A,MCM10,MLH1,MTHFD1,MYB,MYBL2,NFE2L1,PLK1,PPARG,PPARGC1A,PRC1,PSAT1,SERPINE1,SFPQ,SFRP1,SINHCAF,SKA2,SMC4,STMN1,TEAD4,TMEM126A,TOP2A,TP53,TP53INP1,TPX2,UMPS,UXT	582 (7)
MFAP5		other		1,383	2,54E-03	CDH2,CERS1,CRELD2,CTSF,DUSP1,ECM1,EFEMP1,ESPL1,GPX3,ITGB3,KIF11,KIF4A,MFAP2,SDF2L1,SPON2,TFPI
F2R		G-protein coupled receptor		1,050	2,55E-03	AKT3,CCN1,CCN2,CD44,CD55,DUSP1,ECE1,EGR1,ESR1,FLT1,FOS,IGFBP7,ITGA6,KRT19,LDHB,NR4A1,PLAU,PLAUR,PTGS2,S100A4,TFPI,TFPI2,TP53,VCAM1,VEGFC	975 (16)
MECP2		transcription regulator		-0,406	2,55E-03	ADARB1,ASH1L,BDNF,CAMK2A,CAPG,CDH8,CDKN2A,CDKN2B,CHN2,DOCK8,EGR1,ENPP4,ESR1,FKBP5,FOXP2,FXYD1,GSTO1,JUNB,LFNG,NAV3,NEFH,NPY1R,NR4A1,PLS3,PREX2,PRKCG,PTGS2,RGS20,S100A4,SEMA3D,SERINC5,SGK1,SYN1,TFPI2,TIAM1,TSPAN13,TSPAN9,UNC5C,UQCRC1,UTRN,YWHAB	857 (16)
mycophenolic acid		chemical drug	Activated	2,060	2,57E-03	ADM,ATF3,CCN1,CCN2,CCND2,CD55,CDK6,CDKN1A,CLDN1,CLU,DUSP1,HNRNPD,ID2,INHBA,KRT19,PTGS2,RGS4,SERPINB2,SERPINE1,TUFT1,UGCG,USP53	963 (21)
molybdenum disulfide		chemical reagent		-0,686	2,64E-03	ACTG2,APLP1,BDKRB1,CD248,CDKN2B,CFB,COL11A1,COL4A1,COL4A2,CRYAB,DMPK,DUSP6,ESM1,FHL1,GREM1,IDH2,IFIT1,ITGA11,LIMCH1,LIMS2,LMCD1,LXN,MASP1,MGST1,NREP,PCSK7,PHLDA1,PLA2G4A,PVR,SERPINB2,TFPI2,TNS1,TPM2,TUFT1
ANGPT2		growth factor		1,208	2,64E-03	ADA,AGTR1,C1R,CALR,CCT7,CD68,CDC27,CDKN1A,CFB,COL18A1,COL3A1,CRYAB,DNAJB4,EGFR,GATA4,GATA6,HSPA2,HSPA4,HSPD1,INPP5F,KPNA2,LYN,MAP4K5,MAPK12,MGST1,MMP7,NDE1,PGAP1,PHLDA1,PLAU,PROS1,PTGES,PTGS2,RBM14,SERPINE1,SERPING1,SMYD5,SOD3,SRXN1,TCN2,TGFBR2,TLR3,TOP1,TP53,TRAF3IP2,VCAM1	683 (12)
miR-370-3p (and other miRNAs w/seed CCUGCUG)		mature microRNA		-0,068	2,68E-03	GAD2,MAP3K8,PTPRN,TGFBR2
KSR1		kinase		-1,982	2,68E-03	CDKN2A,CDKN2B,PPARGC1B,TP53	853 (15)
JV-1-65 hGHRH(1-29)NH2		chemical reagent		0,152	2,68E-03	EGFR,IGF1R,IGF2,TP53	401 (7)
6,7-dinitroquinoxaline-2,3-dione		chemical reagent		1,732	2,68E-03	EGR1,FOS,FOSB,JUNB
aurintricarboxylic acid		chemical drug		1,067	2,68E-03	GRIA2,IGF1R,PIM1,PTN	446 (10)
Arg-Gly-Asp		chemical reagent		-0,283	2,68E-03	CD44,HES1,ITGAV,ITGB3	520 (13)
quisqualic acid		chemical - endogenous non-mammalian		1,044	2,68E-03	BDNF,EGR1,FOS,JUNB	837 (15)
TGM2		enzyme		1,823	2,69E-03	AFF2,ALPL,BCL6,BTG2,CA2,CDK6,CFLAR,CSRNP1,DAAM2,FERMT1,IFI6,IFIT1,IGF1R,IRF9,ITGA6,ITGB3,KCNQ5,KRT19,LGALS9,LY6E,MERTK,MGP,MMP8,MSX2,PAK1,PHLDA1,PIM1,POR,PTGES,PTGS1,RFLNB,SEMA6B,SEMA7A,SERPINB2,SLC20A1,SLC25A15,SLC7A2,SLC9B2,SLPI,SMPD1,TAP1,TP53,UBA7,UBXN8,ZEB1	761 (16)
iron		chemical - endogenous mammalian		-1,792	2,73E-03	BMP6,CCNB1,CCND2,CDKN1A,CYBRD1,FBXL5,GADD45A,GADD45B,GADD45G,IREB2,MCOLN1,NDUFS1,PCSK7,PPP1R15A,SLC39A8	537 (13)
TGFBR2	1,700	kinase		1,897	2,79E-03	ACSL3,ADAM8,AGPAT4,ANGPTL4,BCAT1,BDNF,BFSP1,BHLHE40,BMP6,CCN2,CCT5,CD44,CDH2,CDKN1A,CDKN2A,CDKN2B,CFL1,CITED1,CLU,COL4A6,CRYAB,DNAJC12,DPAGT1,DSG2,EGR1,EGR2,EPAS1,ESPL1,FASN,FGF2,FGF5,FGG,FKBP5,GADD45B,GADD45G,GAL,GATM,GFAP,GPC1,H2AX,ITPK1,KRT18,KRT19,LPAR3,LY6G6C,MAP2K3,MED11,METRNL,MFSD2A,NFIB,NFIL3,NFKBIA,NFKBID,NRP1,ORAI1,PFN1,PLAGL1,PPARG,PTGDS,PTGES,PTGS2,QSOX1,SEMA7A,SERPINE1,SLC66A1,SLC7A…	1034 (16)
CSF2		cytokine		-0,445	2,86E-03	ADA,ADAM8,ANLN,APAF1,ARRB1,AURKA,BUB1B,CARD6,CCNA2,CCNB1,CCND2,CD1B,CD276,CDC20,CDCA3,CDCA8,CDKN1A,CDKN2B,CDKN2C,COL8A1,DUSP6,E2F8,EFEMP2,EGR1,EGR2,ERCC6L,EXO1,F2RL1,FLT1,FOS,GADD45GIP1,GK,HAS2,HOXB4,HSPD1,HSPH1,ID2,IL1R1,IL2RA,INHBA,INPP5D,IRF2,ITGB3,ITGB5,JUNB,KCTD11,KIF11,MET,MFSD2A,MLH1,MMP8,MYB,NCAM1,NCAPH,NDST1,NET1,NFE2,NFKBIA,NLRP3,NR4A1,NRP1,OSMR,PDE1B,PIK3CG,PIM1,PLAU,PLAUR,PLD1,PLK1,PP…	1071 (19)
CLPP		peptidase	Activated	2,472	2,88E-03	ACADL,ACO2,ACOT13,ATP5F1B,CS,CYC1,HSPA9,HSPD1,IDH2,IDH3B,MDH2,PC,PHB1,PHB2,PPARGC1A,SDHA,SLC25A11,TALDO1,TKT,UQCRC1,USP18
rosiglitazone		chemical drug	Inhibited	-2,121	2,91E-03	ABCC9,ACADL,ACO2,ACVR2A,ADA,ADAM8,AGTR1,ANGPTL4,APOL3,ATL1,ATP5F1D,ATP5MC1,BDNF,C1QB,CCN2,CCN5,CD164,CD68,CDKN1A,CERT1,CIDEC,COL3A1,COX5A,COX7A1,CPT1A,CS,CTSS,CYCS,DDHD1,EDNRA,EGFR,ELOVL6,FABP3,FASN,FDX1,FOS,GK,GOT1,GPAT3,GPR65,GRIA2,GSTA3,HAS2,HSD11B2,HSPA9,IDH3B,IGF2,IGFBP2,IL7R,INHBA,ITGA1,ITGA3,ITGB3,KLF11,KLF4,KRT18,LFNG,LRP1,MDH2,MET,MTA3,NDUFS1,NDUFV1,NPR3,PC,PCCA,PDGFRA,PECR,PLCL1,PPARG,P…	983 (21)
H3-3A/H3-3B		other		0,000	2,93E-03	CDKN1A,EGFR,EGR1,MLLT3,PDGFA,PDGFRA,PROCR
RALA		enzyme		0,059	2,93E-03	CDH2,CDKN1A,FOXO4,PLAU,PLAUR,TP53,VEGFC	858 (11)
isobutylmethylxanthine		chemical toxicant		0,790	2,94E-03	ACSL3,ACVR2A,AEBP1,ANGPTL4,ATP5F1D,ATP5MC1,BDNF,BSCL2,CCN2,CD44,CDKN1A,CEBPD,CIDEC,COL3A1,CYCS,E2F4,EGFR,EGR1,EGR2,ELOVL6,FOS,IGF1R,INHBA,ITGA1,ITGA3,ITGB3,JUNB,KLF4,MERTK,MITF,NDUFS1,NDUFV1,NOTCH3,PDGFRA,PPARG,PPARGC1A,PTPRN,RAB18,SDHA,SERPINE1,SGK1,TIMP3,TUBB,UQCRC1,UQCRQ,ZC3H12A	1119 (21)
CYLD-AS1		other		0,229	2,96E-03	BLVRA,CFB,CYP1B1,GCLC,IRF2,JUNB,MGST1,MYB,NFKBIA,PAX8,PPARG,PPARGC1B,SRXN1,TALDO1,TKT,TNFAIP6,TNFAIP8L3,UGDH,VEGFC	609 (7)
BHLHE40	2,390	transcription regulator	Activated	2,149	2,99E-03	AARS1,AFF3,AK4,ATF3,BDNF,BTG1,CAPG,CASP8,CD47,CD82,CD9,CFB,CNP,CSK,CTSS,ECM1,ENO2,FASN,FGL2,GSTM3,H2BC10,HDAC9,HK1,HOMER1,IFIH1,IL2RA,IL6ST,INHBA,ITGA6,KIT,KRT18,LAP3,LEF1,LYN,MAFF,MERTK,MET,MITF,MLH1,MTHFD2,MYB,NLRP3,NUB1,P4HA1,PDK3,PFKFB3,PHLDA1,PLA2G4A,PPP2R3A,PROCR,PSMA2,PTGS2,SDC4,SH3PXD2A,SIAH2,SLC6A6,SLC7A2,SOCS3,SORBS2,SPARCL1,TES,TPST1,XPNPEP1	959 (14)
LGALS3		other		0,210	3,00E-03	ACACA,CCNB2,CDKN1A,CLEC2B,COL3A1,COL4A1,CTSF,DDOST,DUSP6,ENPP2,FASN,FSCN1,ITGA6,ITGAV,KRT18,KRT19,LMNB1,MGST1,NRAS,PLEK2,PPARG,PPARGC1A,RAC1,SOCS3,VCAM1	1034 (19)
COMMD3-BMI1		transcription regulator		-0,327	3,05E-03	ARX,CDKN2A,CDKN2B,EBF1,HOXA1,HOXA4,HOXB3,HOXB6,HOXB9,HOXC8,LEF1,ROR2,WNT5A
ID2	1,990	transcription regulator		0,577	3,05E-03	ADM,AURKB,BCL6,BTG2,CCNB1,CCND2,CCNG1,CD44,CDC25B,CDK20,CDKN1A,CDKN2A,CDKN2C,DUSP1,DUSP10,EGR2,FOXO3,GADD45B,GADD45G,IL7R,INHBB,ITGA1,ITGA3,ITGB3,ITGB5,LAMA4,LGALS1,LMO4,MAF,MYB,NFKBID,NR4A1,PAWR,PDCD1,PDGFA,PLK1,PTPN22,PTPN3,PTPN5,SEMA3F,SMAD7,SOCS3,TCF4,TGFBR3,TRAF1,TRAF5,VCAM1,ZBTB16,ZEB1	789 (20)
PRKDC		kinase		-0,626	3,08E-03	ANLN,CCNB1,CDKN1A,EGR1,EGR2,FASN,PLA1A,PLK1,PREX1,VCAM1	1069 (25)
miR-143-3p (and other miRNAs w/seed GAGAUGA)		mature microRNA		1,600	3,08E-03	EGFR,FSCN1,ITGA6,MAPK12,MITF,PDGFRA,PLK1,PRC1,TOP2A,TUB	345 (7)
ZBTB18		transcription regulator		-0,939	3,08E-03	C1QTNF1,CAPN6,CHSY3,COL4A1,DUSP10,IGDCC4,KANK2,MET,SERPINH1,STC1
NPC2		transporter		-1,292	3,08E-03	BMP2,MAP1LC3B,PLA2G4A,PPARG,PTGDS,PTGER4,PTGES,PTGS1,PTGS2,TCF21	560 (14)
NUP98-HOXA9		fusion gene/product			3,08E-03	EYA1,HOXB3,HOXB6,HOXC8,MARCHF7,MSI2,NEK1,PTGS2,RPS6KA5,SORBS2
let-7a-5p (and other miRNAs w/seed GAGGUAG)		mature microRNA		0,261	3,10E-03	ADAMTS15,ADAMTS2,AURKB,BDNF,CAPG,CCND2,CDH2,CDK6,CDKN2A,CEMIP2,CHMP2A,COL3A1,COL4A1,COL4A2,COL4A5,COL8A1,GEMIN7,HYOU1,IGF2BP2,IPO4,ITGA1,ITGB3,KRT19,MED28,MLLT1,NID1,NRAS,OTULINL,PDGFA,PTGS2,RABGAP1L,RBM19,S100A4,SLC1A4,SLC25A13,SLC38A1,SMAD2,SMC1A,TAF9B,TGFBR2,TGFBR3,TPM2,TRMT1	776 (9)
thapsigargin		chemical toxicant		0,742	3,12E-03	ACADL,ASB11,ASNS,ATF3,ATF5,BCL6,BDNF,CA9,CALR,CAPN7,CDA,CDKN1A,CFLAR,CLU,COL18A1,COX5B,CPT1A,CSK,EGR1,EGR2,EIF2AK3,ERO1B,ESR1,FOS,GADD45A,GADD45B,HSPA9,IER2,IL1R1,KLF4,LIFR,LRP6,MET,NEDD4L,NFIL3,NFKBIA,NR4A1,PAWR,PDCD1,PNP,PPP1R15A,PRNP,SGK1,SLC38A5,TP53,UFC1,UPRT,VCAM1	974 (22)
ARHGAP21		other	Activated	2,309	3,15E-03	CITED2,FGL2,IL15RA,LMO4,MERTK,PLA1A,PTGS2,RILPL1,SLCO3A1,TCF4,TLR3,TRIM21
APEX1	-1,790	enzyme	Activated	2,024	3,17E-03	CDKN1A,EGR1,EGR2,FOS,FOSB,HTRA1,JUNB,NR4A1,PTGS2,RGS4,TP53	990 (22)
IL5		cytokine		-0,314	3,19E-03	A2M,ANXA6,ASNS,BCL6,CCND2,CD55,CD9,CDKN1A,CISD1,CITED2,CLEC2B,CRELD2,DUSP6,EAF2,EGR1,EGR2,ELL2,EPS8,FGL2,GADD45A,GADD45G,GK,GLIPR2,HLX,HSPH1,IER2,IL2RA,ITGAV,LFNG,LMNB1,LMO7,LRRC8C,MANF,METRNL,MTDH,NFE2,NFIL3,P4HA1,PDLIM1,PIM1,PKIB,PPP5C,PRDX4,PSAT1,QSOX1,S100A4,SDF2L1,SFPQ,SGK1,SKA1,SLC39A8,SLC7A5,SPCS2,STK39,TMF1,TUBB2B,UCHL3,UCK2	1113 (21)
miR-21-5p (and other miRNAs w/seed AGCUUAU)		mature microRNA	Inhibited	-2,632	3,22E-03	APAF1,ARF4,BTG2,CDK6,CDKN1A,GFAP,HIPK3,JAG1,MITF,MTAP,NFIB,PELI1,RECK,SMAD7,SMARCA4,SOD3,SPRY1,TCF21,TGFBR2,TIMP3	877 (20)
KLF4	5,590	transcription regulator		0,334	3,25E-03	ACVR2A,ALCAM,ALDH1A1,ALPL,ANKRD17,BUB1B,CCN3,CCNA2,CCNB1,CCND2,CD44,CDKN1A,CDKN2B,CITED1,CLDN1,COL8A1,DUSP1,ECSIT,EFEMP1,EMX2,EYA1,FGF5,FLT1,GADD45A,GATA4,HES1,HEY2,IER5,INHBA,KLF4,KRT19,LAMA1,MLST8,MRPS7,MSI2,MSX2,MYH11,NCKAP1,NRP1,PCDH18,PDGFRA,PLAUR,POLR3G,PPL,RICTOR,SEMA3F,SERPINB2,SERPINE1,SERPINH1,SLC4A7,SLPI,SMAD7,SOD3,TEAD4,TP53,TPK1,UGDH,USP18,VCAM1,WLS,WNT5A,ZC3H12A,ZNF326	1031 (21)
E2f		group	Inhibited	-2,594	3,26E-03	CCNA2,CCNB1,CDC25C,CDKN2A,CYP27B1,DBF4,E2F4,E2F8,EPAS1,H2BC11,HDAC1,HNRNPA1,ITGA6,MCM10,MTHFD1,MYB,MYBL2,PRR11,SERPINE1,SKA2,STMN1,TMEM126A,TMEM126B,TP53,TPX2,USP37,UXT,YBX3	560 (7)
RARA		ligand-dependent nuclear receptor	Inhibited	-2,358	3,29E-03	AASS,ABLIM1,ACACA,ALDH1A1,ALDH1A2,ARNT2,ARPC5L,ASPM,ATF5,ATG13,CCNA2,CD44,CD9,CDKN1A,CENPA,CENPF,CENPM,CLMN,CTSS,CYP26B1,DNAJC21,DUSP1,E2F8,EGR1,EGR2,ELL2,FGFR1,FOS,FUT4,GATA4,GHR,HNRNPD,HOXA1,HOXA4,HOXB4,IL1R1,KLF4,KNL1,LGALS1,LIFR,MAOB,MGP,MMP11,NCAPG,NCAPH,NCOA5,NR2F1,NRP1,ONECUT2,PBK,PGLS,PIK3CG,PIMREG,PRDM8,PTGS2,PVR,SFPQ,SHROOM1,SLC16A2,SLC25A36,SLC7A11,SMAD3,SMC4,SMPD1,SP100,STRA6,STX3,UBA…	1059 (19)
SOX2		transcription regulator		-0,974	3,30E-03	ACKR3,ACVR2A,ADAMTS4,ALDH1A1,ANKRD17,ATF3,BCAS1,BHLHE40,BMP4,BMP6,CCN2,CCN5,CCNA2,CD44,CD9,CDH2,CDKN1A,CDKN2A,CEMIP2,CILK1,CITED1,CITED2,CNP,DOCK10,DUSP1,ECSIT,EFEMP1,EGFR,ELOVL1,EMX2,EN1,ETV4,FGF5,FLT1,FOS,FOXO4,FUT4,GAB2,GADD45B,GATA4,GATA6,GSN,HOPX,HOXB3,ID2,IER5,INHBA,ISL1,JAG1,KANK1,KLF4,KRT18,KRT19,LEF1,LIMS2,LMCD1,LRP4,MARCHF8,MFSD2A,MSX2,NCKAP1,NDN,NOTCH3,NRP1,PAX6,PCDH18,PDGFRA,PIK3R3,PL…	747 (10)
MAP4K4		kinase	Activated	3,283	3,32E-03	ACACA,ACO2,AGL,ALDH4A1,ALG14,ATP6V0E1,AUH,CHKB,COX10,CYC1,DHRS4,FASN,GOT1,LDHB,NDUFB7,NDUFS1,NDUFS8,NDUFV1,NT5C2,PDHX,PI4K2B,PIGO,PLCB4,PPARG,PRKAR2A,PTGES,PTS,SCP2,UQCRC1	433 (7)
PRL		cytokine		1,630	3,35E-03	A2M,ACTR3,ANXA3,BCL6,BTG1,CCNB1,CDKN1A,CEBPD,CLU,COL3A1,CST3,CTSD,CTSS,DES,ECM1,EGFR,EGR1,ESR1,FOS,GMPR,GSTM1,HES1,HIPK3,HSD11B2,HSPD1,ID2,IFI6,IFIH1,IFIT1,IGF2,IL2RA,IRF9,ITGA1,KRT19,LY6E,MARS1,MGP,MGST1,MLKL,MSX2,PARM1,PC,PCOLCE,PDGFRA,PDLIM4,PIM1,PROX1,PTGFR,RALB,RCL1,SCP2,SOCS3,SP100,STAR,TDRD7,TP53,TPM3,TRIM14,TRIM25,TSPAN13,TUBA1B,USP18	957 (18)
H89		chemical drug	Inhibited	-2,305	3,36E-03	ALPL,BAK1,BDNF,BMP2,BMP4,BMP6,CD55,CDKN1A,CYP27B1,DUSP1,EGFR,EGR1,EGR2,ENTPD1,ESR1,FGF2,FOS,HDAC1,HSD11B2,JUNB,MITF,NFIL3,NFKBIA,NR4A1,ORMDL3,PLA2G4A,PLAGL1,PLAU,PLD1,PPARGC1A,PTGS2,SERPINE1,SMAD3,STAR,TFPI2,TNFAIP6,VCAM1	974 (20)
MGAT1		enzyme		-0,896	3,42E-03	CDH2,CLDN1,ITGA3,ITGAV,ITGB3,ITGB5
RLIM		enzyme		0,447	3,42E-03	CCN2,CDH2,CDKN1A,CDKN2B,SERPINE1,SMAD7	335 (10)
DRD1		G-protein coupled receptor		1,222	3,42E-03	BDNF,EGR1,FOS,FOSB,HOMER1,JUNB	880 (18)
BCAR1		enzyme		0,762	3,42E-03	CDKN1A,CDKN2B,EGR1,ESR1,MMP7,RAC1	726 (18)
ST3-Hel2A-2		chemical reagent		1,639	3,42E-03	ATF3,BCL6,EGR2,FOS,GADD45A,PHLDA1	571 (8)
carbonyl cyanide p-(trifluoromethoxy)phenylhydrazone		chemical reagent		-0,545	3,42E-03	ASNS,ATP5F1B,ITPR1,PPARGC1A,PPARGC1B,PSPH	631 (7)
FBXO32		enzyme		-1,069	3,45E-03	ASF1A,CALR,CCND2,CSRP2,DKK2,DNAJC3,EIF2AK3,GADD45A,GCLC,HYOU1,IL1R1,ITGA3,KRT19,LEF1,MSX2,NANS,OAT,PTGES,PTGS2,SERPINB2,TFPI2	778 (7)
LIF		cytokine	Activated	3,290	3,46E-03	A2M,ACACA,ALDH1A1,BMP2,CCNA2,CD44,CD9,CDKN1A,CEBPD,EGR1,ENPP2,FGF5,FGG,FOS,GAL,GATA4,GATA6,GFAP,GRAMD2B,HES1,ID2,IL2RA,IL6ST,JAM2,JUNB,KLF10,LIFR,MSX1,PAX6,PELI1,PIM1,PLD1,PPARG,PTGS2,RGS4,SFRP4,SOCS3,STAR,TMEM176A,TMEM176B,TP53,TSPAN7,WNT5A	1055 (18)
SOD1		enzyme		0,707	3,48E-03	ADCY2,APEX1,ARL16,ASL,BMP4,C5AR2,CDH2,CDKN2A,CFLAR,CLU,CRYAB,DNM1L,EZR,FGFR1,FOS,GCLC,GFAP,GNAS,GNG7,GPX3,GSTM1,GSTM3,HOMER1,HSPA4,HSPB8,IFIH1,INHBA,JPT1,JUNB,KCNAB1,KCNJ2,MAOB,MET,NEFH,NETO2,NFIL3,P2RY6,PAWR,PITPNA,PLCB4,PRRX1,PSMB5,PSMB8,PTGR1,PTGS2,PTK2B,RAC1,SH3BGRL3,STMN1,TGFBR2,TLN1,TP53,USP18,VCAM1,VGF	919 (17)
HCFC1		transcription regulator		-1,172	3,56E-03	FASN,KMT5A,PPARGC1B,PRKN,TIMM22	525 (10)
L-type Calcium Channel		complex		-0,391	3,56E-03	ANKH,BDNF,EGR1,FOS,KCNJ2	753 (16)
SMARCA1	4,900	transcription regulator		-0,762	3,56E-03	CDKN1A,EN1,GADD45A,STAR,TP53	695 (7)
LPA		other		-0,064	3,56E-03	GHR,NR3C1,SERPINB2,SERPINE1,VCAM1	606 (7)
NEK6		kinase		0,447	3,56E-03	CITED2,FGL2,HDAC1,PTGS2,RILPL1
retinaldehyde		chemical - endogenous mammalian		-0,447	3,56E-03	BMP2,CD44,EGFR,PTGDS,PTGS2
LMNA		other		0,729	3,59E-03	AIFM2,ALPL,ANKRD37,ASPN,CACNA1A,CAMK2A,CCN2,CFL1,COL11A1,COL3A1,COL8A1,DES,ENTPD1,EPB41L3,FAM13C,FLT1,FUT4,GATA4,GATA6,GCLC,HEATR5A,HIVEP1,IER5,IFIH1,IGF2R,JAZF1,KCNE4,KRT18,LMNB1,LRP4,MAFF,MAP3K8,MYBBP1A,NEFH,PCDHGB4,PHF1,PLXDC2,PPARG,PPARGC1A,PPARGC1B,RAPSN,RICTOR,SDHA,SEMA7A,SKAP2,SLC36A1,SLC41A2,SNRK,TBC1D23,TEC,TIMM23,TIMP3,TOP1,TUT7,UBA7,ZBTB38,ZFP36	878 (13)
arsenic trioxide		chemical drug		0,986	3,60E-03	ANAPC4,ATP5F1D,ATP5PB,ATP6V0D1,AURKA,BACH1,BCAT1,BLVRA,CALR,CASP8,CD44,CDC25B,CDC25C,CDK6,CDKN1A,CFLAR,COX5B,COX7A2L,CST3,CTH,CYC1,DBF4,DHX15,DNAJB11,EIF2AK3,EPAS1,FASN,FDX1,GCLC,GSPT1,H2AX,HSPA2,HYOU1,KAT5,KIF11,MAF,MAPK4,NDUFA12,NDUFA13,NDUFA2,NDUFA4,NDUFA4L2,NDUFB2,NDUFB7,NFE2,NFE2L1,NFKBIA,NR2F2,PIM1,PML,PPA1,PPARG,PRAM1,PTGS2,RAB18,RBM25,SLC20A1,SLC7A11,SMARCA4,SMC1A,TGIF1,TMOD1,TP53,UQCR10,…	901 (20)
5-fluorouracil		chemical drug	Activated	4,049	3,65E-03	ABHD4,ACVR1B,ASB11,ATF3,ATP5F1B,ATP5PB,BAIAP2,BAK1,BTG2,CCND2,CCNG1,CCT3,CCT6A,CD82,CDKN1A,CDKN2A,CES2,CFLAR,CGRRF1,CLU,CSTF1,CTSD,CYCS,DDB2,ECSCR,EGR1,EIF4A1,FBL,FXYD3,GADD45A,GOT2,GSN,HNRNPA1,HNRNPA2B1,HNRNPC,IDH2,IER5,ILF2,KLHL22,NDUFA4,NDUFS8,PDCD1,PDGFA,PIK3CG,POLR2L,PPP1R15A,PRC1,PROCR,PSMA7,PSMB5,PTGS2,RAP2B,RGS7,RHBDF2,SAT1,SEC61A1,SLC25A3,SLC7A11,SMS,SRM,SRP9,TLR3,TP53,TSPYL2,XPOT,YBX3,Z…	950 (18)
ILF3		transcription regulator		-0,503	3,66E-03	ABCA9,ALCAM,ALDH1A2,ATF3,CAPG,CD9,CHKA,EGFR,FBXO6,FKBP5,FOS,ID2,ILF2,NSDHL,PLAU,PLAUR,POLR2E,PPARG,PTGER4,SEMA7A,TLR3,TRAF1	512 (11)
WWTR1-CAMTA1		fusion gene/product		1,526	3,70E-03	ANXA6,ATF3,CCN2,CEBPD,CRYAB,PDGFA,SERPINE1,TOP2A
SAHM1		chemical reagent		-0,535	3,73E-03	ABLIM1,ANKRD37,BHLHE40,CD44,ELMO1,HES1,IPO4,LY6E,P4HA1,PFKFB3,PPARG,SUSD4,TBC1D4,VARS1
TEAD4	-2,330	transcription regulator		1,059	3,77E-03	ADM,AK5,AMOTL2,ARID5B,BMP4,CCN1,CCN2,CDH2,CDK6,CDKN1A,CIDEC,COL3A1,DES,EDNRA,EGFR,FGFR1,FKBP5,FLT1,JUNB,LATS2,LIMCH1,NFKBIA,NOTCH3,PCDH18,PPARG,SH3BP4,SULF1,TEAD4	821 (19)
CCN1	2,730	other		0,354	3,83E-03	CCN1,CCND2,CDKN1A,ESR1,IL6ST,ITGA2,ITGA3,ITGAV,ITGB3,MSX1,MSX2,NLK,NR4A1,PLAU,PTGS2,SERPINE1,SFRP1,TCF7L1,TIE1,TOLLIP,TP53,VEGFC,WNT5A	888 (15)
SMAD3	1,930	transcription regulator	Activated	2,550	3,84E-03	ADAM15,ADAMTS2,ALPL,ASPN,BMP2,BMP6,BSCL2,CCN2,CCND2,CDH2,CDH6,CDKN1A,CDKN2A,CDKN2B,CHRDL1,COL3A1,COL4A1,COL4A2,DES,EGR1,EN1,ESM1,ESR1,FASN,FOS,FOXO3,GADD45B,HAS2,ID2,IL2RA,INPP5D,ITGB5,JAG1,JAM2,JUNB,LAMA4,MSX2,NET1,PC,PCOLCE,PCOLCE2,PDCD1,PMEPA1,POR,PPARGC1A,PTGS2,PTP4A3,PTPRK,RAC1,S1PR1,S1PR3,SERPINE1,SIRT6,SMAD3,SMAD7,SPON1,STAR,TBX21,TIMP3,TPM2,TPM3,VEGFC,ZFP36	876 (16)
CDK19	1,500	kinase	Inhibited	-2,985	3,85E-03	ABHD4,ACVR1B,ATF3,BAIAP2,BAK1,BTG2,CCND2,CCNG1,CD82,CDKN1A,CDKN2A,CGRRF1,CLU,CTSD,DDB2,FGF5,GADD45A,IER5,KLF4,PDGFA,PPP1R15A,PROCR,RAP2B,RHBDF2,SAT1,SEC61A1,SLC7A11,TCN2,TSPYL2,ZMAT3
Y 27632		chemical drug		-1,809	3,88E-03	ADA,AMOTL2,BMP2,BMP4,CCN1,CCN2,CD44,CDKN1A,CDKN2A,CDKN2B,FOS,HAS2,MYH11,PLAU,PPARG,PTGS2,SERPINE1,TAGLN2,TP53,VCAM1	639 (14)
mycosporine-like amino acid		chemical reagent			3,90E-03	CEMIP,FOS,HAS2	788 (12)
LINC01134		other			3,90E-03	DDB2,SESN3,ZMAT3
INTS11	-1,320	enzyme			3,90E-03	EGR1,FOSB,NR4A1
RHOBTB2		enzyme			3,90E-03	BRMS1,CDKN1A,MSI2
ZNF451		enzyme			3,90E-03	CDKN1A,CDKN2B,SERPINE1	485 (6)
CTBP1-DT		other			3,90E-03	CDKN1A,SMAD3,TP53
DDX28		enzyme			3,90E-03	EGFR,EPAS1,IGF1R
YEATS4		transcription regulator			3,90E-03	CDKN1A,CDKN2A,TP53	792 (11)
TERF1		other			3,90E-03	CDKN1A,CDKN2A,TP53
RAD51		enzyme			3,90E-03	CHEK2,H2AX,TP53
ARHGAP1		other			3,90E-03	CDKN1A,CDKN2A,TP53
PUM2	1,490	other			3,90E-03	FOXP1,GATA6,LAMA1
GFRA2		transmembrane receptor			3,90E-03	EGR1,EGR2,FOSB	363 (7)
BUB3		other			3,90E-03	CDKN1A,CDKN2A,TP53
CGS9343B		chemical reagent			3,90E-03	CCN1,CCN2,ESR1	586 (13)
AA-861		chemical reagent			3,90E-03	IGF1R,PTGS2,STAR
cycloserine		chemical drug			3,90E-03	BDNF,FOS,HOMER1	334 (7)
protein phosphatase		complex			3,90E-03	DGCR8,ESR1,PIM1
10-decarbamoylmitomycin C		chemical toxicant			3,90E-03	CDKN1A,GADD45A,TP53	607 (7)
glutathione diethyl ester		chemical reagent			3,90E-03	GCLC,PLAU,PLAUR
2-amino-3-phosphonopropionic acid		chemical - endogenous mammalian			3,90E-03	EGR1,FOS,JUNB
cistanche tubulosa phenylethanol glycosides		chemical reagent			3,90E-03	SMAD2,SMAD3,SMAD7	415 (10)
NFU1		other			3,98E-03	ACACA,ATP5F1B,ATP5PF,COX5A,CPT1A,CYCS,FASN,MGST1,NDUFS1,PARK7,PC,SDHA,UQCRC1
nicotinamide-beta-riboside		chemical - endogenous mammalian		-0,895	3,98E-03	AIFM1,ALDH3A2,ALDH6A1,ALDH8A1,BLVRA,COX5A,COX7A2L,DPYD,HSD17B11,IDH3B,NDUFA12,NDUFA4,NLRP3,POR,PPARGC1A,UQCRQ
CCN5	5,080	growth factor		-1,044	3,98E-03	CCN2,CD44,CLDN1,ESR1,IGFBP7,KLF4,KRT18,PDGFA,PPARG,PROCR,SDC4,SERPINE1,SMAD3,TGFBR2,TGFBR3,ZEB1	946 (20)
NKX3-1		transcription regulator			3,98E-03	BTG2,CA2,CA3,CTNNBL1,ETV3,EZH1,FKBP5,FOS,FOXO3,MMP23B,PIM1,PRKCB,PTPRK,SDC4,SMAD2,SOAT1	450 (10)
chromium		chemical drug		0,407	3,98E-03	ABHD4,AJUBA,ARHGDIA,CDK2AP2,DOK5,ESR1,GCLC,METTL21A,NUDT16,SELENBP1,SLC1A4,SOD3,UBL7,YPEL3,ZMAT3,ZWINT
BMI1		transcription regulator		-0,566	4,00E-03	AURKA,BTG2,CASP8,CDC14A,CDKN1A,CDKN2A,CDKN2B,DLC1,H2AX,HOXB9,HOXC5,MET,NID1,P4HA1,RASSF9,SMAD3,TP53,VEGFC	859 (20)
LDL		complex		0,085	4,03E-03	ARG2,ATF3,BMP2,CASP8,CCN2,CD68,CDC27,CDKN1A,CDKN2A,CFLAR,DUSP1,ECE1,EGR1,FASN,FOS,FOSB,GAS6,GCLC,GJA5,GNAI1,HAS2,HSF1,HYOU1,IGF1R,IGFBP2,IL17RC,IRF2,ITGAV,ITGB3,ITPR1,LRP1,MLH1,MMP8,NLK,NLRP3,NR4A1,NRP1,PLAU,PPARG,PSMC5,PTGS2,RABEP1,RNASEH1,SERPINE1,SMAD3,SOCS3,STAR,TANK,TGFBR2,TGFBR3,TNFAIP6,TP53,VCAM1	926 (15)
mir-29		microRNA	Inhibited	-2,444	4,10E-03	ANGPTL4,AOX1,CD276,CDH2,CDK6,CLDN1,COL3A1,COL4A2,COL4A5,FKBP5,GLDC,IL2RA,ITGA11,KIT,KLF4,MYBL2,NAV3,NID1,NR3C1,PDGFA,PDGFRA,SLC43A2,TBX21,TIMP3,TP53	834 (19)
UBE3A		enzyme		-0,791	4,14E-03	CAMK2A,CDKN1A,CDKN2A,ESR1,PML,SERPINE1,TP53,TP53INP1,WNT4	1127 (24)
CYP2J2		enzyme		-0,167	4,14E-03	CD44,CD82,CDKN2A,EGFR,NFKBIA,PIK3CG,PPARG,TP53,VCAM1	627 (15)
8-bromoguanosine 3',5'-cyclic monophosphate		chemical reagent		0,091	4,18E-03	ACACA,BMP2,CDK14,CDKN1A,FOS,JUNB,PCCA,PLAUR,SOD3,TAGLN2,TP53,VCAM1	496 (14)
DIO2		enzyme		0,385	4,28E-03	ALDH1A1,ATF3,CARMIL1,CYP1B1,CYTH3,EGR1,FOS,FOSB,GADD45G,IER5,INHBA,KREMEN1,LDAF1,LIPG,MARCKSL1,NEFH,NR4A1,OSR1,PHF1,PNLDC1,PPARGC1A,SBNO2,SCUBE1,SEMA7A,SERPINB2,SLC1A3,STAC2
Histone h2a		group			4,30E-03	EGR1,ESM1,FGF5,HOXC5,HOXC8,IGFBP2,ITGA6,LMO4,PTK7,SLC7A11,TP53
TFDP1		transcription regulator		-1,664	4,30E-03	APAF1,CASP8,CDKN1A,CDKN2A,CDKN2C,FGFR1,MYB,MYBL2,PRKN,STMN1,TP53	622 (10)
MMP14		peptidase		0,679	4,30E-03	ATF3,BCAM,CDH2,CDKN1A,CSPG4,JAG1,LRP1,NR3C1,PTGS2,SLCO2A1,SMARCA1	930 (19)
miR-221-3p (and other miRNAs w/seed GCUACAU)		mature microRNA	Inhibited	-2,059	4,30E-03	DIRAS3,ESR1,FOS,FOXO3,GFAP,KIT,MAF,MITF,PTPRM,SLC29A1,TIMP3	638 (7)
GFER	-1,410	enzyme		-1,826	4,30E-03	CHCHD10,COX5A,CPT1A,CYC1,DNM1L,FUT4,NDUFA10,NDUFV1,UQCR10,UQCRC1,UQCRQ
ST6GAL1		enzyme		0,337	4,30E-03	ADAM15,ANO6,ATP2B4,CCND2,CDH2,DSG2,ITGA2,LRP1,MET,PLXND1,PROCR	474 (7)
NFIC		transcription regulator		-1,151	4,30E-03	CCNB1,CDKN1A,CDKN2A,GFAP,HTRA1,LEF1,PDGFA,PDGFRA,TNFSF18,TP53,WNT5A	641 (7)
PLA2R1		transmembrane receptor		-0,885	4,31E-03	ACSL3,ATP5F1B,COX5B,CTSD,CYB5R3,LAP3,MGST1,PEBP1,SDHA,SQOR
apomorphine		chemical drug		1,079	4,31E-03	BDNF,CACNB3,EGR1,FGF2,FOS,GDI1,HOMER1,IGF1R,IL6ST,PTN	749 (16)
miR-9-5p (and other miRNAs w/seed CUUUGGU)		mature microRNA		1,569	4,34E-03	ACOX2,ATP5F1B,ATP5MC1,CD44,CPT1A,CYC1,HK1,JAK1,NDUFA10,NDUFB2,NDUFB7,NDUFS6,NDUFS8,ONECUT2,PFKFB3,SDHA,SYTL4,UQCRC1,ZFP36	418 (7)
FOSL1		transcription regulator	Inhibited	-2,636	4,34E-03	ADM,BDNF,CCN1,CD44,CDKN2A,DOCK9,EGR1,EGR2,FOS,FOSB,GCLC,JUNB,MET,NRP1,PLAU,PLAUR,SEMA6D,SERPINB2,SERPINE1	689 (14)
LAS1L	-1,680	other	Inhibited	-2,324	4,36E-03	ANGPTL4,BTG2,CDKN1A,CEMIP,CFLAR,CPT1A,DUSP6,EXO1,INPP4B,MAP1LC3B,MCM10,MMP11,NRAS,SLC1A3,ZMAT3
PTPRJ	1,810	phosphatase		1,941	4,36E-03	CCNA2,CEBPD,CITED2,FGL2,FOS,INHBA,MERTK,MET,PADI2,PLA1A,PLAGL1,PLAUR,PTGS2,RILPL1,ZC3H12A	977 (20)
HDAC4		transcription regulator		0,358	4,41E-03	ANGPTL4,ATF3,BDNF,CAMK2A,CCNB1,CDKL5,CDKN1A,CDKN2A,CHRDL1,DGKB,EGR2,FOS,GABRB2,GADD45A,HDAC1,HDAC9,HOMER1,KLHL2,LDB2,NR4A1,PPM1E,PRKCB,PTGS2,RGS4,RGS7,SERPINB2,SLC8A1,SYN1,SYN2,TSPAN13,TSPAN7,VCAM1	767 (16)
CPT1B		enzyme		1,892	4,42E-03	ACACA,ACADL,AKT3,ANGPTL4,ATP5F1B,CA2,COX10,COX5A,COX7A1,CRKL,CS,EPAS1,FABP3,FASN,FLOT1,FLOT2,HK1,INPP5D,NDUFA10,NDUFA2,NDUFA4,NDUFB2,NDUFS1,NDUFS6,NDUFV1,NFKBIA,NRAS,PANK1,PDE3A,PFKFB3,PIK3CG,PIK3R3,PPARGC1A,PPP1CA,PPP1R3B,PRKAA2,PRKAG1,PRKAR2A,PRKAR2B,PRKX,SCP2,SDHA,SOCS3,TSC2,UQCR10,UQCRQ
BNIP3L		other		1,500	4,45E-03	AURKA,CCNA2,CD47,CENPF,CST3,GADD45A,GPSM2,GSN,KIF11,MYBL2,NFKBIA,NUF2,PFKFB3,PTK2B,SFRP1,TFDP2,TOP2A	709 (7)
HFE		transmembrane receptor		-0,202	4,51E-03	ALPL,ANGPTL4,BHLHE40,BMP6,CRELD2,CYBRD1,CYP26B1,CYP27A1,DUSP1,EGR1,GADD45G,HSPD1,HSPH1,MCM10,MFSD2A,NSDHL,PHLDA1,PPP1R3B,PRSS2,PSMB8,SLC38A5,SLC39A14,SOCS3
CD44	-2,820	other		1,121	4,63E-03	ACKR3,ADAM8,ALDH1A1,BCAM,CALR,CCND2,CCNG1,CD44,CDKN1A,CIDEC,CLU,COL18A1,COL3A1,ECM1,ENO2,FASN,FKBP5,GADD45A,HDGF,HK1,IL2RA,ITGA3,ITGAV,KCTD10,KLF4,KREMEN1,LGALS1,LIMS2,MET,MMP7,MMP8,MYBBP1A,MYO1B,OGA,PDK3,PFKFB3,PGM2L1,PLAU,PMEPA1,PPARG,PTP4A3,SDC4,TIAM1,VAX2,VCAM1,WNT2,WNT5A,ZEB1	991 (18)
mir-145	3,130	microRNA	Activated	2,356	4,75E-03	CCNA2,CDH2,CDK6,EGFR,EIF2AK3,FSCN1,GATA6,HSPD1,MYH11,NRAS,PDGFRA,SDHA,SOCS4,TP53	925 (19)
15-deoxy-delta-12,14 -PGJ 2		chemical - endogenous mammalian		-1,054	4,75E-03	ADAMTS4,AGTR1,BAK1,CCN2,CCNB1,CCND2,CCNG1,CDC25C,CDKN1A,CEBPD,CFLAR,CSPG4,CTSD,DES,E2F4,EGR1,ESR1,FLT1,FOS,GADD45A,GAL,GATA6,GCLC,GFAP,GSN,ISL1,KIT,KLF4,LAMA1,MAP1LC3B,MYB,MYH11,NFKBIA,P4HA1,PAX6,PDGFRA,PLA2G4A,PLAU,PPARG,PTGES,PTGS2,SERPINE1,SOAT1,SOCS3,TGIF1,TP53,VCAM1	912 (17)
GAS2L3	-1,920	other		-1,912	4,76E-03	BTG2,CCND2,CCNG1,CDKN1A,SAT1,TP53,ZMAT3
ZBTB33		transcription regulator		0,555	4,76E-03	APAF1,BCL6,CDKN1A,MMP7,MTA2,RAPSN,S100A4
sea cucumber body wall meal		chemical reagent		0,378	4,76E-03	ACACA,CPT1A,CROT,FASN,PPARG,PPARGC1A,PPARGC1B
1-methyl-4-phenyl-1,2,3,6-tetrahydropyridine		chemical toxicant		-0,108	4,77E-03	ANLN,BACH1,BDNF,CASP8,CLDN1,EGR1,FGF2,FKBP5,FOS,FOSB,GFAP,HOMER1,HSF1,IDH2,LMCD1,NLRP3,NR4A1,PARK7,PAWR,PDGFRA,PTGS2,SGK1,TNFRSF1B,TP53,ZBTB16	744 (16)
resveratrol		chemical drug		-0,936	4,81E-03	APAF1,ATF3,BDNF,BMP2,CCNA2,CCNB1,CCND2,CD68,CDK6,CDKN1A,CDKN2A,CFLAR,CPT1A,CS,CYP1B1,DCX,ECE1,EGFR,EGR1,ESR1,FASN,FOS,FOXO3,FOXO4,FXN,HAS2,HDGF,HEY2,IFIT1,IGF2,IL2RA,IL7R,ITGA1,JAG1,MITF,NDUFA13,NDUFA2,NFKBIA,PDGFA,PLAU,PPARG,PPARGC1A,PPP1R15A,PRKAA2,PSMB5,PTGS2,RICTOR,SERPINE1,STAR,TBX21,TNFAIP6,TNS1,TP53,ULBP3,VCAM1,ZEB1	961 (19)
NANOG		transcription regulator		0,545	4,82E-03	BMP2,BMP4,BMPR1B,CCND2,CDK6,CDKN1A,COL3A1,EGR1,EN1,FGF5,FOS,FOSB,FUS,GATA4,GATA6,GMFG,HNRNPH1,HOPX,HOXA1,HOXB3,ID2,IGF1R,ISL1,KLF4,LAMA1,LGALS1,LYN,PAX6,PPP2R1B,SEC22B,SMAD2,SMAD3,SMAD7,SRRT,TEAD4,TP53	947 (16)
birabresib		chemical drug		-0,471	4,86E-03	ACKR3,BCAT1,CDKN2B,EFNB2,GABRB2,GTF3C6,H2BC21,HEXIM1,HOXB3,HOXC5,KIF11,LDB2,LXN,PDE9A,SERPINF1,SLC38A5,USP18,VCAM1	290 (3)
carbon tetrachloride		chemical toxicant	Activated	2,373	4,88E-03	AK4,AOX1,APAF1,ARRB1,ATF3,CA3,CCN2,CCND2,CD68,CDKN1A,CDKN2A,COL3A1,DES,DUSP1,FGG,FOS,GADD45A,GADD45B,GCLC,GFER,GSTM1,HDGF,HSPD1,IGF2R,JUNB,NAPEPLD,NDRG2,NR4A1,PDGFA,PDGFRA,PPARG,PPP1R15A,PRNP,PRSS2,PTGS2,RALB,S1PR3,SERPINB2,SLC8A1,SMAD2,SMAD3,SMAD7,TGFBR2,TIMP3,TP53,VCAM1	965 (18)
TLE3		other			4,89E-03	ATP5F1B,ATP5F1D,ATP5PB,ATP5PF,CYC1,CYCS,ECSIT,NDUFA10,NDUFA12,NDUFA13,NDUFA2,NDUFAF4,NDUFB2,NDUFB7,NDUFS1,NDUFS6,NDUFV1,TMEM126B,UQCR10,UQCRC1,UQCRQ
DCN		other		0,539	4,93E-03	CASP8,CCN2,CDKN1A,DUSP1,EGFR,FGF2,IGF1R,ITGAV,KIT,MET,S1PR1,SERPINE1,SMAD3,TIMP3,TP53,VCAM1	949 (19)
KAT5	-1,550	transcription regulator		-1,772	4,94E-03	APEX1,CALR,CCND2,CCNYL1,CD82,CDKN1A,CDKN2B,CDKN2C,CHKA,CRELD2,CTH,DPH6,EFNB2,EGFR,GADD45A,GADD45B,GALNT7,GTF2H5,HEXIM1,HSPD1,HYOU1,KAT5,MANF,N4BP2,NKAIN3,OGN,PCDH17,PNKP,PPP1R15A,PSMA7,PSMC4,PSPH,SARS1,SDF2L1,SFRP1,SLC38A7,SLC6A9,TDG,TGIF1,TP53,VGF	1033 (15)
SP600125		chemical drug		-1,788	4,95E-03	ADAMTS4,ADM,ATF3,BAK1,BDH1,BTG2,CCN1,CCN2,CCNB1,CD44,CDH2,CDKN1A,CIDEC,COL4A1,COL4A2,COL8A1,CRYM,CSPG4,CXCL16,CYP27B1,DSG2,DUSP1,EGR1,FASN,FLRT3,FOS,FOSB,GADD45A,GATA4,H2AX,H2BC10,H2BC21,HOXA1,IL1R1,IL2RA,INHBA,ITGA2,ITGA3,ITGA6,ITGB5,JUNB,LAMA1,LAPTM5,MAP1LC3B,MAPK8IP1,MSH3,MTHFD2,NFKBIA,NOL9,NR4A1,PDGFRA,PLA2G4A,PPARG,PTGDS,PTGES,PTGS2,RGS4,SERPINE1,SERPINH1,SH3RF1,SOCS3,SSBP2,TP53,VCAM1,ZFP36	988 (17)
VHL		transcription regulator		-0,724	4,97E-03	ADM,AHCYL1,ALDH1A1,AURKA,BHLHE40,CA9,CCN2,CDH2,CDKN1A,CFL1,CYBRD1,EGFR,ENO2,EPAS1,GLCE,H2AX,HNRNPA2B1,IGF1R,JADE1,MAF,MAVS,NFE2,NOC2L,NREP,PFKFB3,PISD,SFMBT1,SLC1A3,TP53,TRAF1,UQCRQ,VCAM1,VEGFC	1082 (22)
PRKAA2	2,680	kinase	Inhibited	-2,013	5,00E-03	ACOT7,ARHGDIB,CA2,CD302,CDKN1A,DDAH1,EGR1,EIF2AK3,FASN,FOXO3,GRIA3,IL1R1,IL22RA1,LMO4,MGST1,MYLK,NDRG2,NFIB,NFKBIA,OAT,PCOLCE,PDGFRA,PPARG,PPARGC1A,PPP1R3B,PTPRN,SMAD3,SOCS3,TNS1,TP53,TTYH1,VCAM1	720 (20)
DMD		other		1,765	5,00E-03	AIG1,BTG2,C1QB,CAMTA1,CCT6A,CDC42BPA,CDKN1A,CENPM,CLIP4,COL3A1,CTSS,DCX,DES,GATM,GJA5,GMPR,GSDME,HSPB6,IGF2,KCNK3,KCNMA1,KCNN3,KRT18,LGALS8,MAOB,MLLT3,MSI2,NDRG2,P2RY2,PADI2,PAMR1,PPARGC1A,PROX1,SELENOP,SGCB,SLC46A3,SNTA1,SOCS4,SUSD4,TBC1D4,TPM3,TTL,UCK2,UTRN,WFDC1
EGR1	2,570	transcription regulator	Activated	2,611	5,04E-03	ATF3,BAIAP2,CACNA1H,CASP8,CCND2,CD44,CDC20,CDKN1A,CLU,EGFR,EGR1,EGR2,FGF2,FLT1,GADD45A,GADD45B,GNAS,IGF1R,IGF2,JUNB,MAOB,MAP1LC3B,MYB,NR4A1,PDGFA,PEG10,PLAU,PPARG,PTGES,PTGS2,SERPINE1,SGK1,SLC4A2,STIM1,SYN1,TGFBR2,TIAM1,TP53,VCAM1,WNT4	997 (18)
LEP		growth factor	Activated	2,721	5,18E-03	ACACA,ACADL,ACAT1,ACSL3,ADAM8,AGTR1,ANGPTL4,APAF1,ASL,ATP5PB,BAK1,BDNF,BMP4,CA3,CCN1,CCNA2,CD68,CDK8,CDKN1A,COL3A1,COL4A1,CPT1A,CROT,CUX1,CYP27B1,DUSP6,ECE1,EGFR,EGR1,EGR2,ELOVL6,ESR1,FABP3,FASN,FDX1,FGFR1,FLT1,FOS,FOXO3,GADD45A,GAL,GCLC,GFAP,GNAS,GOT2,GSTA3,HES1,HEY2,HK1,HSF1,IGFBP2,IL1R1,ISL1,JAG1,JUNB,LIFR,LTC4S,MAP1LC3B,MMP7,NLRP3,NOTCH3,NPY1R,NR3C1,PPARG,PPARGC1A,PPARGC1B,PPP1CA,PRKAA2,PTGS2…	1029 (18)
Sos		group			5,25E-03	CA2,CCNG1,CD44,DAP,EEA1,ELOVL6,EPS8,ESM1,FOS,GATA4,HDAC6,HIPK3,HOXA1,HSD17B10,HSPB8,ITGA6,LETMD1,MAFK,MET,MGST1,MLH1,NET1,NFIL3,NSDHL,PDE6B,PFN1,PHLDA1,PIAS1,PLAU,PLD1,PMEPA1,PTGS2,PTS,RALB,RAPGEF3,S100A3,SEMA6D,SLPI,SMAD7,STMN1,TPD52,UGCG,UTRN	889 (17)
ID3		transcription regulator	Activated	2,345	5,25E-03	ADM,APAF1,BCL6,BTG2,CCNB1,CCND2,CCNG1,CD44,CDC25B,CDK20,CDKN1A,CDKN2A,CDKN2C,DUSP1,DUSP10,EGR2,ELOVL6,FOXO3,GADD45B,GADD45G,IL7R,INHBB,ITGB3,LGALS1,LMO4,MAF,MYB,NR4A1,PAWR,PDCD1,PTPN22,PTPN3,PTPN5,SEMA7A,SMAD7,SOCS3,TCF4,TGFBR3,TP53,TRAF1,TRAF5,VCAM1,ZBTB16	698 (16)
SALL4		transcription regulator		-0,574	5,40E-03	ADCY2,ANGPTL4,BTG2,CAMK2A,CCN1,CCN5,CCNB2,CCND2,CD44,CDH2,CGN,CHEK2,DLC1,EFNB2,FGFR1,FLT1,FZD1,GJA5,HDAC6,ID2,IFI6,ITGA6,ITGAV,KRT19,LEF1,MITF,PRKAR2B,PTGES,SEMA3D,SERPINE1,SFRP1,TLN1,TLR3,TNS1,UTRN,WNT5A
TRAP1		enzyme		1,272	5,42E-03	ATP5F1D,CD44,CHCHD3,COX5A,COX5B,ECSIT,ERCC4,GFER,HSD17B10,HSPD1,MARS1,MAVS,MTHFD2,NCAM1,PECR,PTGS2,SARS1,SLC35D1,SOGA3,SRSF1,TAF9B,TIMM13,TMA16,TXN2
sunitinib		chemical drug		-0,334	5,43E-03	BAK1,CCN2,CCND2,CD44,CDKN1A,COL4A2,COL8A1,ECE1,ECM1,IL2RA,ITGA1,ITGA3,ITGA6,ITGB3,ITGB5,MET,PDCD1	819 (19)
CAT		enzyme		-0,425	5,44E-03	ADM,BAK1,BDNF,CDKN1A,CFLAR,CYP1B1,GCLC,GFAP,HSPA4,IGF1R,IL2RA,PTGS2,SERPINE1,TP53,VCAM1	853 (15)
11,12-epoxyeicosatrienoic acid		chemical - endogenous mammalian		-0,822	5,52E-03	CD44,CD82,DUSP1,EGFR,NFKBIA,PIK3CG,PPARG,VCAM1	970 (22)
CD-38 inhibitor 78c		chemical reagent		-1,414	5,52E-03	FBLN5,FGF2,IGF2,PTGS2,S1PR1,SERPING1,TLR3,VCAM1	374 (7)
PKNOX2	1,280	transcription regulator		1,238	5,52E-03	BTG2,CDKN1A,EGR1,ESR1,GADD45A,HDAC1,MDM4,TP53
cis-urocanic acid		chemical drug		1,309	5,52E-03	CD55,CLDN1,CRYAB,EGFR,GADD45B,KCNK1,PTGS2,SERPINB2	365 (7)
MAPK13		kinase		1,237	5,52E-03	CDKN1A,CITED2,EFEMP1,FOS,MAP3K8,PPARGC1A,PRMT5,TP53	990 (20)
miR-486-5p (and other miRNAs w/seed CCUGUAC)		mature microRNA		-0,216	5,52E-03	ADARB1,AFF3,ANKRD12,ARID4B,EMP1,FOXP1,PIK3AP1,UBASH3B
SMURF2		enzyme		-1,795	5,52E-03	CCN2,CDKN2A,EGFR,SERPINE1,SMAD2,SMAD7,TGIF1,TRIM28	550 (14)
GFAP	1,580	other		1,000	5,52E-03	CD44,GFAP,H2AX,ITGA2,ITGA6,KCNJ2,LAMA1,TP53	639 (7)
YAP/TAZ		group		-0,785	5,52E-03	AJUBA,CCN1,CCN2,GOT1,NFKBIA,PSAT1,PTGS2,SLC7A11	326 (5)
Alpha catenin		group		-1,951	5,70E-03	ADAM8,ADAMTS2,ADAMTS4,C1QTNF3,CCN3,COL15A1,COL3A1,EPHA3,ICAM2,IGF2,IGFBP2,IGFBP7,IL6ST,LAMA4,LEF1,LYN,MMP11,MMP23B,NFKBIA,PDGFRA,PLAU,PTGS2,SGK1,SOCS3,STEAP2,TNFAIP6,VCAM1,WIPF1	839 (13)
STAT6		transcription regulator	Activated	2,355	5,77E-03	ABLIM1,AHCYL1,APOLD1,AUH,BCL6,CA2,CCDC86,CCND2,CDKN1A,CIDEC,COL3A1,CPT1A,CTSS,DDAH1,DDHD1,DOCK10,EFHD2,EFL1,EGR1,EGR2,FASN,FKBP5,FSCN1,FYCO1,GADD45B,GADD45G,GATM,GPM6B,GTSE1,HCK,HLX,HYCC1,IER2,IFIH1,IGF2R,IL18R1,IL2RA,IL31RA,IL33,IL6ST,IRF9,ITPK1,JAG1,LIFR,LMO7,MAF,MAP3K5,MMP28,MYB,NFIL3,NFKBIA,PARM1,PDGFA,PIANP,PKIB,PLD1,PLS1,PPARGC1A,PREX1,PRNP,PROS1,PTGS2,SELENBP1,SERPINE1,SERPINF1,SLC4A7,STK3…	1116 (18)
LMO2		transcription regulator		-1,140	5,80E-03	ACOX2,ACVR1B,CCND2,CDKN1A,CDKN2A,CDKN2C,COL18A1,EFEMP2,ENO2,EPHB4,ETV3,FBLN1,FLOT2,GPRC5B,GSDME,GSN,GTSE1,HEXIM1,HLX,IFIH1,IGF2R,IL2RA,ITM2C,KIT,KLF11,LEF1,LGALS1,LMCD1,LYN,MAP3K5,MAP3K8,MDK,MITF,NCKAP1,NDN,NFE2,NOTCH3,PISD,PLA2G4A,PTPN3,PTPRJ,RHOBTB3,SERPINF1,SLC16A5,SMAD3,TAMALIN,TAP1,TBX21,TES,TNFRSF1B,TOR3A,TPD52,TRAF1,TRIM25,TRIM35,TSPO,ZEB1,ZMAT3	577 (8)
troglitazone		chemical drug		-0,895	5,82E-03	AGTR1,AK2,ANGPTL4,ARF4,ATF3,BAK1,CCNB1,CCND2,CDCA7L,CDKN1A,CDKN2A,CDKN2C,CEBPD,CEP135,CFL1,CFLAR,CHCHD10,CIDEC,COL15A1,COL4A1,COX7A1,CRYAB,E2F4,EGFR,EGR1,ENO2,FABP3,FASN,FOS,GADD45A,HIPK3,HMGN2,ITGA6,KLF4,LAMA4,LTC4S,MAOB,MYB,MYH11,NCAPH,NFKBIA,NOTCH3,NR2F2,NR4A1,NUF2,P4HA1,PADI2,PC,PDGFRA,PNPLA8,PPARG,PPARGC1A,PTGES,PTGS2,RACGAP1,RGS10,SEPTIN7,SERPINE1,SIRT6,SKA3,SLC39A10,TALDO1,TGIF1,TP53,TSN,T…	1209 (23)
ADCY		group		0,912	5,86E-03	CDH2,CDKN1A,COL3A1,CRYM,CYP1B1,ENTPD1,FGF2,FOS,TP53	609 (17)
mocetinostat		chemical drug		-0,853	5,86E-03	BDNF,CDH2,FLT1,HDAC7,ITGA6,MITF,SERPINE1,TP53,UNC5C	810 (11)
DCAF1		kinase	Inhibited	-2,975	5,86E-03	CCN3,CCNB1,CDC25B,CDKN1A,CENPF,KLF10,PLK1,PTGES,SOCS3	673 (6)
ACVR1C		kinase	Activated	2,138	5,86E-03	CASP8,CDKN1A,CDKN2B,FOS,JUNB,KLF4,SERPINE1,SMAD7,ZEB1	656 (19)
TFPI2	2,840	other		1,539	5,86E-03	ADAMTS4,ATF3,BTG2,DES,EFNB2,GADD45B,HSPA2,JUNB,S100A4	347 (7)
SEMA7A	-3,280	transmembrane receptor	Activated	2,550	5,89E-03	ACACA,CCN2,CCN3,CCN5,CCNA2,COL3A1,CTSS,EGR1,FASN,FGF2	355 (7)
olaparib		chemical drug		-1,312	5,89E-03	BTG2,CCNA2,CCNB1,CDC25B,CDK6,CDKN1A,H2AX,NCAM1,PTGS2,TP53	838 (15)
ACTL6A	-2,230	other	Inhibited	-2,333	5,89E-03	APAF1,CCNA2,CCNB1,CCNB2,CCND2,CCNG1,CDC25C,CDKN1A,TBX21,TP53INP1	1091 (16)
gamma-secretase inhibitor compound E		chemical reagent		1,020	5,89E-03	CENPA,DCX,HES1,HSF1,HSPA4,HSPH1,MET,PTPRK,TCP1,TRA2B
CR1L		transmembrane receptor		-1,970	5,89E-03	CCN2,COL15A1,COL18A1,COL3A1,COL4A1,COL4A2,COL8A1,MGP,PTGER4,SERPINE1	523 (13)
SU6656		chemical toxicant	Inhibited	-2,360	5,89E-03	ADM,ATF3,CCN2,EGR1,INHBA,JUNB,NFIL3,PHLDA1,PTGS2,SOCS3	745 (17)
Collagen Alpha1		group		-0,865	5,93E-03	CDH2,CDKN1A,EGFR,PLAU,PLAUR,PTGS2	877 (14)
TNFAIP2		other		1,633	5,93E-03	CITED2,FGL2,IL15RA,MERTK,RILPL1,SLCO3A1
USP2		peptidase		0,054	5,93E-03	CDKN1A,CFLAR,MDM4,SERPINE1,SMAD7,TP53	596 (18)
SH3BP2		other		0,972	5,93E-03	CD44,FOS,ITGAV,ITGB3,KIT,MITF	678 (13)
2-aminoethoxydiphenylborane		chemical reagent		-1,060	5,93E-03	COL3A1,FGF2,ORAI1,PTGS2,S100B,SERPINB2	703 (13)
Hedgehog		group		0,788	5,97E-03	BDNF,CCNA2,CCND2,CDKN2A,GATA4,GATA5,GATA6,HES1,IGF2,JAG1,KIT,KLF4,KRT19,TP53
ROR1	-2,060	kinase		0,756	5,97E-03	ABRACL,AMOTL2,CCN1,CCN2,CDKN2C,CYCS,GAS6,KRT19,SERPINE1,SGK1,STMN1,TNS1,TOP2A,ZEB1	523 (11)
TFRC		transporter		-1,909	5,99E-03	APAF1,ATF3,ATF5,CCNA2,CCNB1,CDC20,CDKN1A,FOS,GADD45A,GPX3,ID2,KIT,PFKFB3,PPARG,PPP1R15A,PTN,SERPINB8,SLC26A11,SMAD2,SRXN1,TP53,UBE2E1	369 (7)
norepinephrine		chemical - endogenous mammalian	Activated	2,919	6,04E-03	BDNF,BMAL1,CACNA1G,CCN2,CITED4,CRY1,DES,DUSP1,EGR1,EIF2AK3,ELOVL1,ELOVL6,ETNK1,FDX1,FGF2,FOS,GEM,GRK5,IGF1R,NFKBIA,NPY1R,NR4A1,PDE10A,PDE8B,PLAGL1,PPARG,PPARGC1A,PRKN,PTGES,PTGS2,RBP4,SERPINE1,SGK1,SLC6A17,SMAD7,USP33	609 (16)
RANBP3L		other		0,500	6,05E-03	CCDC91,COL4A1,COL4A2,EPDR1,GLIPR2,GNAO1,HOXD8,INHBA,MYO7B,NRK,PARM1,PDLIM1,RNF217,SIPA1L2,TMEM30B,TSPAN13
ELL2	1,510	transcription regulator		0,500	6,05E-03	CITED2,CRELD2,DNAJC3,EAF2,EDEM2,ENTPD1,HM13,HOXA1,ITM2C,MANF,NUCB1,RAPGEF3,REXO2,SEC61A1,SLC66A3,TRIB1
BMP7		growth factor		1,026	6,13E-03	ALDH1A2,ASL,BMP2,BMP4,CD44,CDH2,CDKN1A,CEBPD,COX7A1,CSRP2,CXXC5,CYCS,CYTH3,DSC2,DUSP1,EGFR,ESR1,F11R,FASN,GAS6,GREM1,HSD11B2,ID2,IGF1R,IGF2,ITGAV,JAG1,KLF4,MAP3K5,MSX2,NCAM1,PAX6,PLEK2,PMEPA1,PPARG,PPARGC1A,PPARGC1B,S100A4,SERPINE1,SMAD2,SMAD7,SOCS3,STAR,SULF1,SYN2,TCF21,WNT5A,WNT5B	580 (15)
EWSR1-FLI1		fusion gene/product	Inhibited	-2,257	6,15E-03	ADM,AK5,ARID5B,CCN1,CCN2,CDKN1A,CDKN2B,COL3A1,EDNRA,F11R,IGF1R,LIMCH1,NREP,PCDH18,PDGFRA,PMEPA1,S1PR1,SELENOP,SERPINE1,SH3BP4,SULF1,TGFBR2,YPEL1	426 (10)
E. coli serotype 0127B8 lipopolysaccharide		chemical - endogenous non-mammalian		0,992	6,22E-03	BDNF,CASP8,CCN2,CELSR2,CXCL16,DNAJC3,EDNRA,EGR2,F2RL1,FAM107A,FGF2,FZD1,GJA5,GLDN,GMPR,GNAO1,GNG7,GPR83,GPRC5B,HAS2,ITPK1,LAMB2,LIFR,MAP3K8,NFKBIA,NOTCH3,P2RY6,PTGES,PTGS2,S1PR3,SEMA7A,SLC4A2,SLC7A11,SLC7A5,SMAD3,SOCS3,SOD3,TGFBR2,TGFBR3,TLR3	918 (14)
Notch		group	Activated	2,318	6,30E-03	ABLIM1,ADAM15,ADM,CAPG,CDKN1A,CDKN2B,CXXC5,DUSP1,FGF5,GADD45B,GATM,GUCY1A1,HES1,HEY2,HEYL,ID2,JAG1,MET,MYLK,NET1,NHSL2,NOTCH3,PIK3AP1,PLAU,PROX1,RALB,SKAP2,SMAD2,SMAD3,SRFBP1,TBX21,TSPAN13,ZEB1	853 (21)
EIF4E		translation regulator		-1,742	6,40E-03	ADAMTS15,ANAPC4,ATOX1,BAK1,CAPG,CDKN1A,CDKN2A,CKS2,CRYBB1,CXCL16,DAXX,DPYD,EGFR,ESR1,FGF2,FGF5,GPR65,GPS1,GPS2,GPX3,IL15RA,IL33,ILF2,KAT2B,LSM1,LSM2,LSM7,NFKBIA,NLGN1,NRAS,NRP1,NUDT3,PHB1,PIM1,PLAUR,PNKP,REPS2,SNRPA,SRXN1,TP53,TXNL4B,UBA7,VEGFC
IKBKG		kinase	Activated	2,849	6,50E-03	AEBP1,BMP2,CEBPD,CFLAR,CLU,CTSF,DUSP6,ENPP2,EPAS1,FOS,JUNB,LIFR,MGP,NFKBIA,NID1,NOCT,NR6A1,OGN,PAX8,PPARG,SERPINB2,SFRP1,SGK1,SLC16A2,SOCS3,SOD3,TMEM176B,TNFRSF1B	1016 (16)
SETD2		enzyme		-0,832	6,51E-03	CCN1,CCN2,CDH2,CITED2,FLT1,FOXO3,IGF1R,JADE1,LAMA1,LAMA4,SERPINE1,SERPINF1,WNT5A	383 (7)
EED		transcription regulator		0,426	6,51E-03	BDNF,CDKN2A,EGFR,FGF5,GATA4,GATA6,GFAP,HOXB4,IGFBP2,KLF4,MMP7,PTGS2,TCF21	857 (22)
EPHA2		kinase	Activated	2,359	6,51E-03	ATF3,DUSP1,EGFR,EGR1,FGF2,FOS,FOSB,IL33,JUNB,NR4A1,SGK1,VCAM1,ZFP36	563 (15)
NF-Y		complex		0,000	6,54E-03	CCNA2,CCNB1,CCNB2,CDC25C,CDKN2A,EMX2,FASN,GADD45A,GAS6,GHR,HOXB4,JUNB,MSX2,MTAP,PGM3,PROS1,SHOX2,STAR,TGFBR2,TOP2A
mir-8		microRNA		0,146	6,56E-03	AMOTL2,ATF3,BMP2,CCND2,CD47,CDC25B,CDC27,CDH2,CDK6,CDKN1A,CITED2,CLDN1,CPT1A,CRKL,DNAJC3,EGFR,ESM1,FAT1,GATA4,ITGAV,JAZF1,KCNK1,KLF4,KRT19,LATS2,LRP1,MAPK12,MET,PDE7B,PLAG1,PPP2R1B,RAC1,SEC23A,SIM2,SLC25A3,SMAD2,TIAM1,TP53,WIPF1,YWHAB,ZEB1,ZFP36	919 (24)
sulindac		chemical drug		0,349	6,58E-03	ARID4A,CCNA2,CCNB1,CCNB2,CCNG1,CDC20,CDC25C,CDKN1A,CYP1B1,E2F4,EGFR,GCLC,PLA2G4A,PTGS1,PTGS2,SEPTIN7,TP53	909 (15)
enalapril		biologic drug		-1,250	6,79E-03	A2M,ASNS,CAPN6,CCN1,CCN2,CCN5,CDKN2A,CENPF,CITED2,CLU,COL3A1,COL4A1,EFEMP2,GPX3,GSTM3,PTGS2,S100A4,SERPINE1,TGFBR2,TGIF1,VCAM1	674 (14)
O6-benzylguanine		chemical drug		0,935	6,97E-03	CCNB1,CCNB2,CDKN1A,CFLAR,H2AX	734 (12)
tannic acid		chemical toxicant		-0,218	6,97E-03	AGTR1,CFB,FASN,PPARG,PTGS2	882 (13)
CHRM3		G-protein coupled receptor		0,130	6,97E-03	CCN1,EGR1,FOS,ITGA2,ITGA3	926 (18)
NMNAT1		enzyme		0,507	6,97E-03	ATXN10,NELL2,NPY1R,PEG10,TFPI	490 (7)
PDE3B		enzyme			6,97E-03	FASN,LAMA1,PPARGC1A,SERPINE1,SOCS3	938 (16)
TSG101		transcription regulator		1,133	6,97E-03	CDKN1A,IGF1R,NR3C1,STMN1,TP53	1034 (19)
BMX		kinase		-0,156	6,97E-03	COL3A1,ENO2,FOS,PPARGC1A,TNFRSF1B	956 (20)
alpha-santalol		chemical reagent	Activated	2,216	6,97E-03	CCNB1,CDC25B,CDC25C,CDKN1A,TP53
NELFE		other	Inhibited	-2,169	6,97E-03	CCNB2,DLGAP5,JUNB,MYBL2,TOP2A
S100P		other			6,97E-03	CFL1,COTL1,CTSD,KRT18,KRT19
calmidazolium		chemical drug	Inhibited	-2,200	6,97E-03	EGR1,FOS,FOXL2,NCAM1,VCAM1	512 (11)
bucladesine		chemical toxicant		0,819	6,99E-03	ADM,AGL,BDNF,CACNA1G,CD44,CDH2,CDKN1A,CITED4,CLU,CNP,CPT1A,CRYAB,DUSP1,DUSP6,EGR1,EGR2,ENO2,ESM1,ETNK1,ETV4,FDX1,FGFR1,FOS,GADD45B,GALNT16,GEM,GFAP,HAS2,HSD11B2,IGF1R,IGF2,INHBB,ITGA1,ITGA6,JUNB,KIT,LXN,MAP3K5,NCAM1,NR4A1,PDE10A,PDE8B,PDGFRA,PLAGL1,PLAU,PTGER4,PTGS1,PTGS2,QSOX1,S100B,SEMA6D,SERPINE1,SLC41A2,SLC6A17,SMAD3,SMARCA1,SOCS3,SRGN,ST8SIA5,STAR,STC1,TGFBR3,TOP1,UTRN,VGF,WNT4,ZDHHC7,ZEB1	816 (17)
THPO		cytokine		1,718	6,99E-03	AURKA,AURKB,CCN3,CCNA2,CCNB1,CCND2,CD44,CIAPIN1,E2F4,ETV4,FLI1,FOS,HOXB4,INHBA,ITGB3,KLF4,KMT2A,NFKBIA,PIM1,SOCS3,TAP1,USP18	961 (19)
TCF		group		1,400	6,99E-03	ALDH1A1,ALDH3A2,BMP4,CD44,CNN2,ECM1,EGR1,EPHB3,FOS,HTRA1,IL1R1,INHBB,ITGA1,JUNB,LEF1,MMP7,MSX2,PCCA,PLS3,PTGS2,SERPINE1,UGCG	961 (15)
ENG		transmembrane receptor		-0,718	7,04E-03	CCN2,H2AX,ITGA1,ITGA6,ITGB3,PAK1,PLAU,PTPRJ,SERPINE1,SMAD2,SMAD7,TGFBR2	686 (16)
(6)-gingerol		chemical - endogenous non-mammalian		0,132	7,04E-03	CDK6,CDKN1A,PTGS2,TP53	841 (15)
CDHR1		other	Inhibited	-2,000	7,04E-03	CEBPD,GFAP,OSMR,SOCS3
HAS1		enzyme		-1,114	7,04E-03	CCNB1,CD44,CDC25C,HAS2	693 (7)
RNF111		enzyme		0,000	7,04E-03	CDKN2B,PMEPA1,SERPINE1,SMAD7	512 (13)
XPA		other			7,04E-03	FOS,PTGS1,PTGS2,TOP1
S100A11		other		0,000	7,04E-03	ADAMTS4,CDKN1A,CDKN2A,TKT	371 (7)
Brd4		kinase			7,04E-03	CCN2,FOS,NFKBIA,SERPINE1	344 (7)
6-cyano-7-nitroquinoxaline-2,3-dione		chemical reagent		-1,192	7,04E-03	BDNF,EGR1,FOS,JUNB	659 (7)
Z-Leu-Leu-Leu-B(OH)2		chemical reagent		-1,980	7,04E-03	AIFM1,GATA4,GFAP,TP53
CXCL12		cytokine		1,550	7,24E-03	ANKRD12,ARPC4,BMP2,BMP6,CA2,CD44,CD47,CD82,CD9,COL3A1,DMPK,DOCK9,EGFR,EGR1,ESM1,FOS,HES1,HIPK3,HNRNPD,IGFBP7,IL2RA,ITGB3,JUNB,KIT,MAFK,MAPK12,MAPRE3,MMP11,MMP7,MSX2,NR4A1,PLAU,PTGS2,RANGAP1,RBM14,RRAS,SEPTIN7,SOCS3,TDG,TNFRSF1B,TP53,ZBTB16	884 (15)
P38 MAPK		group	Activated	2,691	7,25E-03	ARG2,ATF3,BDNF,BMP2,CCN2,CCND2,CD44,CD55,CD82,CDKN1A,CDKN2A,CEBPD,CFLAR,COL3A1,DDB2,DES,DIO3,DUSP1,EGR1,EGR2,FGF2,FOS,GCLC,GDI1,GOLGA2,HAS2,HOMER1,HTRA1,IL2RA,INHBA,ITGAV,ITGB3,JAM2,JUNB,KLF4,MITF,MYH11,NOTCH3,NR4A1,PLA2G4A,PLAU,PLAUR,PML,PPARG,PPARGC1A,PTGS2,RAB5A,RGS4,SERPINB2,SERPINE1,SGK1,SLC8A1,SMAD2,SMAD3,SOCS3,STIM1,TBX21,TIMP3,TOP2A,TP53,TRIB1,ULK1,VCAM1,VEGFC,WNT5A,ZFP36,ZMAT3	830 (15)
DSCAM		other		0,871	7,26E-03	ATF5,CARF,ELMO1,GADD45G,GSN,IPO4,KCNJ2,KLF4,NEFH,NOTCH3,NREP,NTNG2,PCDH17,PDGFA,PLD1,PRKCB,ROR2,SEMA7A,SFRP1,SFRP4,SNCAIP,SYTL4,TUBA4A,VGF
MED30		transcription regulator			7,32E-03	COX10,CS,NDUFA10,NDUFB7,NDUFV1,PPARGC1A,SDHA
NUMB		other		-0,873	7,32E-03	CCNB1,CDKN1A,CFLAR,EGFR,HES1,HEY2,TP53	939 (21)
mir-379		microRNA		1,095	7,32E-03	BMP2,BMP6,CDH2,EGFR,PTPRN,SPRY4,TP53
Go6983		chemical drug	Inhibited	-2,020	7,32E-03	CCN2,CLDN1,FLT1,FOS,PPARG,PTGS2,TRAF1	817 (17)
cholesterol		chemical - endogenous mammalian	Activated	2,677	7,33E-03	ABCA6,ACACA,ACAT1,ATF3,CD68,COL3A1,CPT1A,CROT,CYP27A1,DES,FABP3,FASN,FGF2,FLT1,GNAI1,HNRNPD,INHBA,JAK1,KLF11,LAPTM5,MANF,MAP1LC3B,MITF,MMP8,MYH11,NR4A1,NSDHL,PCYT2,PPARG,PPARGC1A,PPARGC1B,PSAT1,PTGS2,SC5D,SCP2,SLC1A3,SLC7A5,SOCS3,STX12,STX3,STX6,TIMP3,TMEM123,UXT,VCAM1	844 (20)
mir-34		microRNA		-1,016	7,34E-03	ACTR1A,AHCYL1,CCND2,CD47,CDK6,DNM1L,EMP1,GNAI1,H2AX,KLF10,LEF1,LYST,MDM4,MET,MLLT3,MYB,NCKAP1,PFKFB3,PPP1R10,SHPK,SLC4A7,SLC7A11,STIM1,TIMP3,TP53	982 (25)
mono-(2-ethylhexyl)phthalate		chemical toxicant		-1,576	7,37E-03	ACADL,ACADSB,ACO2,ANGPTL4,ATP5F1B,ATP5F1D,ATP5PB,BSCL2,CCND2,CELSR2,CS,CYC1,FASN,FOS,IER2,JUNB,LRP1,MDH2,NDUFA10,NDUFA2,NDUFS1,NDUFV1,NFIB,PC,PCOLCE,PPA1,PPARG,PPARGC1A,PPARGC1B,RIOK1,SC5D,SDHA,TALDO1,TARDBP,TKT,TSPO,UQCRC1	740 (12)
Pro-inflammatory Cytokine		group		1,373	7,37E-03	ADM,CCN3,CD47,CD55,CLU,FGF2,GCLC,HDAC6,ITGA1,LGALS1,LGALS9,LIPG,NR4A1,SDC4,SOCS3,VCAM1	706 (19)
POU2F1		transcription regulator		0,723	7,39E-03	A2M,AOX1,APEX1,BCL6,CCNG1,CD55,COX10,ESR1,GADD45A,GAS6,GPX3,GSTM1,GSTM3,H2AX,H2BC21,ISL1,LY6E,PDE9A,PRKAA2,PTGDS,PTGES,SELENOP,SERPING1,SLC7A11,TIMP3,VCAM1	701 (7)
SFTPA1		transporter		-0,471	7,40E-03	ANGPTL4,CCN1,CCN2,CRLF1,CYP1B1,ECM1,EGR1,ESM1,FOS,FOSB,GPR68,GUCY1A1,IL2RA,KCNMB4,PHLDA1,SERPINE1,SH3PXD2A,ST3GAL1,TCEA3	928 (15)
LIN28A		other		-1,416	7,44E-03	ACACA,CCN1,CCN2,CDC20,CDH2,CDKN1A,COL4A5,FASN,FUS,H2AX,LATS2,SAV1,STK4,TARDBP	823 (13)
ST1926		chemical drug	Activated	2,513	7,52E-03	AK2,ARSA,ATP5F1B,ATP5PF,CCT3,CCT6A,CDKN1A,CFL1,COX5B,COX7A2L,EIF4A1,EIF4A2,EIF5A,FKBP5,GNAS,H2AZ1,HMGN2,ILF2,ITGA11,KIF2C,KPNA2,LGALS1,MGST1,MTCH2,NARS1,PFN1,PITX1,POLR2G,SEPTIN7,SLC25A3,SLC38A7,TMEM14C,TP53,UBE2M,UGCG,UXT
CA9	16,620	enzyme		1,508	7,52E-03	ARG2,ATP5F1B,ATP5F1D,ATP5PF,COX10,CYC1,EPAS1,SLC1A4,SLC38A1,SLC6A6,UQCRC1
ING1		transcription regulator		0,605	7,52E-03	ANGPTL4,CCNB1,CDKN1A,CDKN2A,DGCR8,EID1,HDAC1,PPP2R1B,SERTAD4,TP53,ZFP36	490 (6)
vorinostat		chemical drug		-0,270	7,58E-03	ALPL,APAF1,APLP1,ATP2B4,AURKA,BAK1,BFAR,BMAL1,CARD6,CASP8,CCNB1,CCND2,CD276,CDH2,CDKN1A,CDKN2A,CFLAR,CHKA,CLU,CTSD,CYP27B1,DLC1,DUSP1,EGFR,EGR1,ELOVL1,HDAC1,HDAC6,HDAC7,KAT5,KIT,KLF4,LIPG,MLH1,MYB,MYBL2,NFE2,NFKBIA,PTGES,PTGS2,PTP4A3,SMARCB1,SOCS3,TOP2A,TP53,TRAF1,VEGFC	1074 (19)
TBX2		transcription regulator	Inhibited	-2,828	7,70E-03	ANLN,ASF1B,ATF3,ATF5,AURKA,AURKB,BHLHE40,CCNA2,CCNB1,CCNL1,CDCA3,CDKN1A,CDKN2A,CDKN2C,E2F8,NFIL3,PHTF2,PLK1,PRC1,TCEA2	790 (14)
IRF4		transcription regulator		0,776	7,81E-03	ADA,ALPL,BCL6,CCNB1,CD68,CDC14A,CDK6,CDKN2A,CEMIP2,CFLAR,CTSS,DOCK8,ELL2,ENTPD1,EZR,FLT1,IL15RA,IL1R1,IL2RA,IL33,IL7R,INPP4B,INPP5D,IRF9,LEF1,LYST,MANF,PHF11,PLAUR,PROCR,PSMA2,PTGER4,RAC1,SMARCA4,STK4,TBX21,TRAF1,TRIM21,ZBTB20	792 (18)
sirolimus		chemical drug		0,017	7,81E-03	ACACA,ADA,ADM,ARHGDIB,ASNS,ATP2B4,ATP5MC1,AURKA,AURKB,BMP2,CCN2,CCNA2,CCNB2,CCND2,CD151,CD68,CDA,CDK6,CDK8,CDKN1A,CDKN2A,CFB,CFLAR,CYCS,DES,DOT1L,EGR1,EGR2,EIF4A1,ENTPD1,FASN,FGF2,FOS,FOXO3,FSCN1,FUS,GCLC,HNRNPU,HSPA4,HSPD1,ID2,IGF1R,IGF2,IL2RA,IL33,IRF9,JUNB,KIF15,LDHB,LXN,MAF,MAP1LC3B,MAP4K5,MAPK12,MTHFD2,MYB,MYH11,NCAM1,NFKBID,NLRP3,NR3C1,PDGFRA,PFKFB2,PIM1,PINK1,PLAU,PLAUR,PML,PPARG,PPARGC1A,…	1077 (16)
grape seed extract		chemical drug		-0,189	7,89E-03	CCNB1,CDK6,CDKN1A,DCX,ENO2,GFAP,HSPD1,NR3C1,PLAU,PTGS2
UXT	-1,620	transcription regulator		1,363	7,89E-03	CCNA2,ENO2,FKBP5,GTSE1,IL2RA,KLK4,KRT18,NFKBIA,PMEPA1,TLR3	787 (7)
THBS4		other	Inhibited	-2,581	7,89E-03	CALR,CDH2,COL3A1,CRELD2,HYOU1,MANF,MMP8,MTHFD2,SDF2L1,VCAM1	359 (7)
succinic acid		chemical - endogenous mammalian		-1,897	7,89E-03	ADAMTSL5,ANXA3,CCDC80,CD44,CFB,CLEC3B,PPARGC1A,SERPING1,SPARCL1,SVOP
CXCR4		G-protein coupled receptor		-0,242	7,91E-03	ACKR3,CD44,CD9,CDH2,CDKN1A,EGFR,EGR1,ID2,IGFBP7,IL2RA,JUNB,KDM4A,MSX2,RRAS,TP53,ZBTB16,ZEB1	957 (20)
budesonide		chemical drug		-0,089	7,92E-03	ABLIM1,ABLIM3,AIFM2,AURKB,C1R,CCNYL1,CD68,CDA,CDKN1A,CPEB4,CRYAB,DOCK9,DSC2,EMP1,GABARAPL2,GNAI1,GNAO1,HIPK3,INPP4B,ITPR1,KAT2B,LAPTM5,LDB2,MAF,MAP2K3,MEGF9,MTHFD1L,NCOA1,NHSL1,NR3C1,NRAS,PDCD1,PDLIM1,PELI1,PFKFB3,PHLDA1,PIM1,PLD1,PPL,PRKCG,PSD3,PTN,RALB,RASGEF1B,SASH1,SRGAP1,STK39,STRADB,TCF21,TFPI,TIAM1,TNFAIP6,TUFT1,WASL,WNT5A,ZNF365	409 (7)
UQCC3		other			7,93E-03	ATP11C,ATP13A1,ATP2B4,ATP5F1B,ATP5F1D,ATP5MC1,ATP5PB,ATP5PF,ATP6V0D1,ATP6V0E1,COX10,COX5A,COX5B,COX7A2L,ENO2,HK1,NDUFA10,NDUFA12,NDUFA13,NDUFA2,NDUFA4,NDUFA4L2,NDUFAF4,NDUFB2,NDUFB7,NDUFS1,NDUFS6,NDUFS8,NDUFV1,SDHA,UQCR10,UQCRC1,UQCRQ	429 (7)
E2F3		transcription regulator		0,434	7,93E-03	CCNA2,CCNB1,CCNB2,CD9,CDCA3,CDKN1A,CDKN2A,COL18A1,ECE1,FBLN5,FGF2,H2BC11,HOXB9,HSPD1,IGF2,INHBA,JAM2,KMT2A,LAMA4,MCM10,MLH1,MYB,MYBL2,NECTIN1,PLCB4,PLK1,PTN,SERPINE1,SERPINH1,SPARCL1,TIMP3,TPX2,UXT	872 (19)
RARB		ligand-dependent nuclear receptor		0,691	7,93E-03	CDKN1A,CDKN2A,CDKN2B,CRYAB,CYP26B1,EGFR,EGR1,EZR,GAD2,GADD45A,GATA4,GSDME,HOXA1,HOXA4,HOXB4,IFIT1,ILF2,ITGAV,KLF4,MAP2K3,MMP11,MMP7,NR2F1,PLS1,PTGS2,RAB5A,SATB1,SLC16A2,STRA6,UBA7,USP18,VEGFC,ZNF703	933 (13)
miR-503-5p (miRNAs w/seed AGCAGCG)		mature microRNA		-0,933	7,95E-03	ANLN,BMP2,BMP6,CDC14A,CDKN1A,FGF2,FGFR1,RICTOR
mir-486		microRNA		0,000	7,95E-03	ADARB1,AFF3,ANKRD12,ARID4B,EMP1,FOXP1,PIK3AP1,UBASH3B
WNT7A		cytokine		-0,489	7,95E-03	CDH2,ESR1,PLAUR,SPRY4,SYN1,WNT4,WNT5A,ZEB1	847 (12)
TGFB1I1		transcription regulator		0,843	7,95E-03	CDKN1A,FOS,KLF4,KRT18,KRT19,SERPINE1,SMAD7,TNS1	829 (13)
vanillin		chemical - endogenous non-mammalian		0,000	7,95E-03	CCN2,DUSP6,GCLC,PPP1R10,SLC35D2,SLC7A11,TP53,UGP2
NCD-38		chemical reagent	Activated	2,138	7,95E-03	ATF3,EIF2AK3,FOSB,GFAP,MYB,PDGFA,PIK3R3,PPP1R15A	600 (7)
(1S,2R)-NCL-1		chemical reagent	Activated	2,157	7,95E-03	ATF3,EIF2AK3,FOSB,GFAP,MYB,PDGFA,PIK3R3,PPP1R15A	600 (7)
Creb		group	Activated	2,096	8,08E-03	AASS,ADM,ARHGEF9,ATF3,BAK1,BCAS1,BDNF,BMP6,CCN1,CDKN1A,CEBPD,CFLAR,CIDEC,CLMN,COL8A1,CPT1A,CTH,CXXC1,DES,DUSP1,EGR1,EPHA3,EPHB4,FLNB,FOS,FOSB,FSCN1,FXN,GJA5,GNAS,GSTM3,HAS2,HES1,HSPB8,IL33,INTS7,JUNB,LMO4,MITF,MSX2,MYB,NDN,NR3C1,NR4A1,ORMDL3,PCOLCE,PHTF1,PPARG,PPARGC1A,PRG4,PRKAA2,PTGS2,SERPINB2,SESN3,SLC7A11,SLC8A1,STAR,STMN1,SYT9,TCAF1,THAP1,ULK1	1090 (21)
ETV7		transcription regulator		-0,256	8,08E-03	BMP6,BTG1,CD47,CFB,LY6E,PROCR,PSMB8,TRIM14,TRIM25
quercetin		chemical drug		1,269	8,19E-03	BDNF,BHLHE40,CCDC28B,CD44,CDKN1A,CELSR2,CYP1B1,EGFR,EGR1,ESR1,FASN,FBL,FOS,FOSB,FZD1,GTPBP8,KLF10,KLF4,KRT18,LMO7,LRRN2,NFE2L1,PCCA,PIM1,PLAU,PLAUR,PLD1,POR,PPARGC1A,PPP1R15A,PTGS2,SLC48A1,SMAD7,STAR,THSD4,TMC5,TOLLIP,TP53,VCAM1,WNT5A,WRAP53	911 (17)
platelet activating factor		chemical - endogenous mammalian		1,568	8,23E-03	CDH2,CDKN1A,EGR1,EGR2,FGF2,FOS,GAS6,MMP8,NFKBIA,NR4A1,PLAU,PLAUR,PTGS2,SERPINE1,SOCS3	663 (16)
FGFR2		kinase		-0,293	8,33E-03	BMP4,CA2,CCN5,CCND2,CDKN1A,CITED1,COL3A1,COL4A1,COL4A2,CPE,CUBN,EN1,FLRT3,GATA6,HES1,ID2,IGF2,INHBB,LAMA1,MSX2,NNAT,NOSTRIN,PCOLCE,PDGFRA,PLAUR,SFRP1,VCAM1,VEGFC,ZEB1	1109 (22)
pexidartinib		chemical drug		0,000	8,37E-03	ARL4D,BCL6,CORO2A,CTH,ERO1B,FAM174A,GNAO1,HEBP1,HLX,IL7R,KDM7A,MFSD6,NFIB,PDE7B,PDGFRA,PI4K2B,RAB15,SLC1A4
TREM1		transmembrane receptor		0,992	8,41E-03	ACKR3,ACSL3,ASNS,ATF3,CDKN2B,CFB,CKS2,EGR1,EGR2,EIF2AK3,FABP3,GADD45B,GEM,GREM1,HES1,HOMER1,IL15RA,IL1R1,INHBA,KANK1,KCNJ2,LRFN4,LRRC8C,MAFF,MAP3K8,NEDD4L,NFKBIA,NRIP3,PHLDA1,PLD1,PPARG,PTGS2,RHOBTB3,S1PR3,SERPINB2,SLC1A3,SLCO4A1,TCEAL9,TFPI2,WNT5A	761 (16)
cyclic AMP		chemical - endogenous mammalian	Activated	2,002	8,48E-03	ARG2,BDNF,BMP2,CA2,CACNA1H,CCN2,CCND2,CDH2,CDKN1A,CEBPD,CRYAB,CRYM,CYCS,EGR1,EGR2,ENO2,ENTPD1,FGF2,FLT1,FOS,GATA4,GATA6,GOT1,GTF3A,HSD17B11,IGF2,IL2RA,IL33,INHBA,JUNB,MITF,MYLK,NR4A1,OAT,PLA2G4A,PPARGC1A,PRKAR2B,PRNP,PTGS2,RAPGEF3,RBP4,RPS6KA5,SERPINB2,SERPINE1,SIRT6,SOCS3,STAR,TP53,VGF	940 (17)
BRAF		kinase		1,067	8,48E-03	ADGRL3,AMOTL2,ATF5,BCAM,CCN1,CD164,CDH2,CDKN1A,CDKN2A,CELSR2,COL15A1,COL18A1,COL3A1,COL4A1,COL4A2,COL8A1,CRKL,EGFR,EGR1,EIF2AK3,EMCN,EPAS1,FGF2,GCNT4,GPC1,GPM6B,HM13,IGFBP7,ITGB3,LOXL3,MCOLN1,MITF,MMP23B,MPPE1,NRG1,PLAUR,PODXL,PRKN,PSMB10,PSMB8,PSME3,PTPRM,SERPINE1,SPRY4,ST3GAL1,STIM1,TP53,TSPAN13,USP28	706 (18)
MEF2D		transcription regulator	Activated	2,575	8,73E-03	BDNF,CCN2,COL3A1,EGR2,FOS,FOSB,GCLC,GSTA3,HDAC9,JUNB,MEOX2,NR4A1,PPARGC1A,SLC7A11,SOD3,SRXN1,STAR,ZEB1,ZFP36	359 (7)
trichloroethylene		chemical toxicant		-0,500	8,90E-03	ARHGAP18,ATF5,CCNG1,CD47,CDK6,CITED2,COL3A1,ECE1,EGR1,GSTO1,ID2,NCKAP1,NDUFS1,PDCL3,PLD1,PLS3
benzene		chemical toxicant		0,143	8,90E-03	ARHGAP18,ATF5,CCNG1,CD47,CDK6,CDKN1A,CITED2,COL3A1,ECE1,EGR1,ID2,NCKAP1,NDUFS1,PDCL3,PLD1,PLS3
MEX3A		other	Inhibited	-2,309	8,96E-03	ACADL,ACOX2,ANGPTL4,AURKA,CD44,CENPA,CIDEC,CYP27A1,NRP1,PLK1,PPARG,PPARGC1A
TWIST1		transcription regulator		1,954	9,06E-03	ALCAM,ALDH1A1,ASPM,C1QTNF1,CBX2,CCDC3,CD44,CDH2,CDKN1A,CDKN2A,CLU,COL4A1,EFNB2,EMP3,ESR1,FOS,GPC1,GSN,ITGB3,ITGB5,KIT,MET,NCAM1,PAMR1,PCDH18,PCOLCE,PDGFRA,PPARGC1A,S100A4,SEMA5A,SLC29A1,SPOCK2,TBX21,TGFBR2,TIMP3,TP53,ZEB1	1021 (28)
RARG		ligand-dependent nuclear receptor		0,805	9,25E-03	BMP2,CCN2,COL4A1,CRYAB,CYP26B1,DUSP1,EGR1,EGR2,FOS,GATA4,HAS2,HOXA1,HOXA4,HOXB4,KLF4,MMP11,NR2F1,SLC16A2,STRA6,UBA7,ZNF703	1082 (23)
LDB1		transcription regulator		-1,140	9,33E-03	ACOX2,ACVR1B,CCND2,CDKN1A,CDKN2A,CDKN2C,COL18A1,EFEMP2,ENO2,EPHB4,ETV3,FBLN1,FLOT2,GPRC5B,GSDME,GSN,GTSE1,HEXIM1,HLX,IFIH1,IGF2R,IL2RA,ITM2C,KIT,KLF11,LEF1,LGALS1,LMCD1,LYN,MAP3K5,MAP3K8,MDK,MITF,NCKAP1,NFE2,NOTCH3,PISD,PLA2G4A,PTPN3,PTPRJ,RHOBTB3,SERPINF1,SFRP1,SLC16A5,SMAD3,TAMALIN,TAP1,TBX21,TES,TNFRSF1B,TOR3A,TPD52,TRAF1,TRIM25,TRIM35,TSPO,ZEB1,ZMAT3
ERG		transcription regulator		0,431	9,34E-03	ACOT8,ARHGAP31,BDKRB1,CCNA2,CD164,CDH2,CLDN1,DBN1,DOCK10,ELMO1,EPB41L3,FHL1,FKBP5,FLNB,FLT1,FOSB,GUCY1A1,HDAC6,ICAM2,IGF1R,ITGA6,LEF1,MAP3K5,MET,NDN,NFIL3,NLGN1,NRG1,PIM1,PLAU,PLAUR,PREX2,PTPN22,PTPN4,RASIP1,RCAN2,RPA1,RRAS,TGFBR2,UPF3A,UTRN,WASF3,WIPF1,WNT2,ZBTB16,ZEB1	965 (17)
propylthiouracil		chemical drug		-0,526	9,35E-03	BDNF,BTG2,C1QB,C1QTNF3,CCDC28B,CHKA,CPE,CRLF1,CRYM,CS,DCX,EMP1,EMP3,EPHA3,FYCO1,GDI1,GSN,IGF2,ITGA6,LAPTM5,LGALS1,MLLT11,MMP11,MYH11,NALF1,NFIB,NNAT,NR4A1,NR6A1,NRP1,PCOLCE2,PHLDA1,ROBO1,RUSC2,SERTAD4,SRM,SVOP,TMEM176B,TTYH1,TUBB2B,ULK2,XPR1,ZKSCAN1
EDN1		cytokine	Activated	2,094	9,35E-03	ANXA6,CCN1,CCN2,CDH2,COL4A1,CST3,EDNRA,EGFR,EGR1,EZR,FABP3,FGF2,FOS,FOSB,GATA4,INHBA,ITGA2,ITGAV,ITGB3,JUNB,MARCKSL1,MITF,MMP7,NRG1,PDGFA,PLAU,PLAUR,PLCB4,PRKCB,PTGER4,PTGS1,PTGS2,SERPINB2,SERPINE1,SLC8A1,SOCS3,TIMP3,TP53,TPM2,TPM3,VCAM1,VEGFC,ZEB1	907 (17)
ethanol		chemical - endogenous mammalian		-0,296	9,46E-03	ACACA,ACADL,ACKR3,ADM,ALDH1A1,ARHGDIB,ATF3,BDNF,BMP4,CCN2,CD44,CDA,CDKN1A,CEBPD,CENPA,CFL1,CLU,CMBL,COL3A1,CPT1A,CYCS,CYP27A1,DUSP1,DUSP6,EGFR,EGR1,EIF6,ESR1,FASN,FGF2,FGFR1,FOS,FOSB,GADD45A,GFAP,GNAI1,GNAS,HOXA1,HSD17B10,HTATIP2,IL1R1,IL33,KLF4,LGALS1,LMO7,MAP1LC3B,MCOLN1,MIX23,MSX2,NAPEPLD,NR2F1,NR3C1,NSDHL,OTUB1,PDCD1,PHB1,PINK1,PPA1,PPARG,PPARGC1A,PRDX4,PRKN,PRPF19,PTGS2,RRP12,RRS1,RUVBL1,SEC…	888 (17)
melatonin		chemical - endogenous mammalian		-0,244	9,49E-03	ACACA,APAF1,BMAL1,BMP2,CDKN1A,CRY1,CYCS,DDAH2,DIO3,ECE1,EIF2AK3,ERCC4,FASN,FOS,GFAP,HSPA9,JUNB,KRT19,MAP1LC3B,NCAM1,NLRP3,NR3C1,PRMT1,PTGS2,TLR3,TP53,VCAM1,WNT4	970 (21)
Histone h3		group			9,49E-03	AADAT,ACKR3,AP1S3,ARHGEF17,ATF3,BDNF,BMP4,CA9,CACNA1G,CCNA2,CCNB1,CCND2,CD9,CDK14,CDKN1A,CDKN2A,CDKN2B,CDKN2C,CFLAR,CHFR,COL4A6,CSPG4,DBF4,DUSP10,DUSP16,EGR1,EML5,EPHB3,ESR1,FASN,FGF5,FGFR1,FKBP5,FLT1,FOS,GATA4,GATA6,GCNT4,GHR,GRIA2,HES1,HOMER1,HOXB6,ID2,IFI6,IGF1R,IGF2R,IGFBP2,IL2RA,KAT5,MAF,MATCAP2,MET,MITF,MKX,MYBL2,NDUFA12,NDUFB7,NDUFS1,NDUFV1,NFKBIA,PPARG,PPARGC1A,PRDM8,PROS1,PSMA2,PTGES,PTG…	1007 (18)
SMAD2	1,690	transcription regulator		0,699	9,56E-03	ALPL,CCN2,CDH2,CDKN1A,CDKN2A,CDKN2B,COL3A1,ESM1,FLT1,GADD45B,HAS2,HES1,INPP5D,MET,NET1,RAC1,S1PR1,SERPINE1,SMAD2,SMAD3,SMAD7,SYT9,TGFBR2,TIMP3,TPM2,TPM3,VEGFC	995 (17)
ZC3H14		other		0,816	9,57E-03	CITED2,FGL2,IL15RA,MERTK,RILPL1,USP12
FANCA		other		-0,059	9,57E-03	CDKN1A,EGR1,HES1,PRKN,PROX1,WNT5A	854 (13)
KMT2A-AFF1		fusion gene/product			9,57E-03	BCL6,FUT4,IGF2BP2,IGFBP7,SLC43A2,VAT1L
growth factor		group		1,109	9,57E-03	CLU,DUSP1,FGFR1,FOS,IL7R,PTGS2	742 (14)
AMPK		complex		1,009	9,59E-03	ACACA,ACO2,BMP2,CCNB1,CCND2,CDKN1A,CLDN1,CS,EGR1,FASN,FOXO3,FSCN1,LDHB,OAT,ORAI1,PFKFB3,PPARG,PPARGC1A,PTGS2,SDHA,SERPINE1,STIM1,TP53,VCAM1	972 (24)
ESRRA		transcription regulator		-0,238	9,70E-03	ABCC9,ACACA,ACKR3,ADAM8,AGTR1,ANGPTL4,APOLD1,ATP5F1B,B4GALT6,CASP8,CDH2,CHKA,COL4A1,COL4A2,COL8A1,CSRP2,CYCS,DYSF,ECSCR,EFNB2,EIF2AK3,EPAS1,ESM1,FABP3,FASN,FBXL20,GOT1,HDAC7,HK1,HSPB6,HTATIP2,IGF2,KRT19,LDHB,MAOB,MED24,MSX1,MTCH2,NRP1,NRP2,ORMDL3,PLN,PLXND1,PPARG,PPARGC1A,PPARGC1B,PTPRM,SLC8A1,SMARCA4,SMARCE1,SNTA1,SSPN,STAC2,TIE1,TIMM22,TOP2A,TRA2B,VASH2,ZC3H12A	645 (7)
BAG1		other		1,263	9,70E-03	CDH2,CDKN1A,EGFR,FKBP5,FOS,GADD45A,NEDD4L,NR3C1,PLAU,PTGS2,ZEB1	950 (19)
honokiol		chemical - endogenous non-mammalian		-1,715	9,70E-03	BAK1,CCND2,CDK6,CDKN1A,FLT1,FOS,JUNB,MAP1LC3B,MAP3K8,PPARG,PTGS2	869 (17)
dactolisib		chemical drug		0,140	9,91E-03	AK4,ALDH3A2,ARTN,CACNA1H,CDKN1A,CITED2,CTH,DEPDC1,HK1,HOMER1,IL2RA,MAP1LC3B,NRG1,P4HA1,PC,PDK3,RICTOR,STC1
RBL1		transcription regulator		-0,644	9,91E-03	AURKB,CCNA2,CDKN1A,CDKN2A,DUSP10,E2F4,FGF2,FOS,HES1,MCM10,MET,MYBL2,PLK1,PPARGC1A,SFRP1,TP53,UXT,ZEB1	1056 (18)
PIN1		enzyme		1,721	9,91E-03	CDH2,CDKN1A,CENPA,COL3A1,DEPDC1,ESR1,FASN,HES1,NCAPH,NFE2L1,NOTCH3,PDCD1,PHB1,PIMREG,PML,PPARGC1A,PTGS2,SLC29A1	1118 (25)
pidnarulex		chemical drug		1,923	9,91E-03	ACTR3,ALDH1A1,ANGPTL4,BCAS1,BTG2,CDKN1A,CELSR2,CEMIP,CPEB4,CST3,DDB2,EGR1,GADD45A,INHBA,MAP1LC3B,RRM2B,SPOCK2,ZMAT3	613 (7)
LATS2	1,430	kinase		-0,511	1,00E-02	ALPL,AURKB,CCN1,CCN2,CCNB1,CDKN1A,GFAP,KIT,KRT18,KRT19,LATS2,PLK1,PTGS2,STAR,TP53
CHROMR		other		-0,408	1,01E-02	ARG2,ATP10D,CD9,CDKN1A,CEBPD,CNP,CYP1B1,GEM,IFIH1,IFIT1,IRF2,JUNB,LAP3,LGALS9,LY6E,MAFF,P2RY6,PFKFB3,PHF11,PML,SERPINE1,SLC25A28,SMAD3,SPSB1,TDRD7,TLR3,TNFAIP6,TRIM14,TRIM25,UBA7,USP18,VEGFC
IL15		cytokine		-0,885	1,02E-02	ACTG2,ARHGDIB,BTG1,CALM1 (includes others),CCN2,CCND2,CD44,CD55,CDK6,CDKN1A,CDKN2B,CKS2,CPT1A,CYP27B1,DHRS4,EGR2,ENO2,GABARAPL2,GCNT1,GLDC,GNAS,GPC1,HK1,HLX,HNRNPA2B1,ICAM2,IFI6,IFIT1,IGF1R,IL15RA,IL18R1,IL1R1,IL2RA,IL7R,ITGB5,JUNB,KIT,LEF1,LYN,MAF,MAPKAPK3,MLLT3,MTA2,NCAM1,NFIL3,NFKBIA,OGN,P2RY6,PDCD1,PDCD5,PFKFB2,PFKFB3,PFN1,PIK3R3,PIM1,PLA2G4A,PLD1,PNP,PPARGC1A,PPARGC1B,PRDX4,PSMB10,PSMB8,PTPR…
26s Proteasome		complex		-1,073	1,03E-02	APAF1,ATF5,ATP6V0E1,BMP2,CCNA2,CD68,CDKN1A,CFLAR,CTSD,CTSF,EGFR,ESR1,EXO1,GFAP,H2AX,HSPB8,JUNB,MAP1LC3B,MCOLN1,MDM4,PRNP,PSMB5,PSMC4,PTGS2,PTPA,S1PR1,SMAD2,SOCS3,TOP2A,TP53,ULBP3
NOTCH3	2,900	transcription regulator		1,249	1,03E-02	CDKN1A,CFLAR,COL15A1,COL18A1,COL3A1,COL8A1,DES,DLGAP5,EPAS1,HES1,HEY2,ITGA1,ITGA11,ITGA3,ITGA9,ITGB3,ITGB5,MYH11,TP53
trans-cinnamaldehyde		chemical drug		0,365	1,04E-02	CCNB1,CDC20,CDC25C,CDKN1A,EGR1,GCLC,POR,PTGS2,SERPINE1,SRXN1
CLPB		transcription regulator	Activated	3,162	1,04E-02	ACO2,CS,IDH3B,NDUFA10,NDUFA12,NDUFA13,NDUFA2,SDHA,UQCRC1,UQCRQ
SLC22A5		transporter		1,897	1,04E-02	ACADL,ACVRL1,BMP4,BMP6,CDKN1A,COL3A1,ITGB5,JUNB,PLAU,TGFBR2
S100A6		transporter	Inhibited	-2,530	1,04E-02	ATF3,AURKA,CENPA,DEPDC1,INHBA,NCAPH,PBK,PRNP,STC1,YBX3
PRKCG	1,650	kinase			1,07E-02	ADAMTS4,ATP5F1D,COX5A,COX7A1,CYC1,ERCC6,IREB2,MDM4,NCOA1,NDUFA12,NDUFA13,NDUFA2,NDUFS8,RICTOR,UQCR10,UQCRQ
FLCN		other		-0,625	1,07E-02	ACKR3,ADM,AGA,ANXA3,ATP5PF,ATP6V0E1,BHLHE40,CDKN2B,CEMIP2,COX7A1,CRTC3,CYCS,ECM1,KLF4,MCOLN1,PLXND1,PODXL,PPARGC1A,PPARGC1B,SEMA5A,SERPINE1,SLC17A5,SLC36A1,SP100,TMTC1,UQCR10,WLS,ZC3H12A
SRF		transcription regulator		-0,474	1,07E-02	A2M,ACTG2,APOLD1,ATF3,BICC1,BMP2,CCDC174,CCN2,CDKN1A,CDKN2B,CEBPD,CFL1,CLDN1,CLDN15,CNN2,CSRP2,CTNNBL1,CYLD,DES,EGR1,EGR2,EIF6,EXTL2,EZR,FHL1,FHL2,FHL3,FLT1,FOS,FOSB,GADD45A,GADD45G,GATA4,GPATCH4,GSN,GTF2H5,IER2,ITGA1,ITGA6,ITGA9,JUNB,LMCD1,LRP1,LRP4,MBD2,MGST1,MYB,MYH11,MYLK,MYO1B,MYO1E,NECTIN1,NET1,NR4A1,NSDHL,PDE2A,PDLIM7,PTGR1,PTGS2,SEMA6D,SERPINB2,SINHCAF,SLC8A1,SLPI,TLN1,VEGFD
mir-322		microRNA		-1,709	1,08E-02	CCNA2,CDH2,CDKN2A,FGF2,FGFR1,IGF1R,SMAD7
TERF2IP		other		1,915	1,08E-02	CCN2,GRIA3,IGF2,NFKBIA,NUDT6,SMTNL2,TRABD2B
BAHCC1		other		-1,667	1,09E-02	CDKN1A,FZD4,HOXB6,HOXB9,IGF2BP2,SHOX2,SIX4,SMAD7,WNT5B
RARRES2		transmembrane receptor	Inhibited	-2,360	1,09E-02	CCNA2,CCNB2,CCND2,CD44,CD55,CDH2,FASN,PHB1,VCAM1
NR3C1	2,110	ligand-dependent nuclear receptor		-0,776	1,09E-02	A2M,ACAT1,ADM,ANGPTL4,APOL3,ARID4B,ARRB1,BCL6,BDNF,BHLHE40,BMP2,BTG1,C1QTNF1,C1R,CARD6,CCN1,CCN2,CD47,CDKN1A,CEBPD,CIDEC,COL3A1,COQ8A,CORO2A,CPEB4,CPT1A,CRYAB,CSRNP1,CTNNBL1,CYP27A1,DAXX,DUSP1,DUSP16,EGR1,ELMOD2,EMP1,F2RL1,FASTKD2,FGD4,FKBP5,FOS,FOXO3,GADD45A,GADD45B,GEM,GPR65,GPR83,GPX3,GRIA2,GRIA3,HDAC1,HNRNPU,HSD11B2,IER2,IFI6,IFIH1,IGF1R,IL15RA,IL33,IL7R,INHBA,ITGAV,JADE1,KAT5,LGALS8,LMO4,LYS…
MAPK3		kinase		1,565	1,10E-02	BMP4,CDKN1A,CDKN2B,COL3A1,EGR1,EGR2,ESR1,FOS,FOSB,HOMER1,IL2RA,ITGA2,JUNB,LAMA1,NR4A1,PIAS1,PLA2G4A,PLAUR,PPARGC1A,PTGES,PTGS2,SIRT6,SLC4A7,SMAD3
nitric oxide		chemical - endogenous mammalian		1,447	1,10E-02	AGTR1,APAF1,ATF3,CCN2,CCNG1,CD44,CDKN1A,CDKN2A,DUSP1,DUSP6,ECE1,EGR1,FLT1,FOS,GADD45A,GCLC,GSTM1,HPRT1,IL7R,JUNB,MGST1,NCAM1,NDUFS1,NID1,NR3C1,PPARGC1A,PTGS1,PTGS2,RHBDF2,SGK1,TIMP3,TLN1,TP53
MAPK8		kinase		1,604	1,11E-02	ADARB1,BMP2,BMP4,CCN2,CCNA2,CDH2,CDKN1A,CDKN2A,CXCL16,CYP27A1,DUSP1,DUSP6,EGR1,FOS,FOXO4,FUS,GADD45A,GSTM1,HDAC6,HIPK3,IL2RA,MAOB,MMP7,NRP1,PLAU,PLAUR,PPARGC1A,PPARGC1B,PTGES,PTGS2,RGS4,TBX21,TP53,VEGFC,WNT4,WNT5A,ZFP36
IL31		other		0,895	1,11E-02	BDNF,CCNB1,CDK6,IL33,JUNB,NPY1R,SOCS3,VGF
mir-218		microRNA		-1,006	1,11E-02	CDH2,FZD4,LEF1,MDGA1,MITF,PDGFRA,SASH1,ZEB1
octreotide		biologic drug		0,895	1,11E-02	CDKN1A,EGFR,FOS,KIT,PLAGL1,PPARG,SMAD7,TP53
AMBRA1		other		0,709	1,12E-02	CCND2,CDH2,CDKN1A,COL15A1,COL18A1,COL3A1,COL4A1,COL4A2,COL8A1,ITGB3,LOXL3,MMP23B,SERPINE1,SMAD7
SB 216763		chemical drug		1,023	1,12E-02	ACACA,BHLHE40,CCN1,CCN2,FASN,FOSB,FSCN1,MAF,MSX2,MYH11,MYLK,NR4A1,PLAU,PTGS2
AKT1		kinase		-0,439	1,12E-02	ANKH,ATP5MC1,AURKB,BMP2,CCND2,CD44,CDKN1A,CEBPD,CFLAR,CKS2,CLU,COL4A1,COL8A1,CST3,EGR1,ESR1,EZR,FASN,FGF2,FOS,FOSB,GATM,GCLC,GOT2,GSS,HIPK3,HNRNPL,HNRNPM,IGF1R,IGF2,IL2RA,LAMA1,LDHB,MYB,MYH11,NOTCH3,PCOLCE,PDCD1,PDGFRA,PHLDA1,PLA2G4A,PPARG,PPARGC1A,PTGS1,PTGS2,SEMA6D,SERPINE1,SERPINF1,SHOX2,SIRT6,SLC4A7,TGFBR3,TP53,UBE2L3,ZWINT
tributyrin		chemical drug	Activated	3,049	1,12E-02	ADM,ATF3,CCN1,CCN2,CD55,CDKN1A,CLDN1,DUSP1,HNRNPD,ID2,INHBA,PTGS2,RGS4,SERPINB2,TUFT1,UGCG,USP53
ATM		kinase	Activated	2,184	1,12E-02	CCN2,CDC25C,CDKN1A,CFLAR,CHEK2,CLU,DUSP1,DUSP10,GADD45A,GADD45B,GADD45G,H2AX,IGF1R,IL33,PSMC4,SERPINE1,TP53
PAX7		transcription regulator		1,689	1,12E-02	C1QTNF3,CDH2,CNTFR,CRLF1,EYA4,F2RL1,ID2,LMBRD1,LRFN5,PARM1,PDLIM4,PLAGL1,PPARG,PRRX1,PRSS23,PTGR1,SLC44A1
OMA1		peptidase	Inhibited	-2,354	1,13E-02	ASNS,ATF5,COX7A1,CTH,DNM1L,FASN,GSTO1,MTHFD1L,MTHFD2,PPARGC1A,PPARGC1B,TARS1
HHEX		transcription regulator		0,261	1,13E-02	AMOTL2,CCN1,CCN2,FGF2,FLT1,IL2RA,IL33,ITGAV,LATS2,NRP1,TIE1,WNT2
discodermolide		chemical drug			1,13E-02	CCNB1,CCNB2,CDC20,CDC25C,CDKN1A,ESPL1,GADD45A,KIF11,PLK1,PRC1,TOP2A,TP53
GNA12		enzyme		-0,599	1,17E-02	ARHGEF7,BAIAP2,CCNA2,EGFR,EZR,FOS,GCLC,GSTA3,ITGA6,JAK1,MYH11,PDGFA,PDGFRA,PPP1CA,PPP1CC,PSMB5,PTGS2,WASL
ZNF217		transcription regulator		0,093	1,20E-02	ADM,ASF1B,ATAD2,ATL1,ATP10D,CDKN2B,CITED1,COL8A1,GATA4,KRT18,MYCBP2,MYO1B,NLGN1,NRK,PAK3,PAX6,RGS20,STRA6,WNT5B
NEDD9		other		1,606	1,20E-02	ADM,ANKRD37,AURKA,BHLHE40,BMP2,BMPR1B,CA9,CACNA1G,CD44,FOS,ITGA2,KIT,LRP1,PAX8,PPP1R3B,SERPINE1,SLC14A1,STC1,TPPP3
L-glutamic acid		chemical - endogenous mammalian		1,976	1,20E-02	ASL,BDNF,BMAL1,CDH2,CDKN1A,CIDEC,CLDN1,EGR1,FASN,FGF2,FOS,FOSB,GADD45B,GRIA2,HOMER1,JUNB,MITF,NFIL3,PLA2G4A,PPARGC1A,PTGDS,PTGS2,SELENOP,SLC1A3,TAP1,TOR3A,TP53,TSC2
PTK2		kinase		0,879	1,21E-02	CCN1,CDKN1A,CSPG4,FOS,GATA4,KRT18,LPP,MMP7,P4HA1,PCOLCE2,PRRX1,PTK2B,TIMP3,TP53,VCAM1
PIM1	2,520	kinase		0,225	1,21E-02	CCNB1,CCND2,CD44,CDKN1A,CDKN2A,DNM1L,ID2,IGF1R,IL2RA,MET,PIM1,PPARGC1A,PROS1,TBX21,TP53
clozapine		chemical drug	Activated	2,193	1,21E-02	ACACA,BDNF,EGR1,FASN,FOS,GRIA2,HOMER1,NR4A1,PPARGC1A,PRKAR2A,PRKAR2B,SC5D,SGK1,TBX21,WNT5A
L-histidine		chemical - endogenous mammalian		-0,480	1,21E-02	ASNS,ATF3,EGR1,HNRNPD,PPP1R15A
1L-6-hydroxymethyl-chiro-inositol 2-(R)-2-O-methyl-3-O-octadecylcarbonate		chemical drug		-0,536	1,21E-02	CDKN2B,CXCL16,ITGB5,PPARG,PTGS2
HOXD8	2,030	transcription regulator	Activated	2,200	1,21E-02	CCNA2,CCNB1,CDKN2A,HOXD8,PROX1
POLR3G	-2,710	enzyme		-0,447	1,21E-02	AURKA,EZR,RAC1,S100A4,TP53
Ctcflos		other	Activated	2,236	1,21E-02	COX7A1,EBF1,NFIA,PPARG,PPARGC1A
CRKL	-1,380	kinase		1,342	1,21E-02	FGL2,IL15RA,PLA1A,RILPL1,TLR3
TLE1	1,650	transcription regulator			1,21E-02	ATF3,CDKN2A,DUSP1,EGR1,FOS
HOXA1	1,600	transcription regulator		1,000	1,21E-02	EGR2,FGF5,GATA4,HOXA1,SLC14A1
NDP	-2,900	growth factor		0,328	1,21E-02	BDNF,FGF2,NDUFA4L2,PSIP1,SERPINF1
CYBA		enzyme		1,400	1,21E-02	CDKN1A,EPAS1,HSF1,PIM1,SERPINE1
gamma-secretase inhibitor XX		chemical reagent	Inhibited	-2,186	1,21E-02	HES1,HEY2,HEYL,JAG1,NOTCH3
TERC	-1,610	other		-1,969	1,23E-02	AURKA,BMAL1,CDC20,CDKN1A,CLU,CRY1,EGFR,EGR1,GFAP,MCM10,PRC1
GLIS1		transcription regulator		0,602	1,23E-02	BMP2,COL4A1,COL4A2,CYP1B1,EFEMP1,FBLN1,FBLN5,ITGA3,LOXL3,MYOC,TIMP3
PML-RARA		fusion gene/product			1,23E-02	CDKN1A,CDKN2A,EGR1,FOS,H2AX,JAG1,NFE2,PSMB10,PSMB8,TP53,VCAM1
SN-38		biologic drug		-0,990	1,23E-02	BAK1,BMP6,CASP8,CCNB1,CDKN1A,CHEK2,CLU,EGFR,ESM1,H2AX,TP53
spironolactone		chemical drug		-0,519	1,24E-02	ACACA,BMP4,CCN2,CDKN1A,COL3A1,CYP27B1,DES,DUSP1,FASN,FGF2,FKBP5,HSD11B2,KCNMA1,KCNMB1,NR3C1,PPARG,PTGS2,SLCO2A1,STAR,TIMP3,ULBP3
ACSL4		enzyme		0,224	1,27E-02	BAK1,CCDC28A,CDC25B,CDKN2B,CFLAR,DLC1,EGFR,FERMT1,ITPR1,KRT18,PPARG,PTGS2,SAT1,SERPINF1,STK39,TFPI
TERT		enzyme		0,805	1,31E-02	ASNS,ATF3,CCN2,CDH2,CDKN1A,CDKN2A,DUSP6,EFEMP1,EGFR,FAM167A,FGF2,FUT4,GATA6,GSN,HOXB6,HTRA1,IFIH1,IFIT1,ITGAV,KLF4,KRT18,KRT19,LIPG,MTHFD1L,NFKBIA,PAX6,PRSS23,PSMB8,PTGS1,PTGS2,SASH1,SERPINB2,SMAD3,SPON1,TNFRSF1B,TP53,UBASH3B,ZRANB1
indomethacin		chemical drug		0,003	1,31E-02	A2M,ADAM8,ARG2,ASNS,BDNF,BTG2,CAPN6,CCNB1,CD44,CD55,CDKN1A,CLDN1,CLU,CPT1A,CTSD,EFEMP2,EMP3,FASN,FGF2,FLT1,FOS,GSTM3,HAS2,IL1R1,LXN,MANF,PIM1,PLA1A,PLA2G4A,PLAUR,PPARG,PRKN,PSMB10,PSMB5,PSMB8,PTGER4,PTGES,PTGS1,PTGS2,SLC7A5,STAR,TES,TFPI2,TGIF1,TUBB,UQCR10
prostaglandin E2		chemical - endogenous mammalian	Activated	2,170	1,32E-02	ADAMTS4,ALDH1A1,ANGPTL4,ATF3,BAK1,BMP2,BTG1,CALR,CCN2,CCNB1,CD44,CD55,CDKN1A,CEBPD,CNNM2,DUSP1,EEA1,EGFR,EGR1,EGR2,ENTPD1,F2RL1,FASN,FGF2,FLT1,FOS,FOSB,FSCN1,GCNT1,GFAP,HAS2,IGF1R,IGFBP7,IL15RA,IL1R1,IL2RA,IL7R,KIT,KLF4,LIPG,LRP1,MAP3K8,MITF,MMP7,NFIL3,NFKBIA,NR4A1,NRP1,PIK3CG,PLA2G4A,PLAU,PNP,PODXL,PPARG,PPP1R15A,PTGER4,PTGES,PTGS1,PTGS2,RAB5A,RASGEF1B,RNF24,SOCS3,ST3GAL1,STAR,TBX21,TGFBR3,TNFAI…
PRKAG3		kinase			1,32E-02	ACKR3,ANGPTL4,BTG2,CD55,CIDEC,CYP27A1,DUSP10,EGR1,EID1,ELL2,FBXO6,FBXO9,FGFR1,FXYD6,GADD45G,GOT1,GPX3,ITGA6,JPT1,JUNB,KLF4,LMCD1,NR3C1,POLK,PPARGC1A,REV3L,SLC25A36,SLC7A2,SMS,TPPP3,UGP2,WNT4,XPR1,ZFP36
POR	-1,910	enzyme		-1,987	1,32E-02	ACADL,ALDH1A1,ALDH1A2,ASNS,ATF5,BDH1,CHMP4C,CPT1A,ELOVL1,ELOVL6,ETHE1,FGL1,FLVCR2,GADD45B,GSTA3,GSTM1,HSD17B10,HSD17B11,HSPH1,LGALS1,LGALSL,MSX2,NOCT,NSDHL,PFKFB3,POR,PPARG,PRNP,SC5D,SDC4,TMEM176A,TMEM229B,TUBB2B,UGDH
sodium arsenite		chemical drug		-0,816	1,33E-02	CCND2,CDK6,CDKN1A,EGR1,EPAS1,ESR1,FKBP5,FOS,GADD45A,GADD45B,GCLC,GSS,HDAC6,HSPA4,PPARG,SOCS3,TP53
IL13		cytokine		1,156	1,34E-02	ACKR3,ADA,ADAM15,ADAM8,ADAMTS4,ALDH1A2,ARG2,ASPN,ATF3,BDNF,BLVRA,CA2,CASP8,CCDC186,CCN2,CD1B,CD44,CHCHD7,CHN2,COL18A1,COL3A1,CTSS,DNAJC16,DUSP10,DYNLT3,EGFR,EGR1,EGR2,ENPP2,EPAS1,EZR,FEZ1,FGG,FLOT1,FXYD3,GAS6,GATA6,GPX3,GSN,HK1,HTRA1,IL1R1,IL31RA,JAG1,JAK1,JAKMIP2,KLF4,MAF,MERTK,MN1,NCAPH,NCLN,NFE2,NID1,PDGFA,PHLDA1,PID1,PLA2G4A,PLAU,PPARG,PPARGC1A,PTGES,PTGS2,QSOX1,SERPINE1,SERPINF1,SLC43A3,SLC7…
HAND1		transcription regulator		1,320	1,34E-02	ACACA,CPT1A,EFNB2,FLT1,FOXP2,KIT,NRP1,OSR1,PITX1,TIE1
mir-221	-2,390	microRNA		-0,976	1,34E-02	CCN2,DIRAS3,ESR1,GFAP,KIT,MAF,MEOX2,TGFBR2,TIMP3,TP53
miR-26a-5p (and other miRNAs w/seed UCAAGUA)		mature microRNA		-1,307	1,34E-02	ADM,BAK1,CCND2,CDK6,CDKN1A,CDKN2A,CHORDC1,PLAG1,PTGS2,TGFBR2
EPAS1	1,910	transcription regulator		1,417	1,34E-02	ABCF2,ACACA,ADM,ANGPTL4,ARG2,BHLHE40,CA9,CACNA1A,CCN1,CCN2,CCN5,CDKN1A,CEMIP,CHKA,CITED2,CLDN1,CYBRD1,DPYD,EGFR,EIF5A,ENO2,FASN,FGF2,FHL1,FLT1,FOS,FXN,GADD45B,HSPA4,IL2RA,INHBB,ITGAV,ITGB3,ITPR1,MAFF,MANF,NFIL3,PFKFB3,PKIB,PPARG,RGS4,SERPINE1,SLC29A1,SLC7A5,TAF9B,TGFBR2,TP53,TRIM21,UGP2,VCAM1
WBP2		transcription regulator		-0,253	1,35E-02	BMP4,COL4A1,COL4A6,CSPG4,CTH,EGR1,ESR1,FHL1,GPS1,HAS2,HSD17B10,ITGB3,LEF1,LIPG,MAPRE3,NECTIN1,OGA,PEG10,PIMREG,PTGS2,SLC1A3,SLC7A11,SPRY1,STX3,TLR3,TRAF1,ULBP3,WLS
TCF7L1	-1,610	transcription regulator		-1,014	1,36E-02	ARHGDIB,ATF3,CCDC3,CCND2,EN1,ENPP2,FGF5,JAM2,KIT,KLF4,NNAT,NR2F2,NR6A1,PPARG
tauromuricholic acid		chemical - endogenous mammalian			1,38E-02	ACO2,ACSF2,CPT1A
ADRA1		group			1,38E-02	EGR1,FOS,JUNB
PH755		chemical reagent			1,38E-02	ASNS,PSAT1,PSPH
TDI-011536		chemical - kinase inhibitor			1,38E-02	AMOTL2,CCN1,CCN2
SNHG1		other			1,38E-02	CCNB1,CDKN1A,TP53
tozasertib		chemical drug			1,38E-02	AURKA,CDKN1A,TP53
Hottip		other			1,38E-02	SMAD2,SMAD3,TGFBR2
pamrevlumab		biologic drug			1,38E-02	CCN2,CCN3,FGF2
danusertib		chemical drug			1,38E-02	CCNB1,CDKN1A,GADD45A
CELA2A		peptidase			1,38E-02	CDKN1A,CDKN2A,SLPI
miR-483-5p (miRNAs w/seed AGACGGG)		mature microRNA			1,38E-02	ALCAM,ARHGDIA,RAC1
GCLC	-2,640	enzyme			1,38E-02	FOS,JUNB,SLC39A8
SSPN	2,060	other			1,38E-02	CDH2,PTGS2,UTRN
CYP11B2		enzyme			1,38E-02	IGF1R,KCNMA1,KCNMB1
GIPC1		other			1,38E-02	PROX1,SERPINE1,TGFBR3
CHRM4		G-protein coupled receptor			1,38E-02	EGR1,ITGAV,ITGB5
DDX19B		enzyme			1,38E-02	CHEK2,H2AX,TP53
TOP2B		enzyme			1,38E-02	FASN,H2AX,TP53
NUBPL		other			1,38E-02	NDUFA13,NDUFS1,NDUFV1
FOXL1		transcription regulator			1,38E-02	CCN2,PDGFRA,WNT5A
TRIP12		enzyme			1,38E-02	CDKN2A,PRKN,SMARCE1
ceralasertib		chemical drug			1,38E-02	BTG2,CDKN1A,TP53
SYK023		chemical reagent			1,38E-02	CDC25B,CDKN2A,CDKN2B
gabapentin		chemical drug			1,38E-02	FOS,GFAP,NCAM1
tirapazamine		chemical drug			1,38E-02	CDKN1A,RPA1,TP53
oxytetracycline		chemical drug			1,38E-02	BMP2,BMP4,BMP6
sodium azide		chemical toxicant			1,38E-02	CCNB1,CDKN2A,EGFR
epigallocatechin-gallate		chemical drug		-0,697	1,38E-02	BAK1,CA2,CACNB3,CASP8,CCN1,CCN2,CDKN1A,CDKN2A,CFLAR,COL18A1,EGFR,EGR1,ESR1,FOS,FOSB,FOXO3,GADD45A,GADD45B,GCLC,GDI1,HES1,IGF1R,IL1R1,IL6ST,ITGAV,ITGB3,JUNB,MAP3K5,MTA3,NFKBIA,PLAU,PTGS2,PTN,RBP4,SERPINE1,SFRP1,TAP1,TOLLIP,TP53,TRAF1,VCAM1,VEGFC
wortmannin		chemical drug		-1,083	1,38E-02	ACACA,AGTR1,ARRB1,ATF3,BDNF,CCN2,CCND2,CD44,CDC25C,CDKN1A,CDKN2A,CDKN2B,CEBPD,CFLAR,CIDEC,COL3A1,CXCL16,EGR1,ENTPD1,ESR1,EZR,FASN,FOS,GCLC,HAS2,IGF1R,IL2RA,ITGB5,MAF,MAP1LC3B,MYH11,NFKBIA,NR4A1,NRAS,P4HA1,PLAU,PTGS2,RCC1,SERPINE1,SOCS3,TP53,VCAM1
PRKCD		kinase	Activated	2,117	1,38E-02	ARHGAP32,CCNA2,CD68,CDKN1A,CDKN2A,CEMIP,CXCL16,DUSP6,ERCC6L,FOS,FOXP1,FZD1,GEM,GFAP,JUNB,KIF2C,LIPG,LYST,MAP1LC3B,MAST4,NFKBIA,NOCT,NR4A1,PDLIM7,PPP1R15A,PTGS2,SERPINB2,SERPINE1,SPRY1,STAR,TP53,TRAF1,UGCG,VCAM1,ZEB1,ZFP36
TXNRD1		enzyme		-0,905	1,40E-02	ACOX2,AOX1,GCLC,GPX3,GSTA3,GSTM1,PTGR1,SRXN1,TKT,TP53,UGDH,UGP2
HOXA5		transcription regulator		1,943	1,40E-02	CDH2,CDKN1A,CLDN1,EGR1,GADD45B,IER2,KLF10,NFKBIA,PTGS2,PTN,SAT1,TP53
PCGF2		transcription regulator		-0,910	1,40E-02	CCND2,CDH2,CDK6,CDKN2A,HES1,HOXB9,JAG1,NOTCH3,SMAD3,TP53,VAT1L,ZEB1
N-[N-(3,5-difluorophenacetyl-L-Ala)]-S-phenylglycine t-butyl ester		chemical - protease inhibitor	Inhibited	-2,274	1,41E-02	ACKR3,ADGRL1,FLT1,GADD45B,HES1,HEY2,IL7R,INHBA,JAG1,JUNB,KIT,LRP4,MAOB,MN1,MSX2,NOTCH3,POFUT1,PTGDS,S100A4,SEMA3F,SERPINE1,SGK1,SIM2,TFPI2,TUFT1
SBDS		other			1,41E-02	CCN2,CRYM,CTH,DPYD,EGR1,EPDR1,FBXL16,FOS,GADD45B,HOXA1,HOXB6,IGFBP7,MAFF,MSX2,P2RX5,PAK3,PLAGL1,PPP1R15A,RAC1,RGS4
BMP10		growth factor	Activated	2,651	1,43E-02	A2M,AASS,ANGPTL4,BDH1,CD55,COL3A1,ECM1,EGR2,FGF2,FGL2,FOS,GPR65,ID2,IGFBP7,KIT,NCAM1,NFKBIA,NR4A1,PHLDA1,PTN,SMAD7,VCAM1
beta-galactosidase		group			1,44E-02	ABLIM1,ALCAM,COL3A1,COL4A5,EGR2,EZR,NFIB,SEMA3D,WNT5A
miR-335-3p (miRNAs w/seed UUUUCAU)		mature microRNA		-1,667	1,44E-02	ADAMTS15,ADAMTS2,COL4A1,COL4A2,COL4A5,COL8A1,NID1,PDGFA,TGFBR2
HEY1		transcription regulator		-1,061	1,44E-02	BMP2,CDKN1A,GATA4,GATA6,MYH11,NR2F2,OAT,PROX1,TP53
MED28	-1,440	other		0,313	1,44E-02	ACTG2,AEBP1,CNN2,MYH11
AGR2		other		1,084	1,44E-02	CDKN2A,EGFR,EGR1,FOS
LRP2		transporter		-0,152	1,44E-02	BMP4,CA3,MSX1,NLRP3
FERMT1	-5,660	other		0,152	1,44E-02	LEF1,WNT2,WNT4,WNT5A
DIAPH1		other		1,987	1,44E-02	CDKN2A,CDKN2B,EGR1,PAX6
PHC2		other		-0,849	1,44E-02	CDKN2A,HOXB3,HOXB4,HOXB6
glyceraldehyde-BSA		chemical reagent		0,000	1,44E-02	CDKN1A,FASN,PPARG,TP53
methylglyoxal-BSA		chemical reagent		0,000	1,44E-02	CDKN1A,FASN,PPARG,TP53
PRN694		chemical drug		-1,000	1,44E-02	FOS,FOSB,NFKBIA,NFKBID
acrylamide		chemical toxicant			1,44E-02	EGFR,FOS,NCAM1,TP53
busulfan		chemical drug		-1,951	1,44E-02	CDKN2A,HEY2,HEYL,JAG1
echinacoside		chemical reagent		-0,927	1,44E-02	GCLC,SMAD2,SMAD3,SMAD7
HIVEP1	1,650	transcription regulator		-1,291	1,44E-02	EGFR,IL1R1,IL33,MAP2K3,MAP3K8,NFKBIA,NFKBID,PELI1,RALB,RRAS,TANK,TGFBR2,TGFBR3,TNFRSF1B,TRAF1
TREX1		enzyme		-0,066	1,45E-02	ACAT1,BANK1,CASP8,CD44,CD47,CDKN1A,CFB,GSN,IFIH1,IFIT1,IL33,IRF2,IRF9,LY6E,MAVS,NLRP3,NUDT4,PLA2G4A,PML,PROCR,PSMB8,RNF114,TANK,TAP1,TRIM14,TRIM21,TRIM25,UBA7,USP18,VCAM1
DNA-methyltransferase		group		0,916	1,45E-02	CDKN1A,CDKN2A,CDKN2B,DIO3,PTGS2,RGS10
Foxo		group		-0,152	1,45E-02	CDKN1A,CDKN2B,GADD45A,IL7R,PAK1,RICTOR
IL17A		cytokine	Activated	2,367	1,46E-02	C1R,C1S,CCN1,CCN2,CD68,CDH2,CEBPD,CFB,COL3A1,COTL1,CYTH3,EGR2,ENTPD1,FGF2,FOS,GADD45A,HSPB8,IL33,ITPR1,JAG1,JAK1,MAP2K3,MERTK,METRNL,MMP8,MSX2,NRP1,OSMR,PLAU,PODXL,PPARG,PTGFR,PTGS2,S1PR1,S1PR3,SERPINB2,SERPINE1,SGK1,SLC7A11,SMAD2,SMAD3,SOCS3,SPSB1,TBX21,TGFBR2,TIMP3,TLR3,TNFRSF1B,VCAM1,VEGFC,VEGFD,ZC3H12A
STAT1		transcription regulator		0,819	1,50E-02	A2M,BCL6,BTG1,C1R,C1S,CASP8,CCN2,CCND2,CD44,CDKN1A,CEBPD,CFB,COL3A1,CTSS,DNM1L,EGR1,FGF2,FGL2,FOS,HES1,HTRA1,IFI6,IFIH1,IFIT1,IGF1R,IL15RA,IL1R1,IL31RA,IL33,IRF2,IRF9,ISL1,ITGA2,JAKMIP3,KLF4,LAMA1,LY6E,NFE2,PAX6,PCDH17,PDCD1,PDGFA,PIM1,PPARG,PPARGC1B,PSMB10,PSMB8,PTGS1,PTGS2,PTN,SERPING1,SLC8A1,SMAD2,SMAD3,SMAD7,SMARCB1,SOAT1,SOCS3,TAP1,TBX21,TLR3,TP53,TRIM21,ULK1,USP18,VCAM1
PHF1	1,380	transcription regulator			1,51E-02	CCNG1,CDKN1A,HOXB4,HOXB6,HOXB9,HOXC8,HOXD8,TP53
STAT1/3/5 dimer		complex		1,463	1,51E-02	CEBPD,EPAS1,FOS,IL6ST,JUNB,PLAU,SOCS3,TIMP3
soy isoflavones		chemical drug		0,707	1,51E-02	APAF1,CCNB2,CCNG1,CDC27,CHEK2,E2F4,PTGS2,TANK
epicatechin gallate		chemical drug		-0,391	1,51E-02	CCNG1,CDKN1A,CDKN2A,LYN,MLH1,PTGS2,VCAM1,ZMAT3
KAT2A	-2,060	enzyme	Inhibited	-2,255	1,51E-02	CCND2,CDC25B,CKS2,CSRP2,EMP1,GABARAPL1,GCLC,H2AZ1,HNRNPA2B1,HNRNPD,HNRNPU,HSPD1,JUNB,KAT2A,MITF,PDGFA,PDLIM1,PFKFB3,PPARGC1A,PTPRK,RCAN2,SAE1,SHOX2,SRSF1,SULF1,SYT9,TGIF1,THOP1
Ctbp		group		-0,647	1,53E-02	ACKR3,AP1S1,CDKN2A,DSG2,GADD45A,PLAUR,STAP2
KLK4	2,490	peptidase			1,53E-02	CCNB1,CCNB2,CCNG1,CDKN1A,CDKN2A,CDKN2B,GADD45A
PTP4A3	1,420	phosphatase		-0,207	1,53E-02	AURKA,CDH2,CSK,IGF1R,ITGB3,LEO1,STMN1
PCBP2		other		-1,455	1,53E-02	CCN1,CCN2,CDKN1A,FANCE,HNRNPD,MAVS,TP53
SUV39H1		enzyme		0,468	1,53E-02	CCNA2,CDKN1A,CDKN2B,MYBL2,NFE2,SERPINB2,SIX1
APOC1		transporter		0,834	1,53E-02	AKT3,CDH2,FGF2,FSCN1,MMP7,SMAD3,ZEB1
TP53COR1		other		-0,378	1,53E-02	APAF1,CASP8,CFLAR,KAT5,RRM2B,TOP2A,TP53INP1
cuprizone		chemical toxicant		-0,057	1,54E-02	ADO,ANLN,ANXA3,ARHGDIB,BCAS1,BDNF,C1QB,CAPG,CCN3,CNP,CRYAB,CSPG4,CTSD,FOS,GFAP,GNPDA1,GSN,HOMER1,HSPH1,ITPR1,LEF1,LGALS1,NLRP3,OAT,PTBP1,PTGS2,S1PR1,SEMA7A,SOCS3,TLN1,TPPP3,TSN
ATN1		transcription regulator			1,54E-02	ARHGEF28,BCL6,BDNF,BHLHE40,CDH8,EBF1,ENO2,GRK5,GSN,KAT2A,KCNK3,LSM2,MARCKSL1,NEFH,NR2F1,NREP,PDE1B,PRKCG,PTBP1,PTPN22,SATB1,ST8SIA5,STMN1,TIAM1,TUBA4A,TUBB,VAMP1
GW3965		chemical reagent		-0,445	1,54E-02	ARG2,CCNA2,CCNB1,CENPF,CHEK2,CIDEC,DUSP1,EDNRA,FASN,GADD45G,GARIN4,GATM,GNAI1,MERTK,NFKBIA,PCYT2,PKIB,PPP1R15A,PRKAR2B,PTGS2,SC5D,SOCS3,STAR,SYN1,TOP2A,TRIB1,UGCG
ADGRE2		other		-0,302	1,55E-02	CA9,CDKN1A,CFLAR,CXXC5,FLT1,FOS,FOXP1,ITGB3,NUF2,TGFBR2,WNT5A
CNTF		cytokine		1,360	1,56E-02	A2M,ADGRL3,ATF3,BDH1,CEBPD,CNTFR,EGR1,EGR2,ENPP2,FASN,FGF2,FGFR1,FOS,GATM,GFAP,GMFG,GPC6,GPR65,IGFBP7,IL6ST,IL7R,JUNB,KCNMA1,KLF4,LDB2,LIFR,NFIA,NFIB,NUDT6,OSMR,PDE10A,PDE1B,PHB1,PTGS2,SOCS3,TAP1,TIMM9,TM2D1,WNT5A,XPR1,ZFP36
prednisolone		chemical drug		0,844	1,56E-02	ALS2,ARSA,BAK1,BTG1,BYSL,CASP8,CDKN2A,CEBPD,CFLAR,CLN3,CTSS,DRAM2,DUSP1,DUSP10,EDNRA,EIF2AK3,ESR1,FKBP5,GAA,GABARAPL1,GABARAPL2,GK,GPX3,HDAC1,HES1,HEY2,JAG1,MAP1LC3B,NFIL3,NOTCH3,NR3C1,PARK7,PDCD1,PIK3CG,PRKAA2,PRNP,PTGS2,SGK1,SLC29A3,SOD3,SPON2,SRGN,TP53,TUBA4A,ULK1,ULK2,UTRN,ZBTB16
metronidazole		chemical drug		-1,225	1,57E-02	AGMO,AHCYL1,ALCAM,BACH1,BMP4,BMP6,C1QB,CD9,CITED2,COL3A1,CST3,DNAJB4,FOS,GARNL3,GAS6,IL1R1,ITGB5,JUNB,LGALS1,MCOLN1,MYO1B,PTGDS,PTPRM,SEC22B,SLCO4A1,SMAD3
MED1		transcription regulator		-1,455	1,58E-02	ACACA,ACP6,ANKRD37,ATP10D,AURKA,AURKB,BCL6,BHLHE40,CCN5,CCNB1,CCND2,CDC20,CDKN1A,CENPA,DYSF,EBF1,EPHA3,FASN,GADD45A,GHR,HAS2,HDAC7,HPRT1,ICAM2,ID2,KATNB1,KLF4,LEF1,MET,NFKBIA,NR3C1,PIM1,PLK1,PODXL,PPARG,PTPRM,RABGAP1L,SCP2,SLC39A8,SMARCA4,TBX21,TOP1,TP53
DKK1		growth factor		0,464	1,59E-02	BDNF,BMP4,BMP6,CD44,CDKN1A,CDKN2A,DPAGT1,F2RL1,FGF2,KRT18,LEF1,MITF,PPARG,PTGS2,SLC7A11,TP53,TTYH1,WNT5A
colistin		biologic drug		-1,279	1,61E-02	AGMO,AHCYL1,ALCAM,BACH1,BMP4,BMP6,C1QB,CD9,CITED2,CST3,DNAJB4,FOS,GARNL3,GAS6,ITGB5,JUNB,LGALS1,MCOLN1,MYO1B,PTGDS,PTPRM,SEC22B,SLCO4A1,SMAD3
Pkc(s)		group	Activated	2,332	1,61E-02	ACAT1,ADM,ARG2,ATF3,BDNF,CCN1,CCN2,CD55,CDKN1A,CLDN1,COL3A1,CPT1A,DES,DNAJC3,DUSP1,EGFR,EGR1,EGR2,FGF2,FOS,GADD45A,GADD45B,ID2,IGF2,JUNB,KCNJ2,MAFK,MAOB,MAP3K5,NR4A1,PHLDA1,PPARG,PPP1R15A,PTGS2,PTPRN,SERPINE1,SLC6A9,STAR,STC1,VCAM1
PP2/AG1879 tyrosine kinase inhibitor		chemical drug		-1,215	1,61E-02	CCN2,CDH2,CDKN1A,CXCL16,DUSP1,EGFR,EPHA3,FGF2,FOS,GRIA2,IGF1R,IL2RA,LYN,PLAU,PTGS2,PTPRJ,RAC1,SERPINE1,TP53
miR-199a-5p (and other miRNAs w/seed CCAGUGU)		mature microRNA	Inhibited	-2,157	1,61E-02	ACTG2,BCAM,CDKN1A,COL4A1,COL4A5,ITGA1,ITGA3,ITGB3,JAG1,KLF4,MMP7,MYH11,NECTIN1,PTGS2,RND1,TGFBR2,TGFBR3,WNT5B,ZBTB16
cerivastatin		chemical drug		0,504	1,61E-02	BMP2,CCN2,CDKN1A,CNP,CYP1B1,FGF2,IGF1R,MYBL2,NET1,PDGFA,PLAU,PLAUR,PPARG,PTGDS,PTGS2,SERPINE1,TGFBR3,TIE1,VCAM1
cinnamaldehyde		chemical toxicant		-0,145	1,61E-02	ACACA,CCN2,CPT1A,CS,CYCS,DUSP6,EGR1,FOS,GCLC,GK,PPARG,PPP1R10,PTGS2,SLC2A12,SLC35D2,SLC7A11,SRXN1,TP53,UGP2
CGA		other		0,333	1,62E-02	BDNF,CRELD2,DNAJB11,EDEM2,EGR2,FHL1,HEXIM1,HYOU1,ISL1,ISM1,JAZF1,KIT,NNAT,OS9,PARM1,PTGS2,SDF2L1,SERF2,SFRP4,SGK1,STAR,TIMP3,TP53INP1
RGS2		enzyme	Activated	3,411	1,63E-02	ADM,ATXN10,BLVRA,BTG2,CEBPD,FXYD3,GNPTG,HSD11B2,ILVBL,MANF,MFSD2A,MORC4,MRPL14,PDLIM1,PDLIM4,PLXND1,PPARG,RFLNB,SDF2L1,SLCO4A1,TOR2A,UGCG
arachidonic acid		chemical - endogenous mammalian		-0,335	1,63E-02	ACACA,BAK1,CLU,EGFR,EGR1,ELOVL6,FASN,FOS,ITGB3,NFKBIA,PLA2G4A,PLAU,PLD1,PPARG,PRKCB,PTGES,PTGS1,PTGS2,SOAT1,STAR,TNFRSF1B,VCAM1
TRPS1		transcription regulator	Activated	2,168	1,63E-02	ALPL,AURKB,BMP2,CCNA2,CCNB2,CDC20,CDC25C,CENPF,KCNMA1,KIF11,SERPING1,TOP2A,TPX2,ZEB1
ARID2		transcription regulator		0,535	1,63E-02	ALPL,BMP4,COL8A1,EFNB2,EIF6,FOS,ITGB5,NR3C1,NREP,PTPRN,SMAD2,SMAD3,TGFBR2,WNT5A
TEAD3		transcription regulator	Activated	2,496	1,63E-02	ADM,AK5,AMOTL2,ARID5B,CCN1,CCN2,COL3A1,DES,EDNRA,LATS2,LIMCH1,PCDH18,SH3BP4,SULF1
COL5A1		other		0,508	1,71E-02	CALR,CNN2,COL11A1,COL8A1,CTSD,FBLN5,ITGAV,ITGB3,ITGB5,LGALS1
COL4A3		other			1,71E-02	CCN2,COL3A1,COL4A1,COL4A2,COL4A5,EPS8,ITGA2,ITGB3,LAMA1,PTGS2
GSR		enzyme		-0,632	1,71E-02	ACOX2,AOX1,GCLC,GSTA3,GSTM1,PTGR1,SRXN1,TKT,UGDH,UGP2
OVA-8		chemical reagent			1,71E-02	COX5A,EIF6,EMG1,FBL,FOS,FOSB,GADD45B,HK1,IL2RA,NDUFA4,NDUFS8,NFKBIA,NFKBID,SFPQ,XRN2
USP7		peptidase		0,507	1,71E-02	ACKR3,CCND2,CDKN1A,CDKN2A,DAXX,FKBP5,GK,HSPH1,KAT5,L3MBTL2,PDE9A,PPARG,S100A16,TP53,TRPC4
3,3'-diindolylmethane		chemical drug		-0,094	1,71E-02	ATF3,BAK1,CASP8,CDK6,CDKN1A,EGFR,FASN,IFIT1,KRT19,MAP1LC3B,MTA2,NFKBIA,PTGS2,TAP1,ZEB1
pituitary adenylate cyclase-activating polypeptide		biologic drug			1,72E-02	ADM,AGL,ARHGAP32,CCND2,CRYAB,DUSP6,EGR1,ETV4,ITGA1,SEMA6D,SLC41A2,WNT4
2,3,4,7,8-pentachlorodibenzofuran		chemical toxicant		0,137	1,72E-02	CA3,CD44,CYCS,CYP1B1,EPB41L3,ESR1,GADD45A,HSPA2,MYH11,NR2F1,PRKAR2B,PTGFR
NUP98-DDX10		fusion gene/product		0,653	1,72E-02	A2M,C5AR2,CDK6,EGR1,GADD45B,HOXB3,HOXB6,MYB,NDRG2,PTGS2,TRIM35,ZNF521
NFKB2		transcription regulator		0,060	1,72E-02	BMP2,BMP4,C1QTNF3,CDKN1A,CFLAR,CTSS,DPT,ENPP2,FOS,KCNMB4,LMCD1,LTC4S,MAF,MARCKSL1,MYB,ORAI1,PAMR1,PDGFRA,PPARGC1B,PSMB8,PTGS2,STIM1,SYN1,TMEM35A,TRAF1,UPK1B,VCAM1
PTGS2	6,760	enzyme		0,010	1,78E-02	ADGRL3,ARG2,CALR,CD44,CD68,CDKN1A,CDKN2C,CHKA,CLU,CST3,CTSD,CYP1B1,DUSP1,EDNRA,EGR1,EZR,FLT1,FOS,GATA4,ITGA6,ITGAV,LRP1,MMP7,NEB,PAK1,PIK3CG,PLA2G4A,PPA1,PPARG,PSMB8,PTGER4,PTGS1,PTGS2,RAC1,SEMA7A,ST3GAL1,STAR,STC1,TNFAIP6,TP53,TRAF1,VEGFC
bisindolylmaleimide I		chemical drug	Inhibited	-2,296	1,79E-02	ALPL,CCN2,CCND2,CD44,CD55,CDC25C,CDKN1A,CLDN1,CLU,EGFR,EGR1,FGF2,FOS,GATA4,HAS2,MET,MMP7,NFKBIA,NR4A1,PLD1,PTGDS,PTGS2,S1PR1,SERPINE1,TRAF1
glutamine		chemical - endogenous mammalian		-0,275	1,81E-02	AARS1,ADA,ASNS,ATF5,BCAT1,CDKN1A,DUSP1,FOS,GADD45A,HK1,HSF1,IGF2,IGFBP2,IRF2,JUNB,KLF4,NFKBIA,NR4A1,PHB1,PPARGC1A,PTGS2,SRSF1,TIMM17A,TP53
kanamycin A		chemical drug		-1,279	1,81E-02	AGMO,AHCYL1,ALCAM,BACH1,BMP4,BMP6,C1QB,CD9,CITED2,CST3,DNAJB4,FOS,GARNL3,GAS6,ITGB5,JUNB,LGALS1,MCOLN1,MYO1B,PTGDS,PTPRM,SEC22B,SLCO4A1,SMAD3
lactacystin		chemical - protease inhibitor		-0,593	1,81E-02	AK2,ARHGDIB,ASAH2,ASNS,ATF3,BAK1,CCND2,CD9,CDC25C,CDKN1A,CFL1,CFLAR,CRYAB,CTSD,DUSP1,EIF5A,ESR1,FUS,GCLC,GFAP,GNAI1,HNRNPA2B1,HSPB8,MCM10,MMP11,NFKBIA,NR3C1,NR4A1,PEBP1,PFN1,PPP5C,PTGS2,PTPN5,RAC1,RANGAP1,RICTOR,SAT1,STMN1,TP53
MAP2K1/2		group		1,610	1,82E-02	ARG2,ATF3,BDNF,CCN2,CCND2,DUSP1,EGR1,EGR2,FOS,GCLC,H2AX,IL2RA,JAG1,JAK1,PDGFA,PHLDA1,PIK3CG
MSTN		growth factor		1,316	1,82E-02	ALPL,BMP2,CDKN1A,DES,FOS,IGF1R,IGF2,INHBA,INHBB,KLF10,MAP1LC3B,PPARG,PPARGC1A,SERPINH1,SMAD3,STAR,ULK1
3,4,5,3',4'-pentachlorobiphenyl		chemical toxicant		0,921	1,82E-02	BDNF,BMP4,CA3,CCND2,CD44,CTSD,CYCS,CYP1B1,EPB41L3,ESR1,GADD45A,HSPA2,MYH11,NR2F1,PRKAR2B,PTGFR,SLCO3A1
WT1		transcription regulator		0,484	1,82E-02	ASNS,BAK1,BTG2,CCN2,CD2BP2,CDKN1A,CDKN2C,COL4A1,CSPG4,EGFR,EGR1,ENO2,EPS8,ESR1,EZR,FGFR1,FOSB,GSN,HNRNPL,IFRD2,IGF1R,IGF2,JUNB,KLF4,LRP1,MAPRE2,MGST1,MTIF2,NOTCH3,NUCB1,OS9,PDE8A,PDGFA,PHLDA1,PLAUR,PODXL,SERPINE1,SLC20A1,SLC6A6,SMAD3,SMC1A,SPRY1,STIM1,TARDBP,TARS1,TIMP3,TMA16,TRIM21,WNT4,YARS1
RET		kinase		-0,226	1,83E-02	AUH,CCN3,CD151,CDKN2A,CLU,CRYAB,DES,DNAJC3,DUSP6,EGR1,FOS,HOPX,HSPA9,HSPD1,HSPH1,ISL1,ITGA6,L3MBTL2,MAF,MEOX2,MET,MMP7,PLAU,PLAUR,PRNP,PTN,STC1,SYMPK,TAGLN2,TCF21,TIMP3,TP53,VGF
CCL5		cytokine		0,472	1,85E-02	ALCAM,BDNF,CD44,CYP1B1,DDAH1,DUSP1,DUSP6,EMP1,F2RL1,FOS,GFAP,IER2,PLAUR,PNP,PTGDS,SERPINB2,SGK1,ZFP36
FADD		other		-0,120	1,86E-02	CCND2,CDK6,CDKN1A,DES,EGR1,ELMOD2,ETNK1,FOS,GADD45B,IFIH1,JUNB,LY6E,NFIL3,PARP11,PIM1,PPP1R15A,PSMB8,RNF114,TLR3
KDM2B		enzyme		-0,186	1,86E-02	BDNF,CDKN1A,CDKN2A,CDKN2B,CFLAR,FOS,GATA6,PDGFRA,TP53
UPF1		enzyme		1,129	1,86E-02	ANGPTL4,CD164,DNAJB11,IL2RA,LMNB1,NRAS,NRM,SGK1,SMG5
PRLR		transmembrane receptor		1,720	1,86E-02	A2M,BDNF,CDKN1A,ESR1,FGF2,GHR,PIM1,STAR,TP53
DYSF	-1,730	other		1,866	1,87E-02	ABRACL,ACACA,ACTR3,C1QB,CD55,CD68,CTSS,ELOVL6,FASN,GABARAPL1,GPAT3,GPR137B,GPR65,ITGB3,PDGFRA,PROS1,PRSS23,S100A4,TCEAL9,TMEM123
mir-802		microRNA		0,291	1,88E-02	ACTR3,ADCY2,AKT3,ARPC4,CDH3,CDH6,CDH8,CDK19,DES,EFNB2,FGF2,GNAI1,GNAO1,GSN,ITGAV,ITGB3,LIPG,LRP6,MGST1,MYH11,MYLK,PAK3,PIK3CG,PIK3R3,PNPLA8,RAC1,SDC4,SMTNL2,TCF4,VEGFC,WIPF1,ZEB1
ONECUT1		transcription regulator			1,88E-02	AASS,ABCB8,AGTR1,ARHGAP32,ATG101,BUD23,C1S,C2,CEBPD,CIR1,COX7A2L,DDB2,DHRS4,EGR2,EID1,EIF4A1,ELOVL1,EMG1,EXOSC5,FASN,GSS,H3C11,HNRNPA2B1,HSPH1,ITGAV,LRIG2,LRRC59,LUC7L3,NDUFAF4,NFKBIA,NIPAL2,NOLC1,NUTF2,OAT,PHB2,PHTF1,PI4K2B,POLR3G,RBM23,RECK,RMND1,RPS6KA5,SERPINB8,SLC1A3,SLC25A13,SPAST,TM2D1,TMEM126B,TMF1,TRUB2,USPL1,VWA5A,YPEL3
SP110		transcription regulator		0,000	1,88E-02	ARRB1,ATF3,BMP4,CCN1,CDKN2B,CLU,CYLD,DUSP10,FLII,FUS,IFI6,IFIH1,IFIT1,IL1R1,IRF9,ITGAV,NFIL3,PLK1,PPARG,RAB15,RAC1,RPA1,SMAD2,SMARCA4,STIM1,TGFBR3,TRIM28,TSC2
mir-22	2,390	microRNA		-1,571	1,92E-02	ARRB1,BMP6,BMPR1B,CCN1,CCN2,CDKN1A,EDC3,ESR1,LEF1,TGFBR2,TP53INP1
SS18		transcription regulator	Activated	2,111	1,92E-02	CACNA1G,CRLF1,EPHB3,GADD45B,GPR137B,IGF2,LY6H,METRNL,MSX1,SALL1,SOCS3
thalidomide		chemical drug		-0,649	1,92E-02	CFLAR,FGF2,FOS,GADD45B,KCNMA1,NRP1,NRP2,PIM1,PLAUR,SERPINE1,TRAF1
FGFR1	1,530	kinase		1,068	1,92E-02	ADAMTS2,BMP4,CCND2,CDKN1A,COL3A1,COL4A1,CPT1A,DCX,DUS2,EIF2AK3,EIF5A,FGF2,FGF5,FGFR1,FOS,HAS2,HES1,ITGA1,ITPR1,MSX1,OLFML2A,PDGFRA,PITX1,PLAU,PLAUR,PTGS1,PTGS2
lithium chloride		chemical drug		0,644	1,92E-02	BMP2,BMP4,CACNA1G,CD44,CDC25C,CDKN1A,CEMIP2,DPAGT1,FBXL20,FOS,FSCN1,GATA4,GFAP,HES1,HEYL,IDS,LEF1,MAP1LC3B,MYB,MYH11,MYLK,NNAT,NOTCH3,PLD1,PPARG,PTGS2,TP53
OGA	1,400	enzyme		-1,244	1,94E-02	ABCC9,ABLIM1,ABLIM3,ACO2,AIFM1,AIFM2,ARPC4,BACH1,BFSP1,C1QB,C1RL,CD151,CD302,CD44,CD47,CD55,CD68,CDCA7L,CDK6,CDKN1A,CDKN2B,CDKN2C,CIAPIN1,CILK1,CLDN1,CMTM8,CPE,CXCL16,CYP4V2,EFNB2,EGR2,EPHB3,EPS8,FABP3,FBLN1,FGF5,FGFR1,FLNB,FSCN1,GAA,GADD45A,GADD45G,GALNT7,GAS6,GSN,GTF3A,HSF1,IGF2,IGFBP7,IL6ST,ITGA2,ITGB5,JAK1,KREMEN1,LRP4,MTX1,NDUFA13,NDUFA2,NDUFA4,NDUFS1,NSDHL,PECR,PIAS1,PLA2G4A,PLAU,PRDX4,PTGD…
GABA		chemical - endogenous mammalian	Activated	2,733	1,94E-02	ACVR1B,ACVR2A,ADSL,AP1S2,ATP2B4,ATP5F1B,B4GALT6,BDNF,BTG1,CASP8,CCND2,COX5A,CTNNBL1,DDX23,DNAI1,EIF2AK4,EIF4A2,ENO2,ERO1B,FASN,FOS,FZD1,GAA,GABRB1,GNAS,HDAC1,HNRNPC,HNRNPM,HYOU1,IDH2,IDS,IGF1R,ITPR1,KAT2A,MAOB,MCOLN1,MMP7,MSI2,MTHFD1,MTHFD2,NDUFA12,NDUFA2,OS9,P4HA1,PANK1,PARK7,PAX6,PC,PCCB,PDE1C,PECR,PIK3R3,POLR3C,PPP1CA,PRKN,PRMT5,PRPF3,PTGS2,PTK2B,PTPRM,RAC1,RANGAP1,SEC24A,SKIC3,SMAD2,SMAD7,SMS…
pCPT-cAMP		chemical - kinase inhibitor	Activated	2,193	1,94E-02	EGR1,FOS,JUNB,NR4A1,PPARGC1A
alpha-amanitin		chemical toxicant		-1,982	1,94E-02	CDKN1A,CTSD,GFAP,NR4A1,TP53
LAMTOR1		other		-1,342	1,94E-02	ACACA,FASN,MTHFD1,MTHFD2,NRP1
quizartinib		chemical drug		-0,394	1,94E-02	ADM,CCND2,FGF2,GADD45G,HDAC8
NELFB		other	Inhibited	-2,236	1,94E-02	ATF3,CCN2,CDKN1A,GADD45A,GADD45B
PRAME		other			1,94E-02	CDKN1A,CYP26B1,EIF2AK3,S100A4,TOP2A
ponesimod		chemical drug		0,447	1,94E-02	CCN2,HAS2,S1PR1,S1PR3,SERPINE1
LGALS7/LGALS7B		other			1,94E-02	CCNB1,EGR1,GSTM3,MAOB,SERPINE1
TRAF7		enzyme		0,200	1,94E-02	CFLAR,NRAS,RAC1,RAC3,SEMA3F
ITGA3	-2,430	other		0,000	1,94E-02	ITGA2,PLAU,PTGS2,SERPINE1,TLN1
XPO1		transporter			1,94E-02	CDKN1A,EWSR1,GATA4,MET,TP53
COL17A1		other		0,447	1,94E-02	FZD4,TCF7L1,WNT2,WNT4,WNT5A
Col17a1		other		0,447	1,94E-02	FZD4,TCF7L1,WNT2,WNT4,WNT5A
asiatic acid		chemical reagent		1,980	1,94E-02	CCNB1,CDC25C,CDKN1A,PPARGC1A,SMAD7
estrogen		chemical drug		-0,720	1,94E-02	ATP5PF,AURKA,BDNF,BMP2,CCN1,CCN2,CCNB2,CDC25C,CDKN1A,CLU,COL15A1,COL18A1,COL3A1,COL4A2,CTSD,DUSP1,EGFR,EGR1,EPAS1,ESPL1,ESR1,FBLN1,FLT1,FOS,GAL,GRIN2D,HSPH1,IGF1R,IGF2,IGFBP2,JUNB,LGALS1,MEOX2,MSX1,MTA3,MYB,NFIL3,NR4A1,OAT,PDLIM7,PIM1,PISD,PSMA2,PTGDS,PTGS1,PTGS2,RPS6KA5,S1PR1,SMAD3,SRM,TBX21,TOP2A,TP53,ZFP36
panobinostat		chemical drug		-0,004	1,95E-02	CCNB1,CCND2,CDH2,CDK6,CDKN1A,CEBPD,CITED2,CRYAB,HDAC6,KIT,MITF,PTGS2,RAC1,SERPINE1
MAPKAPK2		kinase		1,190	1,95E-02	CEBPD,CITED2,HSPB6,HSPB8,LMO4,NFKBIA,PLA1A,PLAU,RILPL1,TLR3,TOP2A,TP53,VCAM1,ZFP36
E2F5		transcription regulator			2,00E-02	AURKB,CDKN1A,DIRAS3,DUSP10,MYB,MYBL2,SERPINB2,SERPINE1
HSPB1		other		-1,691	2,00E-02	CCNA2,CCNB1,CCNB2,CDC25C,CDCA3,CDKN1A,E2F4,TP53
SMARCD3		transcription regulator		0,000	2,00E-02	ALCAM,CD151,CD44,ITGA3,KLF4,MGP,MITF,WNT5A
BRD7		transcription regulator	Activated	2,554	2,00E-02	CCNG1,CDKN1A,ESR1,FASN,FGF2,RRM2B,SERPINE1,ZMAT3
SMARCC1		transcription regulator		0,283	2,00E-02	AEBP1,CDKN1A,EBF1,FOXO3,IL7R,NCOA1,SMARCE1,TP53
CALCA		other		0,943	2,00E-02	CD44,COL3A1,ENTPD1,EPAS1,FGL2,FLT1,FOS,GADD45B,GFAP,GOLGB1,GPR65,ID2,IL2RA,IL7R,JAG1,JUNB,LGALS1,LMO4,NDRG2,NFIL3,NFKBIA,NR3C1,NR4A1,NRP1,PDCD1,PDLIM1,PLXDC2,PPARG,PSAT1,PTGER4,RBM14,SDC4,SEC22B,SERPINE1,SLC43A2,TNS1
ARNT		transcription regulator	Activated	2,159	2,01E-02	ADM,ANGPTL4,ARID5B,ATP5MC1,BHLHE40,CA9,CCND2,CITED2,CLDN1,CRYAB,CTSD,CYP1B1,EIF6,EPAS1,FLT1,GADD45B,ID2,IL1R1,ITGAV,ITGB3,KIF20A,MTMR7,NR3C1,PCDH18,RANGAP1,S1PR1,SERPINE1,SOCS3,STC1,TP53,TUBA4A,ULBP3,VEGFD
triamterene		chemical drug		-0,920	2,02E-02	A2M,ASNS,CAPN6,CD44,CLU,EFEMP2,EMP3,GSTM3,LXN,PLA1A,PSMB10,PSMB8,TES,TGIF1,TUBB
actinomycin D		biologic drug	Inhibited	-2,748	2,04E-02	ADM,BDNF,CCN1,CCN2,CD55,CDC25C,CDH2,CDKN1A,CFLAR,CLEC11A,DIO3,DUSP1,EPAS1,FASN,FGFR1,FOS,GADD45A,GUCY1A1,HK1,HNRNPA1,HOMER1,ID2,IGF1R,IL7R,LMNB1,PDE3A,PFKFB3,PLAU,PLAUR,PPARG,PTGS2,RGS4,RRM2B,SERPINE1,SFRP1,SLC20A1,SMAD7,SOCS3,TAP1,TNFRSF1B,TP53,TRAF1,TRAF3IP2,UBE2B,VEGFC
ETV6-RUNX1		fusion gene/product	Inhibited	-2,337	2,04E-02	ABLIM1,ACVR1B,ADCY7,ADM,AHI1,APOLD1,ARHGAP18,ARL4D,ARX,AURKA,BMP2,CACNA1A,CD164,CD44,CDH2,CFL1,CSK,CXXC5,EIF4A1,EMP3,FGFR1,FTSJ3,GMPR,ID2,IFI6,IFIH1,IFIT1,IL15RA,IRF2,IRF9,ITM2C,JAK1,KCNJ2,LGALS1,LYN,MN1,MSX1,MYLK,NEDD4L,NFKBID,PAK1,PCDH18,PIM1,PML,PPP1R15A,PRMT2,RABGAP1L,RALB,RRAS,S100A4,SMAD7,SORBS2,STMN1,TDRD7,TLR3,TRIM21,ZBTB20,ZMAT3
bexarotene		chemical drug		-0,149	2,05E-02	ALCAM,ALDH1A2,AMOTL2,ASNS,AUP1,BMP6,CCN1,CST3,CTH,CYCS,DUSP1,EGFR,GFAP,GPM6B,IER2,IL2RA,ISL1,ITPR1,KLF10,LRP4,LY6H,MAF,MAFF,MAP3K8,MERTK,MLLT11,MRPL54,MTHFD2,NDUFB2,NRP2,PAX6,PLAUR,PPARG,PTGS2,RHBDL1,SIAH2,SLC7A5,VCAM1
VCAN		other	Inhibited	-2,278	2,07E-02	ADM,AEBP1,ANGPTL4,BDNF,C1R,C1S,CDKN1A,CDKN2A,CLU,CPE,EGFR,ENPP2,FBLN5,GPC6,HAS2,IFI6,IFIT1,INHBB,ITGA3,METRNL,NFKBIA,NOTCH3,OGN,OLFML2B,PLAU,SERPING1,SMAD3,TP53,VCAM1,WNT4,YBX3,ZNF618
mitomycin C		chemical drug		1,305	2,08E-02	ALYREF,ATF3,BTG2,CCNB2,CDKN1A,EGR1,GADD45A,PPP1R15A,SRSF5,TBC1D24,TOP1,TP53,TP53INP1,TULP4,VMP1,ZMAT3
ZBTB20	2,030	transcription regulator		-0,137	2,09E-02	COX7A1,FASN,GAS6,GHR,HSPB8,IGFBP2,LDHB,NFKBIA,NR3C1,PPARGC1A,SOCS3,UGDH
KMT2A	1,490	transcription regulator		1,483	2,10E-02	BCL6,CDKN1A,CDKN2A,CDKN2C,DUSP10,EGR1,EML5,EPHB3,EPHB4,EYA1,GCNT4,HOXB3,HOXB4,HOXB6,HOXC8,KNL1,MKX,MSX2,NEK1,PRDM8,RGS4,TRIB1
TRPV1		ion channel		-0,305	2,10E-02	FOS,GFAP,MAP1LC3B,PINK1,PRKN,PTGS2,TP53
lapatinib/pazopanib		chemical drug		-1,134	2,10E-02	EGFR,EGR1,MET,MON2,PHLDA1,TP53,VPS13B
RPS6KA5	4,840	kinase		1,335	2,10E-02	CDKN2A,CDKN2B,DUSP1,FOS,IL2RA,JUNB,PTGS2
NAB2		transcription regulator		-1,097	2,10E-02	CDKN1A,FGF2,FLT1,FOS,ID2,PLAU,PPARG
Sch-23390		chemical drug		-1,336	2,10E-02	BDNF,EGR1,EGR2,FGF2,FOS,FOSB,HSPA9
wogonin		chemical - endogenous non-mammalian		0,000	2,10E-02	CDKN1A,CFLAR,DPYD,EGFR,GFAP,ORAI1,STIM1
acadesine		chemical drug		1,671	2,10E-02	ACACA,CDKN1A,EGR1,FASN,OAT,PTGS2,TP53
sorbitol		chemical - endogenous mammalian		0,282	2,11E-02	CCN1,CCN2,CDKN1A,RGS7,SGK1,SLC1A3
NMDA Receptor		complex		1,455	2,11E-02	ATF3,BDNF,CAMK2A,FOS,HOMER1,NCAM1
NAE1		enzyme		-1,342	2,11E-02	AURKA,AURKB,CDC20,CDC25C,CDKN1A,CDKN2B
NREP	-2,140	other		-0,186	2,11E-02	COL3A1,FGF2,ITGA3,PDGFA,PDGFRA,TGFBR2
mir-194		microRNA		1,231	2,11E-02	PLAUR,RAC1,RAP2B,SLC7A5,SUMO2,ZEB1
mir-373		microRNA	Inhibited	-2,016	2,11E-02	ANGPTL4,CD44,LATS2,RECK,SERPINE1,TGFBR2
DDR1		kinase		-0,970	2,11E-02	CDH2,CDKN1A,CDKN2A,COL3A1,TP53,VCAM1
NCAM1	-1,670	other		0,211	2,11E-02	CALR,EGFR,HSPA4,NCAM1,NFKBIA,NLGN1
HOXB4	3,330	transcription regulator		0,447	2,11E-02	CCND2,FLI1,GPX3,HOXB4,ITGB3,JUNB
probucol		chemical drug		0,200	2,11E-02	BMP2,CCN2,PSMA2,SERPINE1,TP53,VCAM1
bombesin		chemical - endogenous mammalian		0,816	2,11E-02	KLK4,MET,NR3C1,PMEPA1,SRSF5,ZBTB16
RUNX1		transcription regulator		-0,670	2,12E-02	ALCAM,APEX1,ATF3,BANK1,BDH1,BTG2,CCND2,CDKN1A,CDKN2A,CDKN2B,EGR2,EPAS1,FSCN1,GPATCH4,HEY2,ICAM2,ID2,IGF2R,IL2RA,IL7R,IPO4,ITGA2,ITGA9,ITGAV,ITGB3,KCTD6,KIT,LMO4,MET,MMP8,MYB,MYBBP1A,NCAM1,NFE2,NFIL3,NOC4L,NR2F2,PLXND1,PPP1R15A,PRKCB,PTPN22,SEC61A1,SERPINE1,STX3,TP53,TRIB1,UGCG,ZBTB16
GDF11		growth factor		0,508	2,13E-02	ALPL,BMP2,BMP4,CCND2,CDKN2B,COL4A2,FOS,ITGA2,ITGA3,ITGAV,PDGFA,PRKAA2,PTGS2,SGK1,SMAD2,SMAD3,SMAD7,VCAM1
STAT		group	Activated	2,156	2,14E-02	A2M,CDKN1A,CEBPD,FOS,IL2RA,IL6ST,JUNB,PIAS1,SMAD7,SOCS3
choline		chemical - endogenous mammalian		1,781	2,14E-02	CDKN1A,COL8A1,FLT1,IGF2,MBD2,PTGS2,PTK2B,RBP4,SLC44A1,TP53
streptozocin		chemical drug		1,855	2,17E-02	ACACA,ALDH3A2,ALPL,ARX,ATF3,CACNA1A,CCN2,CCNG1,CD68,CDKN1A,CIDEC,CLU,COL3A1,COL4A1,CPT1A,DNM1L,EIF2AK3,ELOVL6,ESR1,FABP3,FASN,FOS,GABARAPL1,GATA4,GFAP,GNAS,GPX3,GREM1,HSD11B2,HSPD1,IGF1R,JAG1,KIT,LMNB1,MAF,MAP1LC3B,OGA,PDGFRA,PPARG,PPARGC1A,PTGS2,PTPRN,S100B,SCP2,SERPINE1,SLC1A3,SLC25A11,SLC7A11,SLC7A2,SMAD2,SOD3,TP53,VCAM1
THRB		ligand-dependent nuclear receptor		-1,362	2,17E-02	ACACA,AKT3,BTG2,CASP8,CCNB1,CCND2,CDCA7L,CDH6,CDK6,COX7A1,CPT1A,CTSD,CYP27B1,EGFR,FASN,FGFR1,FOS,FRAT1,FZD1,FZD4,FZD9,GDI1,GJA5,GSN,GSS,H2BC10,HEXIM1,IGF1R,IGFBP2,KCNMA1,LEF1,MET,MLKL,MMP7,NLRP3,NR4A1,NRAS,NUDT7,POR,PPARG,PTGDS,PTGS2,SERPINE1,SFRP1,SFRP4,SLC25A45,SLC7A11,STRA6,TCEA3,TP53,WNT2,WNT4,WNT5B
PRKCA		kinase		-0,930	2,19E-02	ACACA,ARHGDIB,CCN2,CD55,CDKN1A,CYCS,EGR1,FASN,FOS,GFAP,HES1,ID2,IFIT1,NFKBIA,PEG10,PLD1,PML,PTGS2,PVR,RHOBTB3,SERPINE1,SP100,STAR,SZRD1,TP53,VCAM1
miR-3648 (miRNAs w/seed GCCGCGG)		mature microRNA		-1,091	2,24E-02	ADA,AK2,CD44,CELSR2,CITED4,DOT1L,FRAT1,GMIP,H2AX,HOXC5,IL17RC,ITPKA,JUNB,KIAA0930,KIF13B,KREMEN1,LPAR2,MAP1LC3B,MMP7,MYO18A,NRTN,NXPH4,OTUD1,TCF4,ZNF219
sphingosine-1-phosphate		chemical - endogenous mammalian		0,010	2,26E-02	CCN2,CD276,CD44,COL3A1,EGFR,EGR1,ENPP2,FAM167A,FGF2,FOS,GATA6,HAS2,ID2,NCAM1,NOTCH3,NRP1,NRP2,PDGFA,PPARGC1B,PTGS2,RASGEF1A,RPS6KA5,S1PR1,S1PR3,SERPINE1,SLC25A13,STAR,VCAM1,VEGFC
EIF4EBP1		translation regulator		-1,715	2,31E-02	CEBPD,CFLAR,EGR1,HK1,HSPD1,MAF,NFIL3,PPARG,PPARGC1A,PPP1CC,PRKAA2,PRKAR2A,PTGS2,SERPINB2
pyridaben		chemical toxicant		-0,434	2,31E-02	BICD1,CCDC88A,CEBPD,INHBA,KCNMA1,KLHL15,LIFR,LRP4,NFIB,NR4A1,SLC8A1,STRBP,TRPM3,UBXN7
mir-155		microRNA	Inhibited	-2,986	2,32E-02	AGTR1,APAF1,ARG2,BCL6,CD47,CD68,CDH2,CDKN1A,CLDN1,EGFR,FOXO3,INPP5D,IRF9,MAF,MLH1,MYB,PELI1,PPARG,PSIP1,PTGS2,RICTOR,S1PR1,SERPINE1,SLC2A6,SMAD2,SOCS3,TP53,TP53INP1
PELP1		other		-1,897	2,32E-02	ACTG2,ADA,AFF2,ANGPTL4,ARMCX1,ASNS,BMP2,CDKN1A,CXXC5,EDEM2,EGFR,EPDR1,FOS,KAT2B,KCNE4,MAP1LC3B,MAPK4,MTA3,NIBAN1,P3H2,PPARG,PPARGC1A,PSAT1,PTGES,PTGS2,SLC1A3,SLPI,TCN2
NFATC2		transcription regulator	Activated	2,212	2,34E-02	CCNA2,CCNB1,CDH2,CDKN1A,CFLAR,CITED2,CRYAB,DAXX,EGR2,ENPP2,FGL2,HDAC1,IL2RA,INHBA,ITPR1,LMO4,MAF,MERTK,MITF,NFKBIA,NR4A1,PDCD1,PDCD5,PELI1,PLD1,PML,PPARG,PPARGC1A,PTGS2,PTPRK,RILPL1,S100A3,SLCO3A1,SOCS3,TBX21,TCF4,TLR3,TRAF1,ZEB1
Histone h4		group			2,35E-02	ADA,CDC25C,CDKN1A,CDKN2A,CFLAR,CHFR,DUSP16,ESR1,FASN,FLT1,FOS,GADD45B,GRIA2,HAS2,HES1,IL2RA,KALRN,KIF13B,LEF1,NEDD4L,NLGN1,PPARG,PREX1,PRMT3,PTGS2,SFRP1,SOCS3,STAR,TBX15,TGFBR2,VCAM1
maslinic acid		chemical - endogenous non-mammalian		-0,113	2,37E-02	ARPC4,CCND2,CD44,CD47,CDK6,CFL1,FLOT2,FOXO3,IL6ST,ITGA3,JAK1,JUNB,PLAUR,PPARG,PRKAR2B,PRKCB,PTGS2,PTPA,SLC1A3,TLN1,TP53,WNT5A
NS-398		chemical reagent		-0,581	2,37E-02	ALPL,BMP2,BTG2,CCNB1,CDKN1A,CDKN2A,EGR2,FAT1,FGF2,GATA6,IL2RA,PPARG,PSMB5,PSMB8,PTGES,PTGS1,PTGS2,RECK,SERPINB2,STAR,TFPI2,TP53
IRF2BP1		transcription regulator		0,152	2,37E-02	ATF3,DUSP1,EGFR,EGR2,EMP1,FASTKD2,FOS,INHBA,SESN3
ACLY		enzyme		0,757	2,37E-02	ACACA,ATP5F1B,ATP5F1D,ATP5MC1,COX5A,ELOVL6,FASN,MITF,PPARGC1A
HEIH		other	Activated	2,339	2,37E-02	CACNA1H,DUSP1,FGF2,FGFR1,FOS,GADD45B,HSPA2,RRAS,STMN1
PAX2		transcription regulator		-0,115	2,37E-02	ALDH1A2,ITGAV,ITGB3,KIT,MITF,PAX6,PAX8,WNT4,WNT5A
SND1		enzyme			2,37E-02	ANGPTL4,CDH2,CLDN1,EMP1,JAG1,LAPTM5,NR2F1,PTGS2,SLCO4A1
MECOM		transcription regulator		-0,063	2,37E-02	CA3,CDKN1A,GADD45G,ITGA6,ITGB3,PML,SCUBE3,SERPINE1,TCF4
tetrabromobisphenol A		chemical toxicant		0,258	2,37E-02	CCN2,COL15A1,COL3A1,GREM1,ITGA1,ITGA2,ITGA3,ITGB3,ITGB5,SERPINH1,SMAD3,SMAD7,TGFBR2,TGIF1,TIMP3
ITGB3	-5,530	transmembrane receptor		1,430	2,42E-02	FOS,HAS2,ITGA3,ITGAV,ITGB3,ITGB5,KMT2A,NDUFV1,PLAU,PLAUR,PTGS2,SERPINE1,SMAD3,SMAD7,SNRPA,TGFBR2
Map3k7		kinase	Activated	2,123	2,42E-02	ALX1,BHLHE40,BMP4,EGR2,FASN,FGL2,HAS2,IGF2,IL15RA,MLLT3,NFKBIA,OSR1,PTGS2,RILPL1,TLR3,VCAM1
PPP3CA		phosphatase		1,118	2,42E-02	CA2,CD82,CD9,CDH2,CDKN1A,CPT1A,CRYAB,ESR1,FXYD1,GFAP,IGF1R,KRT18,MAOB,MGST1,PLD1,PTGFR,PTGS2,S100A4,S100B,SDC4
KAT6A		enzyme		1,481	2,44E-02	CCN2,CDCA8,CDKN1A,CDKN2A,CDKN2B,CDKN2C,EFNB2,ESR1,GLCE,HOXA1,HOXA4,HOXB3,HOXB4,HOXB6,HOXC5,HOXC8,HOXD11,SIM2
GPD1		enzyme			2,44E-02	ALPL,ASNS,BCL6,CD248,CGREF1,EGFR,ELOVL6,GADD45A,GPAT3,LIFR,MTHFD1L,NIBAN1,NUDT7,PFKFB3,PI4K2B,PSAT1,PTK2B,SUSD4
SLC25A13	-4,130	transporter			2,44E-02	ALPL,ASNS,BCL6,CD248,CGREF1,EGFR,ELOVL6,GADD45A,GPAT3,LIFR,MTHFD1L,NIBAN1,NUDT7,PFKFB3,PI4K2B,PSAT1,PTK2B,SUSD4
2-methylthio-ATP		chemical reagent			2,48E-02	FOS,SERPINE1
arbutin		chemical drug			2,48E-02	CDKN1A,PTGS2
3-alpha,17-beta-androstanediol		chemical - endogenous mammalian			2,48E-02	CNP,NEFH
pregnenolone sulfate		chemical - endogenous mammalian			2,48E-02	EGR1,SYN1
prostaglandin E3		chemical - endogenous mammalian			2,48E-02	PTGS1,PTGS2
GDP		chemical - endogenous mammalian			2,48E-02	EGFR,TGFBR3
TRE-TTC2-1/2		group			2,48E-02	CDKN1A,TP53
Tropomyosin		group			2,48E-02	TPM2,TPM3
MSK1/2		group			2,48E-02	DUSP1,FOS
Stat1-Stat3		complex			2,48E-02	A2M,FOS
stevioside		chemical - endogenous non-mammalian			2,48E-02	PPARG,PTGS2
omethoate		chemical toxicant			2,48E-02	CDKN1A,TP53
Esr1-Estrogen-Sp1		complex			2,48E-02	CTSD,FOS
Rbp		group			2,48E-02	PPARG,SOCS3
HAS2-AS1		other			2,48E-02	HAS2,TGFBR2
sPla2		group			2,48E-02	PTGES,PTGS2
MBNL3		other			2,48E-02	ABLIM1,CD44
FAM168A		other			2,48E-02	CCNB1,NFKBIA
NSA2		other			2,48E-02	CDKN1A,TP53
YTHDF3		other			2,48E-02	SMAD3,TGFBR2
UPK3A		other			2,48E-02	UPK1B,UPK3B
FBXL12		other			2,48E-02	CDKN1A,PRKN
FBXO25		enzyme			2,48E-02	EGR1,FOS
Snhg5		other			2,48E-02	EPAS1,KLF4
ENTPD2		enzyme			2,48E-02	ITGA1,SERPINE1
FCHSD2		other			2,48E-02	EGFR,MET
MDC1		other			2,48E-02	CLU,TP53
CHMP6		other			2,48E-02	EGFR,SLC20A1
ROR		group			2,48E-02	BMAL1,NFIL3
SNRPA1		other			2,48E-02	CDKN1A,TP53
CHD1L		enzyme			2,48E-02	HNRNPA2B1,MYLK
TRPM3	3,180	ion channel			2,48E-02	EGR1,FOS
PARM1	-12,750	other			2,48E-02	BMP2,BMP4
RHOBTB3	1,750	enzyme			2,48E-02	NACC1,PTBP1
Importin alpha		group			2,48E-02	CDKN1A,TP53
SF3A3		other			2,48E-02	MDM4,TP53
UNG		enzyme			2,48E-02	BDNF,TP53
SEMA5A	14,680	transmembrane receptor			2,48E-02	GFAP,RAC1
MAPK8IP2		other			2,48E-02	BDNF,FOS
PLA2G2F		enzyme			2,48E-02	PTGES,PTGS2
miR-512-3p (miRNAs w/seed AGUGCUG)		mature microRNA			2,48E-02	CASP8,CFLAR
mir-504		microRNA			2,48E-02	FOXP1,TP53
SGCA		other			2,48E-02	SGCB,SSPN
EIF4E2		translation regulator			2,48E-02	EGFR,PDGFRA
MAGEA4		other			2,48E-02	CDKN1A,TP53
SYNJ2BP		other			2,48E-02	EFNB2,LFNG
UBE4B		enzyme			2,48E-02	PRKN,TP53
FBXW2		enzyme			2,48E-02	EGFR,MSX2
TSPYL2	1,770	other			2,48E-02	CDKN1A,TP53
EHD3		other			2,48E-02	CACNA1G,CACNA1H
BCAN		other			2,48E-02	CDH2,ITGB3
MUC16		other			2,48E-02	CCNB1,CFLAR
OPTN		other			2,48E-02	NLRP3,PSMB5
HES7		transcription regulator			2,48E-02	HES1,HEY2
MAP2		other			2,48E-02	PRKAR2A,PRKAR2B
SVIL		other			2,48E-02	ANLN,TP53
RSL1D1		other			2,48E-02	PLAU,TP53
PAGR1		other			2,48E-02	CEBPD,NR3C1
DBF4B		other			2,48E-02	CHEK2,H2AX
cycloastragenol		chemical - endogenous non-mammalian			2,48E-02	CDKN1A,CDKN2A
MSH3	-1,320	enzyme			2,48E-02	CHEK2,H2AX
GPBP1	1,300	transcription regulator			2,48E-02	ADA,TOP2A
CYP24A1		enzyme			2,48E-02	CCNB1,CDC20
PCBP4		other			2,48E-02	CDKN1A,TP53
PRNCR1		other			2,48E-02	FSCN1,MTDH
ST8SIA2		enzyme			2,48E-02	GFAP,PAX6
PITPNA	-1,600	transporter			2,48E-02	PTGS1,PTGS2
DDX20		transcription regulator			2,48E-02	IGF2,TP53
CRTAP		other			2,48E-02	CDKN1A,SERPINE1
APH1B		peptidase			2,48E-02	APH1A,TP53
LILRB2		transmembrane receptor			2,48E-02	ACACA,FASN
MI-63		chemical reagent			2,48E-02	CDKN1A,TP53
PEX14		transcription regulator			2,48E-02	BDNF,PTGS2
ZFYVE16	1,390	other			2,48E-02	CDKN1A,SERPINE1
ERH	-1,510	other			2,48E-02	SOCS3,WNT5A
O-(chloroacetylcarbamoyl)fumagillol		chemical drug			2,48E-02	CDKN1A,TP53
dephostatin		chemical reagent			2,48E-02	CDKN1A,IL2RA
zeocin		chemical reagent			2,48E-02	H2AX,TP53
bongkrekic acid		chemical toxicant			2,48E-02	CYCS,VCAM1
devazepide		chemical drug			2,48E-02	FOS,PRSS2
kaolin		chemical drug			2,48E-02	BDKRB1,F2RL1
hdm-2 antagonistic peptide		chemical reagent			2,48E-02	CDKN1A,CDKN2A
fascaplysin		chemical drug			2,48E-02	CPT1A,PTN
vinflunine		chemical drug			2,48E-02	CDKN1A,TP53
yohimbine		chemical drug			2,48E-02	EGR1,FOS
cycloleucine		chemical toxicant			2,48E-02	PHB1,SLC7A11
tibolone		chemical drug			2,48E-02	PFKFB3,SERPINE1
RICTOR	1,750	other	Activated	2,743	2,48E-02	ATP5F1B,ATP5F1D,ATP5MC1,ATP5PB,ATP5PF,ATP6V0D1,CFLAR,CLDN1,COX10,COX5A,COX7A1,COX7A2L,CYC1,DAXX,EGR1,ENO2,IL7R,NDUFA10,NDUFA2,NDUFA4,NDUFA4L2,NDUFB2,NDUFS1,NDUFS6,NDUFS8,NDUFV1,NIPAL1,PAK1,PFKFB3,PHF11,PPA1,PRKCB,PRKCG,PSMA2,PSMA7,PSMB10,PSMB5,PSMB8,PSMC3,PSMC4,PSMC5,PSME3,PSME4,PTGS2,RAC1,SDHA,SGK1,TBX21,TRIM21,UQCR10,UQCRC1,UQCRQ,VCAM1
CD3		complex		0,284	2,49E-02	AARS1,ACTG2,ACTR3,AHCYL1,ARHGDIB,BCL6,BTG1,C1R,C2,CALM1 (includes others),CAMK2A,CASP8,CCND2,CD44,CDK6,CENPF,CFLAR,CKS2,COX5A,COX7A1,CS,CYC1,CYCS,DHRS4,E2F4,EGR2,EWSR1,FBL,FOS,GABARAPL2,GLDC,GNAS,GOLGB1,HCCS,HMGN2,HNRNPA1,HNRNPA2B1,ICAM2,IFIT1,IFRD2,IL15RA,IL18R1,IL1R1,IL2RA,IL7R,ILF2,IRF9,ITGB5,ITPR1,JAK1,JUNB,KCNK3,LEF1,LRP1,LYN,MAF,MAP3K8,MDH2,MRPL11,MTA2,MTHFD2,NFKBIA,NR4A1,OGN,ORAI1,P2RY2,PC…
EGR3		transcription regulator		-0,535	2,50E-02	ADM,ATF3,BCL6,BHLHE40,CDK14,CDKN2A,GALNT7,GSN,HEATR5A,IL2RA,IL6ST,INHBB,ITGB3,LGALS1,LMO7,MYB,NECTIN1,NFIL3,NRP2,PDE3A,PDE8A,PIM1,PLAUR,PLXND1,PPL,RFLNB,S100A4,SOCS3,TRAF1,ZBTB20,ZCWPW1,ZNF292
8,9-epoxyeicosatrienoic acid		chemical - endogenous mammalian	Inhibited	-2,000	2,52E-02	CD44,CD82,EGFR,PIK3CG
RASSF6		other		-0,283	2,52E-02	BTG2,CDKN1A,CDKN2A,TP53
NAALADL2	2,290	other		0,000	2,52E-02	JPT1,MMP7,S1PR3,SPON2
CHCHD5	-1,450	other		0,152	2,52E-02	ACACA,FASN,PPARG,PPARGC1A
miR-139-5p (miRNAs w/seed CUACAGU)		mature microRNA		0,422	2,52E-02	IGF1R,KIT,MMP11,PRC1
GUSB		enzyme			2,52E-02	CCN1,CEBPD,EGR2,PITPNA
EMX2	-8,350	transcription regulator		1,982	2,52E-02	CDH6,CDH8,EGFR,PAX6
DLC1	2,280	other			2,52E-02	CDK6,CDKN2A,CDKN2B,SERPINE1
DUSP6	-1,920	phosphatase		1,982	2,52E-02	ARG2,CDKN1A,ERCC4,ESR1
Mup1 (includes others)		other		0,000	2,52E-02	CYCS,FASN,PPARG,PPARGC1A
raclopride		chemical drug		1,172	2,52E-02	BDNF,FOS,NR4A1,SDHA
SCH79797		chemical reagent		-0,068	2,52E-02	CCN2,CD55,LMCD1,TFPI2
mechlorethamine		chemical drug		0,000	2,52E-02	ATF3,CA2,ID2,PIK3R3
manassantin B		chemical - endogenous non-mammalian		-0,132	2,52E-02	ACACA,CEBPD,FASN,PPARG
aplidine		biologic drug		1,103	2,52E-02	DUSP1,FOS,FOSB,JUNB
pectin		chemical drug		-1,177	2,52E-02	CCN2,CD68,COL3A1,SMAD3
ammonium		chemical - endogenous mammalian		0,160	2,54E-02	ACSF2,CCT6A,CD44,CISD3,CLU,CTH,CTSD,DDOST,DYSF,FHL3,GPC1,GSN,HSD17B8,KMT5B,MCTS1,MYO18A,NCAM1,NDUFA2,NDUFA4,NOL4L,NXPH4,PDLIM1,PSMC5,PSME3,PTGER4,RALB,RANGAP1,REXO2,RRS1,RUVBL1,S100A4,SAE1,SLCO4A1,TENT5B,TOLLIP,TXNL4B,UGDH,UGGT1,XPNPEP1
miR-17-5p (and other miRNAs w/seed AAAGUGC)		mature microRNA		-1,189	2,56E-02	ARID4B,BMP2,C1QTNF1,CAMTA1,CCN1,CCNA2,CCNB1,CCND2,CD44,CDK6,CDKN1A,CDKN2B,CDKN2C,CRIM1,EGR2,ESR1,H2AX,HIPK3,JAK1,PAX8,PPARG,S1PR1,SLC1A3,TGFBR2
mir-26		microRNA		-1,298	2,60E-02	ADM,CCND2,CDK6,CDKN2A,CHORDC1,PFKFB3,PTGS2,STK39
diazoxide		chemical drug		-0,194	2,60E-02	ABCC9,ACACA,CYCS,EGR1,FASN,HYOU1,PTPRN,SLC39A8
H-[1,2,4]oxadiazolo[4,3-alpha]quinoxalin-1-one		chemical reagent		-1,219	2,60E-02	CDK14,CDKN1A,FOS,NCAM1,PLAUR,PTGS2,SOD3,TP53
STAT5B		transcription regulator		1,454	2,60E-02	A2M,ALDH3A2,BAIAP2,BCL6,CA2,CASP8,CCND2,CD248,CD276,CD9,CDK6,CDKN1A,CFLAR,CITED2,COX7A1,CYP26B1,DUSP1,EBF1,EGFR,EIF4A2,ESR1,FBLN1,FOS,GABARAPL1,GADD45A,GADD45B,HYCC1,IL2RA,KRT18,KRT19,LDHB,LY6E,MAF,MDH2,NIPAL1,NRP2,NUCB1,NUDT7,OMD,PDZRN3,PIM1,PROCR,RPA1,SH3RF3,SLC16A5,SLC39A10,SOCS3,SRP9,STAR,SUSD4,TANK,TMEM176A,TMEM176B,TMEM98,TPM3,TRAF1,TRIM47,TULP2,UBA7,ZFP36
MMP3		peptidase		-1,998	2,61E-02	AJUBA,BTBD2,CIR1,DDX39A,DDX46,EFTUD2,EGR1,LSM1,MMP7,PAPOLA,PRPF40B,PTGES,PTGS2,RAC1,RAC3,RBM14,SFPQ,SRSF1,SYNCRIP,TARDBP,THOC6,TOP1,TRA2B
PRKAA		group		0,550	2,63E-02	CCN2,CDKN1A,CLDN1,CPT1A,DUSP1,FASN,FKBP5,FOXO3,GOT2,HYOU1,PPARGC1A,STAR,TP53
SRC (family)		group		1,523	2,63E-02	BMP2,CDH2,EGR1,FGF2,FLT1,ITGAV,ITGB3,PTGS2,S100A4,SLC4A7,SMAD2,VCAM1,VEGFC
OSMR	3,070	transmembrane receptor		1,432	2,63E-02	ARTN,CFLAR,FASN,FOS,IL6ST,JUNB,OSMR,PHF11,PIM1,SBNO2,SOCS3,TRIM35,ZFP36
advanced glycation end-products		chemical - endogenous mammalian		-0,183	2,63E-02	CASP8,CCN2,CDKN1A,DDAH2,FGF2,PFN1,PPARG,PTGES,PTGS2,ROBO1,SERPINE1,SERPINF1,VCAM1
bortezomib		chemical drug		-0,381	2,65E-02	ABCF2,ALPL,ASF1B,ATF3,AURKA,BAK1,CALR,CASP8,CCN5,CCNB1,CCND2,CDKN1A,CDKN2A,CEBPD,CFLAR,CRYAB,DNAJB4,E2F4,EIF2AK3,ESR1,FANCE,GADD45A,GADD45B,GHR,HDAC1,HSD11B2,HSF1,IGF1R,IL2RA,IL33,IL6ST,INHBA,KIT,MITF,PKIB,PPP1R15A,PSMA2,PSMA7,PSMB5,PSMC4,PTGS2,PVR,SRXN1,TP53,UCHL1,VCAM1
PML	1,280	transcription regulator		1,357	2,65E-02	ACACA,ACADL,CACYBP,CDH2,CDKN1A,CDKN2A,CDKN2B,CFL1,CIAPIN1,CIT,CPE,CPT1A,DNAJB4,EGFR,ELOVL6,FASN,GADD45A,ID2,IFIH1,IFIT1,MAF,MAFF,NR3C1,PML,PPARGC1A,PSMB8,STMN1,SUMO2,TAP1,TP53,TXN2,UBE2M,ZEB1
cocaine		chemical drug	Activated	2,434	2,65E-02	ATP5F1B,BDNF,BHLHE40,CAMK2A,CPT1A,DUSP1,EFNB2,EGR1,EGR2,ENO2,FGF2,FHL2,FOS,FOSB,FOXO3,GABRB2,GADD45A,GADD45B,GRIA2,HOMER1,HSPA4,IFIT1,INHBA,JUNB,NACC1,NR4A1,PDE6B,PITPNA,SEC24A,SIAH2,TSPO,TUBB,UBASH3B
MYL2		other			2,65E-02	ANXA6,CALR,CD151,DES,FLNB,HK1,HNRNPA2B1,HNRNPL,LGALS1,TPM3
HSF2		transcription regulator	Inhibited	-2,828	2,65E-02	CCT3,CCT5,CCT6A,CCT7,CLU,HSPA4,HSPH1,PSMB5,PSMC4,TCP1
H2AZ1	-2,110	other	Inhibited	-3,162	2,72E-02	AURKB,CDCA8,CDKN1A,DLGAP5,E2F8,KATNB1,MAPK4,MYBL2,PLK1,PPARG,TOMM40,TOP2A,TPX2,TROAP
ALK		kinase			2,72E-02	CCND2,CDH2,CDKN2B,COL3A1,DTNA,EGR2,ENO2,FOS,METRN,NID1,SERPINE1,TMOD1,USP18,WIPF1
gentamicin C		chemical drug		-1,069	2,72E-02	A2M,ASNS,CAPN6,CD44,CLU,EFEMP2,EMP3,LXN,PLA1A,PSMB10,PSMB8,TES,TGIF1,TUBB
FEV		transcription regulator	Activated	2,236	2,74E-02	ALDH3A2,CITED1,EN1,FBH1,FOS,GPR176,GRIA3,HTRA1,JAM2,KCTD10,KCTD20,NFIA,NR2F2,NR3C1,PROX1,SATB1,SLC1A3,SLC25A36,SLC37A3,VCAM1
PLAU	-5,120	peptidase		-0,606	2,77E-02	CCN1,CDH2,EGFR,FLT1,IGFBP2,ITGAV,ITGB5,PHLDA1,PIK3CG,PLAU,PLAUR,PTN,SERPINE1,SLPI,TP53
fenamic acid		chemical reagent		-0,920	2,77E-02	A2M,ASNS,CAPN6,CD44,CLU,EFEMP2,EMP3,GSTM3,LXN,PLA1A,PSMB10,PSMB8,TES,TGIF1,TUBB
MYOC	2,470	other		0,555	2,77E-02	CA2,CD44,CHRDL1,CNP,EGR2,EIF2AK3,FSCN1,KCNJ2,MAFK,MFAP2,PRKCB,PTGER4,RGS17,S100B,SFRP1,SLC7A11,SP100,STC1,TGIF1
5-azacytidine		chemical drug		1,266	2,79E-02	ATP5F1B,CALR,CASP8,CD44,CDKN1A,CDKN2A,CDKN2B,CLDN1,DUSP1,ESR1,FANCE,FOXO3,GADD45A,GATA5,HEXIM1,HSPD1,IFI6,INHBA,KLF4,KRT18,LDHB,MAFF,MLH1,MYO1B,PCDHA13,PLAGL1,PLAU,PTGS2,SERPINB8,SLC7A5,SOCS3,TFPI2,TGFBR2,TUBB
trovafloxacin		chemical drug	Activated	2,000	2,79E-02	BHLHE40,CDKN1A,CHFR,EGFR,FASN,FOS,GCLC,JUNB,MAP3K8,NEDD4L,NFKBIA,PHLDA1,SERPINE1,SOCS3,SUMO2,TGIF1
RNF187		enzyme	Inhibited	-3,128	2,79E-02	AMOTL2,ATF3,BHLHE40,BTG2,CASP8,CDKN1A,CYP1B1,IER5,KLF4,MAN2B1,PML,RRM2B,TMEM8B,TP53,TP53INP1,ULK1,ZFP36,ZMAT3
Irgm1		other		0,828	2,79E-02	AURKB,CCNA2,CCNB1,CCNB2,CDCA3,CXCL16,ID2,IFIH1,IRF9,KIF20A,MLKL,NCAPG,SPAG5,TLR3,TRIM14,TRIM21,TRIM25,USP18
KDM4C		enzyme	Inhibited	-2,236	2,80E-02	ALS2,FGF5,JPT1,LEO1,MIS18BP1,SKA1,TTYH1
Collagen type IV		complex		-0,447	2,80E-02	DPYD,GFAP,ITGB3,PLAU,PLAUR,PTGS2,SERPINE1
KLF10	2,080	transcription regulator		0,789	2,80E-02	CDKN1A,EGFR,PPARG,PTGS1,SERPINE1,SMAD7,TBX21
CCN3	3,220	growth factor		0,216	2,80E-02	ALPL,BMP4,CCN2,GREM1,HES1,ITGA2,SERPINE1
DUSP5		phosphatase		-1,890	2,80E-02	CA2,EGR1,ID2,SERPINB2,SLPI,SRXN1,ZFP36
silicon dioxide		chemical drug		1,136	2,80E-02	CST3,E2F4,EGR1,FOS,JUNB,MAP1LC3B,TP53
FGF7		growth factor		-0,094	2,80E-02	ADSL,CD44,CDKN1A,CDKN2A,CEBPD,CLCN2,EGFR,FASN,FGFR1,HAS2,HPRT1,IRF2,PLAU,SERPINE1,SMAD2,SMAD3,TP53
GATA1		transcription regulator	Activated	2,412	2,84E-02	AEBP2,AFF3,BMP6,BTG2,CA2,CALR,CCND2,CD164,CDK6,CDKN1A,CDKN2A,CDKN2C,CIR1,CYB561D1,EGR1,FHL1,FLI1,FOSB,GNAS,HSPA9,IL6ST,IL7R,INHBB,ITGA6,ITGB3,JAZF1,JUNB,KDM4A,KIT,LMO4,MAP3K5,MITF,MSX2,MTHFD1,MYB,NEFH,NFE2,NFIL3,PIM1,PRDM8,SASH1,SATB1,SLC50A1,SLMAP,SMARCE1,SPOCK2,SRM,TANC2,TCF4,TFDP2,TOP2A,UMPS,ZEB1
crizotinib		chemical drug		0,217	2,86E-02	COL3A1,EGFR,FASN,MITF,OSMR,PPARGC1A,SDHA,SERPINE1,SMAD2,WIPF1,ZEB1
TIMP1		cytokine	Inhibited	-2,111	2,86E-02	CD44,CDKN1A,FLT1,IGF2,IGFBP2,IL33,MET,PLAU,PLAUR,TIMP3,TP53
carbamylcholine		chemical drug		0,883	2,86E-02	ARG2,BTG2,CDKN1A,ECE1,EGFR,EGR1,FOS,GEM,ITPR1,MET,NR4A1
lapatinib		chemical drug		0,044	2,86E-02	ATF5,ESR1,ETV4,FOS,FOSB,FOXO3,FOXO4,ITGA2,JUNB,MAP1LC3B,NR2F1
K+		chemical - endogenous mammalian		-0,273	2,86E-02	ATF3,BDNF,EGR1,FOS,GABRB2,HSF1,ITPR1,NR4A1,PPP1CA,STAR,TP53
PI3K (complex)		complex		1,432	2,87E-02	ATF3,BAK1,CCN2,CCNB1,CCND2,CCT6A,CD44,CD55,CDH2,CDKN1A,CDKN2B,CFLAR,CTSD,DUSP1,E2F4,FBLN5,FHIT,FLI1,FOS,GCLC,HK1,IFIT1,IGF1R,IGF2,IGFBP2,IL33,IL7R,IRF2,ITGA6,LEF1,MAP3K5,MITF,MTHFD2,NFKBIA,NRAS,PIK3CG,PIM1,PLA2G4A,PLB1,PRKAR2B,PTGS2,SEMA6D,SERPINE1,SGK1,SOAT1,SOCS3,STMN1,TP53,TRIM25,UGCG,VCAM1
APC		enzyme		-1,889	2,89E-02	CCND2,CD44,CD55,CDH2,CDH3,CDK6,CDKN1A,CLDN1,CLU,CS,EGFR,EPHB3,HES1,HYCC1,ID2,ITGA2,ITGB3,JAG1,KLF4,LFNG,MDH2,MMP7,OAT,PLA2G4A,PRKCB,PTGS1,PTGS2,PYY,SGK1,TIAM1,TIMP3,TP53,ZEB1
cyclic GMP		chemical - endogenous mammalian		1,406	2,90E-02	CDKN1A,FOS,MARCKSL1,PPARGC1A,SERPINE1
SNHG11		other		0,425	2,90E-02	AK4,CCNB1,CCND2,CDH2,IGF1R
CHRM1		G-protein coupled receptor		1,491	2,90E-02	CCN1,EGR1,EGR2,FOS,HNRNPA2B1
CIC		transcription regulator		1,400	2,90E-02	ETV4,ITGA2,MAFF,SLC20A1,SPRY4
CBX2	-1,560	transcription regulator			2,90E-02	CCND2,CDKN1A,CDKN2A,GATA4,HOXC8
CSF2RA		transmembrane receptor		1,477	2,90E-02	CCND2,FOS,JUNB,PIK3CG,PIM1
LCOR		transcription regulator		-1,285	2,90E-02	CDKN1A,CYP26B1,ESR1,FKBP5,TFPI2
PTGER1		G-protein coupled receptor		0,317	2,90E-02	ANGPTL4,EGR2,FOS,PTGS2,VEGFC
CELF1		translation regulator			2,90E-02	CCNB1,CDKN1A,DMPK,FHL2,HDAC1
CAMKK2		kinase		-1,491	2,90E-02	ACACA,BDNF,CDKN1A,FASN,PPARGC1A
canrenoate potassium		chemical drug		-1,400	2,90E-02	CD68,CDKN1A,COL3A1,PTGS2,TP53
n-nitrosomethylbenzylamine		chemical toxicant			2,92E-02	ADAMTS6,ALDH3A2,ALS2,AOX1,ATP6V0E1,CCDC115,CD44,CDKN2A,CLDN1,FTSJ3,GREM1,GSS,GSTA3,H2AZ1,INHBB,KLF10,MAP2K3,MGST1,NDEL1,PECR,PLS3,PTGS1,PTGS2,RGS17,SEPTIN7,TOP1,UBE3D
losartan potassium		chemical drug		-1,791	2,92E-02	AGTR1,ARAP1,ARHGDIB,CCN2,COL3A1,CST3,EDNRA,EGR1,FOS,GRK5,IGF1R,ITGAV,ITGB5,MMP8,PDE3A,PDGFA,PPARGC1A,PTGS2,RBP4,SERPINE1,SMAD3,SOCS3,STAR,TBX21,TGFBR2,VCAM1,ZEB1
Nfat (family)		group	Activated	2,115	2,92E-02	ATF3,BAK1,CCN1,CFLAR,DOCK10,EGR2,EHD4,ELL2,ESM1,F2RL1,FHL1,ITPR1,PDCD1,PDGFA,PGM2L1,PLPP1,PTGS2,SDC4,SERPINE1,SMAD2,SPARCL1,TRAF1,VCAM1
TRIM31		enzyme		0,867	2,93E-02	ACACA,ACADL,CDKN1A,CPT1A,FASN,PPARG
CCNH		transcription regulator		1,633	2,93E-02	CDKN1A,FGF5,GATA4,MKX,MSX1,TAF9B
TNFAIP8		other		-1,633	2,93E-02	CENPF,CRIM1,DDAH1,DLC1,DUSP1,GAS6
HELLS		enzyme		0,692	2,93E-02	CCNA2,CCNB1,CDKN2A,HSPD1,KMT2A,SLC44A1
L-685,458		chemical - protease inhibitor		-0,784	2,93E-02	EFNB2,EGFR,HES1,NR2F2,PTPRK,TP53
7-nitroindazole		chemical reagent		-1,987	2,93E-02	FOS,FOSB,GFAP,NCAM1,NFKBIA,NR3C1
FTI-277		chemical reagent		-0,092	2,93E-02	HSF1,PTGS2,SERPINE1,SMAD3,SYN1,TGFBR2
acetyl-L-carnitine		chemical - endogenous mammalian		1,671	2,93E-02	CDKN1A,CPT1A,GADD45A,PPARG,PPARGC1A,RRM2B
farnesyl pyrophosphate		chemical - endogenous mammalian	Activated	2,415	2,93E-02	FASN,LIPG,PTGS2,SERPINE1,SMAD3,VCAM1
leucine		chemical - endogenous mammalian		-0,631	2,97E-02	ACACA,ASNS,ATF3,BTG1,CDKN1A,FASN,FOS,NR4A1,PPP1R15A
SRSF1	-1,590	other			2,97E-02	AURKA,AURKB,HNRNPH1,HNRNPL,PLK1,PTBP1,RAC1,SRSF1,TP53
NFIL3	3,760	transcription regulator		-1,154	2,97E-02	ACACA,CDKN1A,CPT1A,FASN,GADD45A,GADD45B,ID2,PRNP,PTGS2
linsidomine		chemical drug		-0,164	2,97E-02	CDKN2A,EGR1,ETV4,GCLC,HPRT1,NR4A1,PDGFA,PPARG,PTGS2
irbesartan		chemical drug	Inhibited	-2,132	2,97E-02	AGTR1,FHL1,FOS,ITGAV,ITGB3,SERPINE1,SERPINF1,SMAD2,VCAM1
DGCR8	-1,590	enzyme		0,653	3,01E-02	ADGRG6,BDNF,CNP,EGR1,EGR2,FOS,HES1,ID2,JAG1,MITF,NCAM1,TCF4
globotriaosylceramide		chemical - endogenous mammalian			3,04E-02	CD44,EEA1,FGF2
TPPP2		other			3,04E-02	CDKN1A,CDKN2A,TP53
edratide		biologic drug			3,04E-02	CD44,EGR2,FOXO3
Airn		other			3,04E-02	MAP1LC3B,PINK1,PRKN
CCAR1		transcription regulator			3,04E-02	CEBPD,EPAS1,PPARG
LINC00887		other			3,04E-02	CA9,CDH2,ZEB1
sGC		complex			3,04E-02	BDNF,EGR1,FOS
KMT5B	1,670	enzyme			3,04E-02	DUSP1,MSX2,SGK1
VANGL2		other			3,04E-02	ACTR3,EPS8,SDC4
STK17A		kinase			3,04E-02	ATOX1,GSTO1,NUDT9
Ap2 alpha		group			3,04E-02	ATP6V0E1,PLAUR,PTGDS
GPR68	-2,210	G-protein coupled receptor			3,04E-02	DUSP1,EIF2AK3,PTGS2
CDCA2		other			3,04E-02	CDKN1A,CDKN2A,CDKN2B
SLC38A4-AS1		other			3,04E-02	CD9,SEMA3D,VAT1L
7S NGF		complex			3,04E-02	CLU,FOS,GCLC
2-chlorohexadecanoic acid		chemical - endogenous mammalian			3,04E-02	CIDEC,CPT1A,VCAM1
CCNB1	-2,580	kinase			3,04E-02	CCNB1,CCNB2,TP53
TTN		kinase			3,04E-02	CRYAB,FHL1,FHL2
BCL2L12		other			3,04E-02	CCNG1,CDKN1A,CRYAB
miR-381-3p (and other miRNAs w/seed AUACAAG)		mature microRNA			3,04E-02	CCNA2,CDK6,MET
MIR4269		microRNA			3,04E-02	CCN1,CCN2,TEAD4
mir-483	1,290	microRNA			3,04E-02	ARHGDIA,RAC1,SOCS3
miR-379-5p (and other miRNAs w/seed GGUAGAC)		mature microRNA			3,04E-02	BMP2,BMP6,CCNB1
CALCR		G-protein coupled receptor			3,04E-02	CDKN1A,FOS,TP53
TDO2		enzyme			3,04E-02	PTGS2,SLC1A4,SLC7A11
KCTD11	1,960	other			3,04E-02	CCND2,HDAC1,IGF2
SNCG		other			3,04E-02	BUB1B,ESR1,IGF1R
APLP2		other			3,04E-02	EGFR,PRNP,TP53
GNL2		enzyme			3,04E-02	CCNA2,CDKN1A,TP53
arginine methyltransferase inhibitor-1		chemical reagent			3,04E-02	PPARGC1A,PRMT1,PTGS2
warfarin		chemical drug			3,04E-02	MGP,PROCR,PROS1
butylated hydroxytoluene		chemical toxicant			3,04E-02	FOS,PTGES,PTGS2
Collagen type V		complex			3,04E-02	ITGA2,ITGAV,ITGB3
juglone		chemical toxicant			3,04E-02	E2F4,EGR1,FASN
floxuridine		chemical drug			3,04E-02	CCNB1,GADD45A,TP53
Muscarinic cholinergic receptor		group			3,04E-02	ALPL,CCN1,FOS
E. coli B4 lipopolysaccharide		chemical toxicant	Activated	2,550	3,05E-02	ADCY7,APAF1,BAK1,C1QB,CASP8,CENPA,CLDN1,CYP27A1,ESR1,ETNK1,FGL2,FOSB,GADD45G,GNAI1,HSPB8,IL1R1,IL33,IMP4,INPP5D,NFKBIA,NLRP3,PANK1,PDCD1,PDE3A,PIM1,PLA2G4A,PLAUR,PROS1,PSMB8,PTGES,PTGS2,RHBDF2,SERPINH1,SLC14A1,SOCS3,ST3GAL1,TAP1,TNFRSF1B,TOLLIP,TP53,TRAF5,TRAM2,TRPM3,TSPO,USP18,VCAM1
BMP4	2,630	growth factor	Activated	2,148	3,09E-02	ACVR2A,ALDH1A2,ARX,BMP2,BMP4,CCN1,CCNG1,CDKN1A,CDKN2A,CXXC5,DIO3,EGFR,EIF4A2,GREM1,HES1,HOPX,HTRA1,ID2,INHBA,INHBB,JUNB,KIT,KLF10,KLF4,LAMA1,LEF1,MAFK,MITF,MSX1,MSX2,NCAM1,PFKFB3,PPARG,PRKCB,PRR5,SERPINE1,SMAD7,STAR,SULF1,TBX15,TP53,WNT5A
HDAC5		transcription regulator		-0,315	3,10E-02	ACADL,ATP5F1B,ATP5F1D,AURKA,CASP8,CDKN1A,CENPF,COX7A1,CPT1A,EGR2,HES1,KIF11,NCAPG,NR4A1,PPARG,PPARGC1A,SIX1,SLC8A1,TP53,USP28
CYP1B1	2,930	enzyme		-0,447	3,10E-02	ACSF2,ADCY7,APLP1,ARNT2,CACHD1,CDH3,CLDN1,CYP1B1,ETHE1,FLRT3,GATM,GSTM3,IGFBP2,LDHB,MICAL1,NDRG2,PTGS1,SIDT2,SLC46A3,VAX2
IL3		cytokine		1,116	3,12E-02	ADA,ARHGDIB,ATF5,BMP2,BTG2,CALR,CCN3,CCND2,CCNG1,CCT5,CDKN1A,CIAPIN1,CITED2,CLEC11A,CPT1A,EGR1,EGR2,EMP3,FASN,FGFR1,FOS,FUS,GADD45A,GADD45B,GADD45G,GNAO1,GNAS,HDGF,HK1,HNRNPA2B1,HOXB4,HSPA2,HSPA9,IL2RA,IL33,ITGAV,ITGB3,JUNB,LATS2,LYN,MAN2B1,NARS1,NRP1,ORMDL3,PDE1B,PIM1,PPP5C,PROX1,PSMC4,PTPN22,SEMA7A,SERPINB2,SLC7A11,SLC7A5,SOCS3,TARS1,TIAL1,TPD52,VCAM1,YPEL3
SIRT6	-1,510	enzyme		-1,996	3,14E-02	ACSL3,AKT3,CCN1,CCN2,CD68,CIDEC,COL3A1,ELOVL1,ELOVL6,FASN,IGF1R,IGF2R,NAPEPLD,PC,PPARGC1A,PTGS2,SERPINE1,SMAD3,TGFBR2
GMNN		transcription regulator		-1,213	3,14E-02	ACVR2A,ANKRD17,CDKN1A,CITED1,DUSP1,ECSIT,EFEMP1,FGF2,FGF5,IER5,INHBA,NCKAP1,NRP1,PCDH18,PDGFRA,TP53,USP18,WLS,WNT5A
APLN		other		-1,047	3,14E-02	ADM,ANXA6,CCN2,CFL1,EGR1,ESM1,FOS,FSCN1,GFAP,LAMA4,LGALS1,LRRC59,MYB,NOSTRIN,PPARGC1A,PPP1CA,PTP4A3,SERPINH1,TAGLN2
GAST		other		0,621	3,14E-02	COX5B,EGR1,FOS,HES1,JAG1,MDH2,MMP7,MYLK,NARS1,NFKBIA,PDHX,PHB1,POR,PPARG,PTGS2,RAC1,SERPINB2,SLC4A2,VCAM1
NONO		transcription regulator		0,189	3,17E-02	ACACA,CDKN2A,FASN,GMPR,IFI6,IFIH1,IFIT1,LY6E,PDE10A,PDE1B,PDE1C,PDE2A,PDE3A,PDE7B,PDE8A,PDE8B,PELI1,PI4K2B,PML,SERPING1,TLR3,TNFSF18,TRIM25,USP18
staurosporine		chemical drug	Inhibited	-2,134	3,17E-02	BTG2,CA2,CDKN1A,EGFR,FOS,IGF1R,IGF2,INHBB,ITGB3,KLF10,NR4A1,PHB1,PIM1,PINK1,PLAU,PTGS2,S1PR1,SERPINE1,SMAD3,STAR,TGFBR3,TOP1,TP53,USP12
PRNP	1,370	other		-0,684	3,18E-02	ADAM8,CD44,CDKN2A,CTSD,EGR1,EPS8,H2AX,HSPA9,ID2,IGF1R,IGF2,LRP1,MMP11,NFKBIA,PLAUR,PRNP,TCF7L1,TP53
SOX1		transcription regulator		-1,000	3,21E-02	ACVR2A,ANKRD17,CITED1,DUSP1,ECSIT,EFEMP1,FGF5,HES1,IER5,INHBA,NCKAP1,NRP1,PCDH18,PDGFRA,USP18,WLS,WNT5A
ursolic acid		chemical drug		0,422	3,21E-02	ATF3,CDKN1A,CNP,FASN,FGF2,FOS,MARS1,MTDH,NARS1,NR3C1,PPARG,PTGS2,SARS1,SLC6A9,TP53,VCAM1
FGFR3		kinase		-0,555	3,24E-02	BMP4,CDKN1A,CDKN2A,COL3A1,DUSP6,FOS,GFAP,HES1,MAF,PROX1
AICAR		chemical - endogenous mammalian		0,270	3,25E-02	CCNB1,CDKN1A,CDKN2A,COL3A1,CYCS,DNM1L,EGFR,FASN,FOXO4,GPX3,GSTO1,HYOU1,IGF1R,PDCD1,PPARG,PPARGC1A,SERPINE1,SOCS3,SOD3,SRXN1,STAR,TP53,TSC2
CHCHD10	-4,980	other			3,31E-02	ASNS,ATF5,COX7A1,CTH,GSTO1,MTHFD1L,MTHFD2,TARS1
FAT1	1,840	other		0,030	3,31E-02	CD44,KLF4,MET,PLAU,PRRX1,PTGS2,VEGFC,ZEB1
CDH3	1,970	other		-0,493	3,31E-02	AKT3,ARHGAP18,BICC1,CDH2,LIMCH1,MKX,OTULINL,ST3GAL1
ZBTB48		transcription regulator		1,129	3,31E-02	ACKR3,CDKN2A,COL11A1,FOSB,MSS51,RNF150,TUBA4A,VWA5A
ECSIT	-1,780	transcription regulator		1,188	3,31E-02	CD44,CFLAR,JUNB,NFKBIA,PIM1,PLAUR,PTGS2,TRAF1
JAK2		kinase	Activated	2,639	3,31E-02	CCND2,CDKN1A,CDKN2A,CFLAR,EGR1,ENPP2,ESR1,FGF2,FOS,GFAP,IGF1R,LY6E,LYN,NDN,NR4A1,OSMR,PDE2A,PFN1,PRKCB,PTGS2,SDC4,SEMA6B,SERPINH1,SLC1A3,SOCS3,TAP1,TP53,TP53INP1,TRIB2
miR-291a-3p (and other miRNAs w/seed AAGUGCU)		mature microRNA		0,639	3,41E-02	CCND2,CD44,CDK19,CDKN1A,CENPF,ESR1,FYCO1,GPSM2,KPNA2,LATS2,LMNB1,MED28,PBK,PRC1,RECK,SLC35F6,STK4,TEX30,TGFBR2,USP12,ZHX1
FGF8		growth factor		0,378	3,41E-02	BMP2,BMP4,CDK20,CITED4,CMTM3,COL18A1,CRYAB,CYCS,DDAH2,ELL2,EN1,FBXL16,FGFR1,MDK,MSX1,NDRG2,PAX6,PCOLCE2,RGP1,S100B,SLPI
NORAD		other	Activated	2,111	3,43E-02	BHLHE40,CCN1,CCN2,COL4A1,COL4A2,GADD45B,JUNB,LARP6,LMCD1,PDGFA,SGK1
PTGS1	2,530	enzyme		-0,141	3,43E-02	ATF3,FGF2,GEM,NRG1,PLA2G4A,PTGER4,PTGES,PTGS1,PTGS2,STC1,YWHAB
SAMMSON		other	Activated	3,302	3,43E-02	ATP5F1B,MRPL37,MRPL40,MRPL46,MRPL50,MRPS15,MRPS27,MRPS28,NDUFA10,NDUFA4,TP53
NFIB	1,800	transcription regulator			3,43E-02	BMP6,CACNA2D2,CDK18,EYA1,FHOD3,FUS,MYOC,NCAM1,SLC16A14,TNFSF18,TNS1
temozolomide		chemical drug		-0,285	3,43E-02	CDC25C,CDKN1A,CDKN2A,CFLAR,EXO1,H2AX,ITGAV,ITGB3,NFKBIA,SRPX,TP53
formaldehyde		chemical - endogenous mammalian	Activated	2,117	3,43E-02	EGR1,EGR2,FOS,FOSB,GFAP,GHR,IGF1R,JUNB,PFKFB3,PTGS2,SGK1
EP300		transcription regulator	Activated	2,354	3,48E-02	ACADL,AHI1,ANXA6,BANK1,BCL6,CA2,CAPG,CARD6,CDKN1A,CDKN2A,CDKN2B,CFLAR,CHKA,CPT1A,CRIM1,DNAJB4,DUSP1,EGR1,EGR2,ENO2,EWSR1,FASN,FDX1,FNBP1,FOS,FOXP1,FRMD4B,GRAMD2B,GTF3C2,HSD11B2,ID2,IGF1R,IL15RA,IL17RC,IL18R1,IL1R1,IL2RA,IL7R,ITGA6,ITGA9,MAF,MAP3K8,MET,MMP11,MMP7,MSX1,MYH11,NFKBIA,NR3C1,NR4A1,PDE10A,PDGFA,PDLIM4,PFKFB3,PIM1,PLA2G4A,PPARGC1A,PPM1E,PSAT1,PTGS2,RAPGEF3,RNF157,SDC4,SLC7A11,SMAD7,SOCS3…
CXCL8		cytokine		0,984	3,48E-02	ACKR3,ARG2,CD44,CDKN2A,CFLAR,COL18A1,COL3A1,CPE,IL2RA,ITGA1,KLF4,MAPK12,MYO1E,NFKBIA,NR3C1,PTGS2,RAC1,STAR,VCAM1,ZFP36
ZEB1	1,540	transcription regulator		1,147	3,48E-02	ALDH1A1,AP1S2,CCN1,CCN2,CDH2,CDKN2A,CDKN2B,COL3A1,DOCK9,FASN,ITGA1,KIT,KRT18,KRT19,NRP1,NRP2,PLAU,PTGS2,SERPINE1,ZEB1
gemcitabine		chemical drug		-0,538	3,48E-02	BTG2,CCNB1,CD44,CD47,CDH2,CDKN1A,CPT1A,EGR1,FASN,H2AX,MDK,PEBP1,PTGS1,PTGS2,RRM2B,SLC29A1,SRSF1,TKT,TP53,VMP1
PTC-209		chemical reagent		0,000	3,56E-02	CCDC80,CDKN1A,CDKN2A,COL3A1,CRYAB,FBLN1,FHOD3,HOPX,LOXL3,PDGFRA,RND1,SULF1
AZ-1		chemical - protease inhibitor		0,317	3,60E-02	AMOTL2,DNM1L,EFEMP1,EIF4A1,ERAP2,ERCC6L,F11R,GNPDA1,GNPDA2,PBK,PDLIM7,PEG10,PRNP,RASSF9,STX16,SYTL4,TMEM123,USP28
miR-145-5p (and other miRNAs w/seed UCCAGUU)		mature microRNA		-0,137	3,60E-02	ABRACL,ACBD3,ACTG2,CCNA2,EGFR,F11R,FLI1,FSCN1,IGF1R,KLF4,MITF,MYH11,NDUFA4,PLA2G4A,PODXL,SERPINE1,STAR,TPM3
PTTG1		transcription regulator		0,569	3,60E-02	APEX1,CCNA2,CCNB1,CD44,CDH2,CDKN1A,CEBPD,CLU,FGF2,MLH1,MSH3,POLK,REV3L,SMC1A,TDG,TP53,UBE2B,XRN2
RRAS2		enzyme		0,557	3,63E-02	ACVRL1,ALCAM,CDH2,CDH3,CDH6,CDKN2A,CLDN1,EGFR,EGR1,FERMT1,FSCN1,HES1,ITGAV,JAG1,MDK,NCAM1,NID1,NRP1,NUB1,PDGFRA,PLAU,PROCR,SERPINB8,SERPINE1,TANK,TRIM14,TRIM21,USP18,VEGFC
IL-1R		group		-0,577	3,64E-02	CASP8,COL3A1,EGFR,FGF2,IL6ST,MMP8,PDCD1,PLAU,PLAUR,S100B,SERPINB2,SERPINE1,TNFRSF1B
POLR2A		enzyme			3,64E-02	ANKRD37,CCNA2,CDKN1A,EGR2,FOS,GATA4,HNRNPH1,IFI6,MYBL2,NFKBIA,PTBP1,SGK1,STAR
IRF6		transcription regulator		-1,248	3,64E-02	CD9,CDH2,ENPP2,KLF4,NLRP3,PLAU,PPARG,PPARGC1A,PPARGC1B,PTGES,PTGS2,SLC7A2,TEAD4
TSPYL5		other			3,64E-02	F11R,GATB,GLDN,MN1,NR3C1,RWDD3,USP24
KDM4A	-1,480	transcription regulator	Inhibited	-2,433	3,64E-02	ALS2,CDKN1A,FHL1,JPT1,MIS18BP1,SKA1,TTYH1
SLC2A4		transporter		0,479	3,64E-02	ACACA,BDNF,PPARG,PPARGC1A,RBP4,SLC2A12,VAMP2
mir-33		microRNA		-0,990	3,64E-02	ACACA,CDK6,CPT1A,CROT,FRS2,PPARG,PPARGC1A
FOXF2		transcription regulator		-0,524	3,64E-02	ACTG2,CDK6,CDKN1A,MYH11,PDGFA,PDGFRA,WNT5A
PTPN3	-2,210	phosphatase		1,887	3,64E-02	ANGPTL4,CDKN1A,CDKN2B,ITGAV,JAG1,SERPINE1,SMAD7
(+)-MK-801		chemical drug		1,205	3,65E-02	ACVR2A,BDNF,CACNB3,CDKN1A,EGR1,FGF2,FOS,FOSB,GDI1,GJA5,INPP4B,ITGB3,JUNB,NFKBIA,PTGS2,RAC1,TP53
PTP4A1		phosphatase		0,000	3,65E-02	AARS1,ACTR3,ARHGDIA,COL15A1,EIF6,FASN,HNRNPH1,IGFBP7,MAP3K5,NRAS,PPA1,PPM1E,PTP4A3,RUVBL1,SDHA,SHC3,SMS,SPINT2,STMN1,TAGLN2,TKT,TP53,TUBA1C,WASL,WDR83OS,ZEB1
MPT0B291		chemical reagent	Activated	2,376	3,67E-02	CHEK2,DDB2,DLGAP5,EXO1,GEN1,H2AX,MCM10,TDG,TP53
imipramine blue		chemical drug	Activated	2,939	3,67E-02	AURKA,CCNA2,CCNB1,CENPA,CENPF,EXO1,GADD45A,PLK1,STMN1
CREBBP		transcription regulator	Activated	2,649	3,68E-02	AHI1,ANXA6,ASL,BANK1,BCL6,CA2,CAPG,CARD6,CCN1,CCND2,CD44,CDKN1A,CRIM1,DCX,DNAJB4,DUSP1,EGFR,EGR1,EGR2,FDX1,FGF2,FGL1,FNBP1,FOS,FOSB,FOXP1,FRMD4B,GNAS,GRAMD2B,GRIA2,GRIA3,GRIN2D,HAS2,IGF1R,IL17RC,IL18R1,IL2RA,IL7R,ITGA6,ITGA9,MAF,MAP3K8,MMP11,MSX1,NFKBIA,NR3C1,NR4A1,PDE10A,PDLIM4,PIM1,PPARGC1A,PPM1E,PTGS2,RAPGEF3,RNF157,SDC4,SLC7A11,SOCS3,SPSB1,STAR,TANC2,TBX15,TBX19,TMEM38A,TRAF1,TULP4,USP18,UTRN…
STIM1	1,440	ion channel		1,500	3,68E-02	ATF5,CDK6,CDKN1A,FLT1,GCLC,GSTO1,ITGA11,ITGA6,JUNB,KLF10,KLF4,MYBL2,NRAS,ORMDL3,S1PR3,WNT2
PTGES	13,190	enzyme		0,668	3,68E-02	CCN2,CDKN1A,EGR1,EZR,FLT1,GATA4,ITGA6,NEB,PPA1,PPARG,PTGES,PTGS2,SERPINE1,TRAF1
NRG2		growth factor			3,69E-02	ARPC4,BAK1,CCN1,CCN2,EGFR,EGR1,FOSB,HES1,IER2,IGF2,ITGB5,JUNB,LIFR,NR4A1,PDGFA
levodopa		chemical - endogenous mammalian		-0,398	3,78E-02	ABCB8,ADRA2C,AIFM2,ALPL,APLP1,ARAP1,ARG2,BACH1,BICC1,BTBD3,C2CD2L,CACNA1H,CAPG,CCNYL1,CITED4,CLIP4,CMTM8,COL4A1,COTL1,CRYM,CYLD,DCAKD,DDOST,DGKB,DOC2B,DUSP1,DUSP6,ECE1,EGR2,EIF6,F11R,FAM114A1,FBLN1,FKBP5,FOS,FOSB,GABARAPL1,GADD45B,GFAP,GNAS,GNG7,GPS1,GRIA2,GSTM1,GUCY1A1,H2AX,HACD4,HDAC7,HNRNPL,HOMER1,HSPB6,HTATIP2,HYCC1,IGFBP2,INPP5F,IPPK,ITPKA,JUNB,KCNAB1,KCNK1,LAPTM5,LDB2,LGALS8,LPP,MAK16,MFSD2…
GFI1		transcription regulator		-0,503	3,83E-02	ANXA6,BAK1,CARD6,CASP8,CCND2,CDKN1A,CFLAR,DDB2,EGR2,ENTPD1,GADD45G,HPRT1,ID2,IL1R1,IL7R,ISL1,ITGB3,KAT2B,MAFF,MAP3K5,MAP4K5,MMP7,NFKBIA,RASL11B,S1PR1,SESN3,SGK1,SMAD3,TOLLIP,TRAF5
STAT5A		transcription regulator		1,828	3,88E-02	A2M,BCL6,CASP8,CCND2,CD68,CDC25C,CDK6,CDKN1A,CEMIP,CFLAR,CYP1B1,CYP27B1,EPAS1,ERAP2,ESR1,FASN,FOS,FOSB,GADD45A,GADD45G,HENMT1,HOXB6,ICAM2,ID2,IL2RA,IL6ST,IL7R,KIT,KLF10,LEF1,MAF,MMP7,PIM1,PPARG,PRSS23,PSMB8,RPA1,SELENBP1,SOCS3,SRP9,TANK,TBX21,TGFBR2,TMEM30B,TP53,TPM3,TRAF1,TSPAN13,UGP2,ZFP36
rifampin		chemical drug		1,414	3,89E-02	AGTR1,ALDH1A1,CDCA7L,CEP135,CES2,CFL1,CRYAB,ELOVL6,ENPP2,GATA6,GPRC5B,HMGN2,MAOB,MGP,MYB,NCAPH,NUF2,PADI2,RACGAP1,RGS10,SEPTIN7,SIRT6,SKA3,SLC39A10,TSN,TWF2,USP18
RXRB		ligand-dependent nuclear receptor		-0,065	3,89E-02	ALDH1A1,CACNA1A,CDK6,CLU,CRYAB,CTSS,ECM1,ENPP5,FASN,FGFR1,FLRT3,GADD45G,GAS6,GSTM1,HOXB3,HOXB4,ITGB3,MMP11,MYO1E,NRK,OSMR,PDGFA,PES1,PHF11,PLCL1,PPARGC1A,PPP1R15A,RRP12,S100A4,SATB1,SLC12A9,THAP1,VMP1,ZC3H12A
GCN2iB		chemical drug	Inhibited	-2,128	3,90E-02	ATP5F1D,ATP5MC1,CAMK2A,COL3A1,COX5A,COX7A1,CPT1A,DES,FASN,ITGB3,NDUFS6,PDE2A,PDE3A,PPARG,PSMB10,PSMB8,PSMC4,TXN2,UQCRC1,UQCRQ
N-acetylsphingosine		chemical reagent		1,809	3,92E-02	CDKN1A,COL3A1,CRYAB,EIF2AK3,FOS,MAP3K5,PTGS2,SERPINE1,TP53,UGCG
prostaglandin A1		chemical - endogenous non-mammalian		-0,713	3,94E-02	CDKN1A,HSPA4,NFKBIA,PTGS2,SOAT1,TP53
TMSB4		group		0,186	3,94E-02	BMP2,BMP4,ITGA1,ITGA2,ITGA3,SERPINE1
RRM2		enzyme		0,277	3,94E-02	CDH3,CDKN1A,CDKN2A,EGFR,ESR1,TP53
MIR101		group		0,537	3,94E-02	CCDC88A,DUSP1,MET,MITF,PTGS2,STMN1
CHEK2	-1,340	kinase		0,785	3,94E-02	APAF1,CCNG1,CDKN1A,H2AX,SDHA,TP53
H19	-2,260	other		0,816	3,94E-02	COL3A1,IGF2,PHB1,SMAD3,STAR,TP53
MAML1		transcription regulator	Activated	2,375	3,94E-02	EGR1,HES1,HEY2,HEYL,IL7R,MYLK
IFITM1		transmembrane receptor	Activated	2,449	3,94E-02	ACBD4,DDAH2,PARP11,SELENOP,TP53,TRIM23
SCH772984		chemical drug		-0,440	3,94E-02	BACH1,FOS,JUNB,MET,MMP7,PRKN
prazosin		chemical drug		-1,633	3,94E-02	BMAL1,DUSP1,EGR1,FOS,GFAP,NR4A1
ethidium		chemical drug			3,94E-02	CCN1,CCN2,CCNB2,PLAU,PRC1,SERPINE1
LIPE		enzyme		1,395	3,97E-02	ACADL,ALDH1A1,ATF3,BCL6,BMAL1,CA2,CASP8,CITED2,DMPK,EGR1,FASN,FKBP5,FOS,ID2,ITGA6,MEOX2,NET1,NR4A1,PC,PDE8A,PPARG,PPARGC1A,PTGS2,RBP4,SDC4,SMAD7,STAR,TKT,TWF2
Agtr1b		G-protein coupled receptor			3,98E-02	CCN2,FOS,PTGS2,VCAM1
PP2A		complex		-0,152	3,98E-02	FOXO3,LYN,PIM1,PTGS2
YOD1		enzyme		1,951	3,98E-02	CCN1,CCN2,IFIT1,INHBA
SPTAN1		other			3,98E-02	CDKN1A,ITGA3,ITGAV,ITGB3
SAR1A		enzyme		-0,655	3,98E-02	ACADL,CPT1A,FASN,PPARGC1A
PIAS2		transcription regulator			3,98E-02	CDKN1A,CDKN2B,FOS,ITGA2
HCRT		other		-0,027	3,98E-02	BDNF,EGR1,FOS,STAR
PEBP4		other		0,000	3,98E-02	CDKN1A,NFKBIA,PTGS2,TP53
KHDRBS1		transcription regulator			3,98E-02	CD44,ECE1,PPARGC1A,SRSF1
USP11		peptidase		0,762	3,98E-02	CDKN1A,CDKN2A,SMAD3,TP53
MOGAT1		enzyme		-0,152	3,98E-02	ACADL,ANGPTL4,BDH1,CPT1A
TERF2		transcription regulator			3,98E-02	CDKN1A,CDKN2A,TOP1,TP53
CAMK2A	2,450	kinase			3,98E-02	BDNF,CAMK2A,FOS,GAD2
SIAH1		enzyme		1,067	3,98E-02	CCNB1,CDKN1A,PRKN,SMAD7
NCGC00186528		chemical reagent		0,000	3,98E-02	COL3A1,COL4A1,LGALS9,PPARGC1A
raltitrexed		chemical drug		0,762	3,98E-02	CDKN1A,FXYD3,SAT1,TP53
biotin		chemical - endogenous mammalian			3,98E-02	BDNF,CYP1B1,PC,SLC5A6
2-hydroxy-1-naphthylaldehyde isonicotinoyl hydrazone		chemical reagent		0,927	3,98E-02	CCNB1,CCND2,CDKN1A,GADD45A
quinidine		chemical drug		0,000	3,98E-02	CDKN1A,HDAC1,KCNJ2,TP53
scopolamine		chemical drug			3,98E-02	BDNF,FOS,GFAP,IL2RA
L744832		chemical reagent		0,152	3,98E-02	BAK1,CDKN1A,PLD1,TGFBR2
trestolone		chemical drug			3,98E-02	CCNA2,CCNG1,LIFR,PDGFRA
IFN Beta		group		1,063	3,99E-02	AADAT,ACAT1,APAF1,ASF1A,ATF3,BAK1,BTG2,C2,CDKN1A,CEBPD,DAXX,DUSP1,ERAP2,FKBP5,GAS6,IFI6,IFIH1,IFIT1,IL15RA,IRF2,IRF9,KIT,LGALS9,MSX1,MTAP,NCAPG,NELL2,PELI1,PPP1R3B,SERPINE1,SLC7A11,SPRY1,SPRY4,TAP1,TLR3,TNFSF18,TNKS,TP53,TRAF3IP2,TRIM14,USP18
Ap1		complex		0,591	4,02E-02	ATF3,BAK1,BDNF,CALM1 (includes others),CCN2,CCNA2,CD44,CDKN2A,CLU,DUSP6,EZR,F2RL1,FOS,GFAP,GSS,IL2RA,IL33,ITGA2,KRT18,MET,MMP7,NR3C1,PLAU,PLAUR,PTGS2,S100A4,SERPINE1,SLC8A1,SOCS3,UTRN,VCAM1
10E,12Z-octadecadienoic acid		chemical - endogenous mammalian		-0,292	4,02E-02	ACACA,ADAM8,ALDH6A1,ATF3,CA3,CACNA1G,CDK18,CITED1,CPT1A,DLGAP5,EBF1,EGR2,EXO1,FASN,GCNT4,IL6ST,ITPKA,LRP1,MCM10,NR4A1,PANK1,PBK,PPARG,PPP1R15A,PPP1R3B,PTGS2,RHBDF2,SLC1A3,SMTNL2,SNCAIP,SPDL1
GCG		other		1,230	4,02E-02	ACADL,ACKR3,BMP4,BTG2,CCN2,CPT1A,ELMO1,FASN,FOS,GOLGB1,HK1,IGF1R,NDRG2,NFYC,NR3C1,NR4A1,PLXDC2,PPARGC1A,PPARGC1B,PTPRN,RBM14,SEC22B,SLC43A2,TNFAIP6,TNS1,VCAM1
NFKB1		transcription regulator		1,158	4,04E-02	A2M,BHLHE40,BMP2,BTG2,CCN1,CCN2,CCND2,CD44,CD82,CDKN1A,CFB,DUSP1,EGFR,EGR1,ENPP2,EPAS1,FGG,FOS,FOSB,FSCN1,GADD45A,GNAO1,GRK5,HAS2,IL2RA,IL7R,ITPR1,JAG1,KCNT2,LGALS1,LTC4S,MAP3K8,MMP7,MYB,NFKBIA,NR4A1,ORAI1,PDGFA,PIM1,PLAU,PTGS2,SDC4,STIM1,TANK,TBX21,TP53,TRAF1,VCAM1,VEGFC
FOXP3		transcription regulator		0,545	4,05E-02	AKT3,ANLN,ARHGAP31,CAPG,CDKN1A,DDB2,DUSP6,EGR1,ENTPD1,FGL2,FOS,GEN1,GPR83,ID2,IGF1R,IL2RA,IL7R,LATS2,LGALS1,MAF,NEB,NFIL3,NR4A1,NRP1,PDCD1,PLAGL1,PPARG,PTPN22,RBM14,RRM2B,SATB1,SDC4,SLCO4A1,SMAD7,TBX21
EIF2AK2		kinase	Activated	2,099	4,07E-02	ATF3,BDNF,BHLHE40,CDKN1A,CEBPD,CFLAR,EGR1,ERAP2,FOS,IFI6,IFIT1,NFKBIA,PPP1R15A,PSMB10,SOCS3,TP53,USP18,ZNF292
SKIL		transcription regulator		-0,500	4,08E-02	CDKN1A,CKS2,COL4A1,CPEB2,HNRNPA1,NETO2,SERPINE1,SLC44A1,SMAD7,TLN1,ZEB1
benzyl isothiocyanate		chemical - endogenous non-mammalian		0,703	4,08E-02	AIFM1,BAK1,CCNB1,CDC25C,EGFR,FOS,MET,PTGS2,SERPINE1,VCAM1,ZBTB4
omeprazole		chemical drug			4,08E-02	A2M,CCN2,CDKN1A,EGR1,EPAS1,FOS,HDAC7,ITGA6,POR,TSPAN7,WFDC1
NFAT5		transcription regulator		0,659	4,11E-02	C1QTNF1,C2,CD44,CFL1,CHEK2,COL4A1,CXCL16,DAXX,FABP3,HSPA2,IGFBP7,IL18R1,ITGA1,ITGB3,JAM2,MYLK,NFKBIA,NRG1,PRSS35,PTGES,PTGS1,RPA1,S100A4,SGK1,SLC6A6,SLC7A2,TRAF1,VCAM1
epoprostenol		chemical - endogenous mammalian		1,165	4,12E-02	EGR1,FOS,PTGS2,RAC1,SERPINE1
GON4L		transcription regulator			4,12E-02	CCNA2,CCNB1,CCNB2,CCND2,MYB
TMPRSS6		peptidase	Activated	2,215	4,12E-02	BMP6,CDH2,CDKN1A,IREB2,SERPINE1
YTHDF1		other		0,492	4,12E-02	CDC25B,DDB2,E2F8,SMAD3,TGFBR2
withaferin A		chemical reagent		0,308	4,12E-02	CDKN1A,CFLAR,DES,PTGS2,SERPINE1
YWHAG		other			4,12E-02	CCT6A,HYOU1,RAPSN,TP53,UTRN
CGB3 (includes others)		other		-0,392	4,12E-02	DUSP6,PTGS2,SGK1,TNFAIP6,WNT5B
FZD7		G-protein coupled receptor		-1,342	4,12E-02	CD44,GCLC,GSS,JAG1,SLC7A11
miR-148a-3p (and other miRNAs w/seed CAGUGCA)		mature microRNA		-0,348	4,12E-02	DUSP1,EGFR,RPS6KA5,TGFBR2,UBASH3B
BDKRB2		G-protein coupled receptor		0,360	4,12E-02	BDKRB1,CCN2,CD44,PTGS2,TP53
SP2	-1,330	transcription regulator			4,12E-02	CDKN1A,FOS,PTGS1,SERPINE1,SERPINH1
CTSK		peptidase		0,447	4,12E-02	CDKN1A,CDKN2A,NLRP3,PPARG,PTGS2
FURIN		peptidase		-0,447	4,12E-02	ADAMTS3,BDNF,GNPTG,PTGFR,PTGS2
RHOB		enzyme		-0,440	4,12E-02	CDKN1A,EGFR,ITGB3,PTGS2,TGFBR2
zinc protoporphyrin IX		chemical - endogenous mammalian		0,447	4,12E-02	CDKN1A,FLT1,GCLC,MET,PTGS2
GLI3		transcription regulator		1,749	4,13E-02	ALDH1A2,BMP4,CCND2,DUSP1,EBF1,EGR1,EMX2,FGF5,FOSB,GREM1,H2AX,HOXA4,HOXD11,JUNB,NFKBID,OSR1,PVR,SALL1,SFRP1,SMAD3,STMN1,WNT5A
lipofermata		chemical reagent		-0,115	4,14E-02	ACOX2,ATF3,CALR,CCN2,CPT1A,FGF2,PPARG,PPARGC1A
MEF2		group			4,14E-02	LDHB,MEOX2,MYH11,NR4A1,PDE3A,PPARGC1A,PTGS2,STAR
CDH11		other		0,788	4,14E-02	CCN5,CD9,MBD2,MMP7,PTK2B,RAC1,S1PR3,VEGFD
CDKN2B	-1,680	transcription regulator		0,707	4,14E-02	ASNS,BCAT1,CTH,GOT1,GOT2,PSAT1,PSPH,SERPINE1
Rhox5		transcription regulator		-0,104	4,14E-02	CA3,HPRT1,JAZF1,PPARG,PPARGC1A,TMEM176A,TMEM176B,UNC5C
IFNA2		cytokine		0,754	4,15E-02	ATF5,C1R,C1S,CDKN1A,CDKN2A,CDKN2B,CNP,CORO2A,EPB41L3,FBXO8,FGF2,GEM,GNAS,GOT1,IFI27L2,IFI6,IFIH1,IFIT1,IL2RA,IRF9,LAPTM4B,LY6E,LYN,MET,PHF11,PML,PPP1CA,SOCS3,SP100,TAP1,TBX21,TDRD7,TLR3,TP53,TRIM14,TRIM21,UBA7,USP18,VCAM1,VEGFC
HNF1B		transcription regulator		1,235	4,15E-02	BHLHE40,CA2,CCDC80,CD44,CITED2,CLDN1,DUSP1,EPS8,F11R,FZD1,GATA6,ITGA3,JAG1,MET,MMP7,PLAU,PLAUR,PLEK2,PODXL,PTPRM,S100A3,S100A4,SERPINH1,SLC29A1,SULF1
CpG ODN 2006		chemical reagent		0,699	4,17E-02	ACTR3,ADA,ARPC4,CASP8,CCND2,CD55,CSK,DOCK10,EXO1,EZR,FEZ1,FOS,HCK,HDAC9,HEXIM1,HSPD1,IFI6,IFIH1,IFIT1,IL15RA,IL2RA,IRF9,LGALS1,LYN,MLH1,NRAS,PHB1,PIM1,PRKCB,PSMA2,PSMB5,PSMC3,PSMC4,PSMC5,PSME3,SFPQ,SP100,TNFAIP6,TNFSF18,TP53,TRAF1,USP18,VCAM1,VRK2,ZC3H12A
ITGA5		transmembrane receptor		-0,075	4,18E-02	CD44,CDH2,CDKN1A,ENPP2,FOS,HOXB9,IGF2,IGFBP2,JUNB,PLAU,PLAUR,TGFBR2
CITED2	2,180	transcription regulator		-0,849	4,19E-02	ADM,AIG1,ANGPTL4,ASAP3,CDKN2A,CDKN2B,CPEB4,CRIM1,DAXX,DUSP1,ENDOD1,ENTPD1,FGF5,FLT1,GADD45B,GATA6,HOPX,IFIH1,IRF2,IRF9,MLKL,NRAS,NUB1,OTUD1,PCMTD1,PDE7B,PFKFB3,PHF11,PIM1,PLAU,SAT1,SERPINB2,SLC1A3,STX3,TOP1,TTC39B,VEGFD,VRK2
Igm		complex			4,19E-02	BAK1,CCNA2,CCND2,CD44,CDKN1A,CDKN2A,CFLAR,CYCS,DAXX,EGR1,IL2RA,PIM1,TP53,TRAF1,TRAF5,UGCG
INS		other		1,749	4,20E-02	ACACA,ACADL,ADM,ALDH3A2,AMOTL2,CCN1,CCN2,CDKN1A,CIDEC,CITED2,CPT1A,DUSP1,EGR1,EGR2,FASN,FOS,FOSB,GABARAPL1,IER2,IGF1R,IGFBP2,JUNB,NDUFV1,NR4A1,PPARG,PPARGC1A,PTGS1,PTGS2,SLC1A3,SMPD1,TP53,UGCG
SOX4		transcription regulator		1,216	4,21E-02	ADAMTS4,CACNA1H,CCN3,CDH2,CEMIP2,DDAH2,EIF4E3,EMP1,ENTPD1,FHL1,FOS,GLDC,GRIA2,HDAC8,IGF2,KANK1,KDM7A,LMO7,MAP4K5,MARCKSL1,MMP11,NCAM1,NREP,NRP1,PLXND1,PNP,SEL1L3,SEMA3F,SLC2A6,SNX10,TES,TIAM1,TMEM176B,TMEM98,TUBB2B,UCHL1
IL1		group	Activated	2,716	4,22E-02	ACACA,ADAMTS4,BDNF,BHLHE40,BMP2,C2,CD55,CDKN1A,CEBPD,CFB,CPT1A,CYP27A1,DUSP1,EGFR,EGR1,FOS,GFAP,IGF1R,IL1R1,IL2RA,IL33,INHBA,KIT,LAMB2,LRP1,MAP2K3,MMP7,NCOA1,NRG1,NRP2,PDGFA,PDGFRA,PLA2G4A,PLD1,PPARG,PPARGC1A,PTGS1,PTGS2,RBP4,S100A3,SDC4,SERPINB2,SERPINE1,SOCS3,TNFAIP6,TNFRSF1B,TP53,TRAF3IP2,UGCG,VCAM1,WNT5A
EPO		cytokine		0,770	4,22E-02	ALX1,BCL6,BDNF,BMP4,BTG1,CA2,CCND2,CDKN1A,DES,EGR1,FGF2,FOS,FOSB,FXN,GATA4,GSPT1,H2AZ1,HMGN2,ID2,IGF2,ILF2,JUNB,KAT2B,KIT,KMT2A,KPNA2,LAPTM5,LY6E,MLH1,MYB,N4BP2L1,NFE2,NFIB,NFKBIA,NR3C1,PAX6,PIM1,PRKCB,PTGS2,RCC2,SEC22B,SMAD7,SOCS3,SSRP1,STRADB,TIE1,TOP1,TP53,TSN,UGCG,VEGFC
HOXD10		transcription regulator		0,283	4,23E-02	CAPN6,CCNA2,CCNB1,CD44,DOT1L,EZR,GCNT1,HEBP1,ITGA3,MAOB,PAK1,SERPINE1,TFPI,TTC3,WDR5
GDNF		growth factor		-0,397	4,23E-02	BDKRB1,BDNF,EGR1,EGR2,EIF4A2,ETV4,FOSB,GFAP,HSD11B2,ITGA6,KIT,LGALS1,NNAT,PAX6,STC1
FKBP10		enzyme		-1,116	4,23E-02	ADAMTS4,BDKRB1,C1QTNF1,CLEC11A,COL15A1,COL18A1,COL3A1,COL8A1,CRLF1,INHBA,PRNP,PTGS2,SERPINE1,SLC16A2,TNFAIP6
HDL		complex		-0,342	4,24E-02	AGTR1,ATF3,ATP5F1B,CYC1,GFAP,ITGAV,ITGB3,PPARGC1A,PTGS2,RAC1,SIAH2,STAR,VCAM1
CDK9		kinase		0,280	4,24E-02	ANKRD37,CCNB1,CCND2,CDKN1A,FGG,FOS,HNRNPH1,MYBL2,NFKBIA,PPARG,PPARGC1A,PTBP1,WNT5A
mir-30		microRNA		0,671	4,24E-02	ARID5B,CCN2,CDKN1A,CDKN2A,GADD45A,ITGA2,ITGB3,MYBL2,NEDD4L,SERPINE1,SMAD2,STK39,TP53
mir-210		microRNA		-0,137	4,24E-02	ACVR1B,ATP11C,BDNF,CCN2,CDCA7L,CDH2,CDKN2A,COL4A2,COX10,CPEB2,DDOST,EPHA3,HOXA1,INHBB,KIAA0930,LEF1,MDGA1,NCAM1,NDUFA4,SMCHD1,STMN1
conjugated linoleic acid		chemical drug		0,282	4,25E-02	ANGPTL4,DUSP1,FOS,GCLC,JAK1,NLRP3,PPARG,PPARGC1A,PPARGC1B,PTGS2,SOCS3,SRSF1,TP53,VEGFD
TBP		transcription regulator			4,25E-02	ASNS,CDKN1A,EDNRA,FOS,GATA4,GTF3C2,IGF1R,IGF2,MANF,MEOX2,NFKBIA,PDE6B,PPARG,PTGS2
RNF2		transcription regulator		-1,026	4,25E-02	ALX1,CCND2,CDC14A,CDKN1A,CDKN2A,GATA4,GATA6,HEY2,HOXB3,HOXB4,HOXB6,HOXC5,PDGFRA,TP53
Sn50 peptide		chemical toxicant		1,204	4,25E-02	CCN2,CYP27B1,LIPG,MMP7,MTDH,PPARG,PTGDS,PTGS2,SERPINE1,SLC1A3,SLC8A1,STC1,TP53,VCAM1
SMARCA5		transcription regulator		-0,816	4,29E-02	ARMCX1,ATP2B4,BCL6,CCND2,CD44,CDKN1A,CORO2A,ESM1,FKBP5,GPRC5B,GRIA3,HES1,IL2RA,IL7R,KIT,LFNG,LYN,MAST4,PHLDA1,PLXND1,SNX10,SYNGR1,TMEM176B,ZMAT3
MAX		transcription regulator	Inhibited	-2,425	4,36E-02	AEBP2,APEX1,BCL6,CCNB1,CCND2,CDKN1A,CDKN2B,CYCS,EBF1,EZH1,GADD45A,GADD45B,GLYR1,ID2,KLF10,MTHFD1,RCC1,SERINC3,TMEM126A,TSC2
KDM1A		enzyme	Inhibited	-2,619	4,36E-02	A2M,ADM,ARHGDIB,ASF1B,ATAD2,ATF3,BMP2,C1QB,CAPG,CCNA2,CCND2,CD9,CDA,CDKN1A,CENPF,CLCN2,CRYM,CTSD,CTSS,CXCL16,E2F8,EBF1,ELL2,FASN,GATA4,GATA5,GFAP,HSPB8,ID2,IGF1R,IGFBP2,KRT18,LATS2,LTC4S,MSX2,MYBL2,MYO1B,ONECUT2,OSMR,PDCD1,PDE2A,PDE3A,PHF11,PRNP,PSAT1,PTGR1,RCOR2,RUVBL1,SELENOP,SERPINE1,SFRP1,SFRP4,SLC43A3,SLC4A2,SLC50A1,SMAD7,TAP1,TCN2,TGIF1,TRIM21,USP18,VCAM1,ZBTB20
H1-6		other		-1,606	4,47E-02	AGTR1,CSTF1,DOT1L,DUSP16,FOS,HSPA4,IGF2,MAN2B1,MARS1,MIX23,PCCB,PHB2,PHLDA1,RILPL1,SERINC3,SMARCE1,THAP1,TMEM230,TMEM53
F2RL1	-1,450	G-protein coupled receptor		1,543	4,47E-02	ATF3,BDNF,CCN1,CCN2,CTSD,DUSP6,F2RL1,FGF5,FOS,IL31RA,NPY1R,OSMR,PELI1,PKIB,PTGS2,SERPINB2,TSPAN15,VEGFC,VGF
H1f1		other		-1,606	4,47E-02	AGTR1,CSTF1,DOT1L,DUSP16,FOS,HSPA4,IGF2,MAN2B1,MARS1,MIX23,PCCB,PHB2,PHLDA1,RILPL1,SERINC3,SMARCE1,THAP1,TMEM230,TMEM53
DLL1		enzyme		0,165	4,47E-02	CCN2,CDH2,CDKN1A,EFNB2,HES1,HOXB6,JAG1,LFNG,MYH11
FOSB	10,710	transcription regulator		0,208	4,47E-02	BDNF,FOS,FOSB,GRIA2,INHBA,PPARG,SERPINB2,SERPINE1,SMAD3
NRXN1		transporter			4,47E-02	CD47,COL4A6,F11R,FBLN5,GFAP,MGP,NPTN,ONECUT2,SLC1A3
TAS4464		chemical drug		1,354	4,47E-02	BCL6,CDKN1A,CFLAR,EGR1,FOS,GADD45A,IDH2,PLK1,SLC7A5
Mek		group		-0,204	4,54E-02	ACAT1,B3GALNT2,B4GALT6,BCAM,CCN2,CCND2,CD164,CDH2,CDKN1A,CDKN2A,CELSR2,CLU,CRYAB,DUSP6,EGR1,EGR2,EPAS1,ESR1,ETV4,FASN,FGFR1,FKTN,FOS,GPC1,GPM6B,HAS2,HOMER1,ID2,IER2,ITGA6,ITGB3,JUNB,LAMB2,LMBRD1,MAF,MAFF,MANSC1,MCOLN1,NR4A1,PAX6,PAX8,PDGFRA,PHLDA1,PODXL,POLR3G,PPARGC1A,PTGS2,PTPRM,SERPINE1,SLC20A1,SLC43A3,SLCO4A1,SPRY1,SPRY4,STIM1,STON1,TOP2A,TP53,TSC2,TSPAN13,VEGFC,ZEB1
BDNF	-4,110	growth factor		1,275	4,63E-02	ACOT7,APEX1,ARIH1,BDNF,BHLHE40,BMP2,CAMK2A,CCN1,CCND2,CDKN1A,CSPG4,DNAJC21,DUSP1,DUSP6,EGR1,EGR2,ELOVL6,FLNB,FOS,FOSB,FSCN1,GAD2,GFAP,GNAI1,GNAO1,GPS1,GRIA2,HIVEP1,HOMER1,HSPA2,INHBB,ITGB5,ITPR1,KLF10,KLF4,LAMB2,LGALS1,MAPK8IP3,NCAM1,NELL2,NMB,NR4A1,P4HA1,PFKFB3,PTBP1,RGS4,SERPINH1,SFRP1,SYN1,SYN2,TIAM1,TRIB2,TTC3,VAMP2,VGF,WNT2
PDGF-AA		complex		0,753	4,64E-02	BDNF,CDKN1A,FGF2,FOS,GFAP,PDGFA,PDGFRA
EIF4G2		translation regulator		0,378	4,64E-02	CCND2,CDKN1A,CTSD,IGF2,KLF4,KRT19,PTGS2
CCK		other		0,037	4,64E-02	CFLAR,EEA1,EGR1,FOS,GFAP,MET,TPD52
FGF4		growth factor		-0,692	4,64E-02	CD68,CDKN1A,FOS,FOXO3,FOXO4,JAG1,MSX1
MAT1A		enzyme		-0,162	4,64E-02	ACADL,BAK1,CYCS,EGR1,KRT18,PHB1,UQCRC1
LTBP1		other		1,325	4,64E-02	ICAM2,PIM1,SERPINE1,SMAD2,SMAD3,SMAD7,TBX21
Mir200		group		-1,252	4,64E-02	AP1S2,COL3A1,LRP1,SEC23A,SERPINH1,TRIM2,ZEB1
DLX5		transcription regulator		0,436	4,64E-02	ARX,CITED1,FOXL2,GAD2,PLAGL1,TMEM30B,UNC5C
IREB2	-1,360	translation regulator		-0,243	4,64E-02	ACO2,CYCS,EPAS1,FXN,LDHB,NDUFS1,TP53
NPPA		other		-0,285	4,64E-02	ADM,CDKN2A,DUSP1,EGR1,NPR3,PTGS2,TP53
chrysotile asbestos		chemical toxicant		-1,912	4,64E-02	CCNB2,CDC20,CKS2,CTSS,DNAJC3,GCLC,TP53
promegestone		chemical drug		0,620	4,67E-02	BCL6,BTG2,CCN2,CDKN1A,CTSD,EGFR,ENO2,FKBP5,GAL,HSD11B2,IL1R1,INHBB,NCOA1,NET1,NFKBIA,SGK1,ZBTB16
SKP2		other		0,837	4,69E-02	CCND2,CDH2,CDKN1A,CDKN2A,FOXO3,PAX8,PHB2,S100A4,USP18,ZEB1
NFYC	-1,300	transcription regulator			4,69E-02	ARID4B,CCNB1,CCNB2,CDCA8,CDKN2A,EMX2,PGM3,SGK1,SHOX2,YBX3
ELF4		transcription regulator		1,980	4,69E-02	CA2,CDKN1A,CDKN2A,DUSP1,KIT,KLF4,MANF,MAPKAPK3,NDUFS8,TP53
EWSR1	-1,540	other		-0,739	4,69E-02	ACKR3,CHEK2,DLGAP5,F2RL1,FOS,KIF20A,KIT,PBK,PCDH17,TOP2A
CLDN7		other		-1,257	4,72E-02	ABLIM1,ANXA3,ARHGDIB,ATP5MC1,C1S,CBX2,CCN2,CD68,CLIP4,IFI6,IGFBP7,MCU,MRPL40,MRPS15,NETO2,NRG1,PRNP,PRSS23,PSMG2,SLC35B1,SLC66A3,SLCO2A1,TPK1,TSPAN12
IL1RN		cytokine	Inhibited	-2,242	4,72E-02	ATF3,BDKRB1,CD44,CDKN1A,CTSS,CYLD,EIF2AK3,ERAP2,HDAC9,IFI6,IFIH1,IRF9,LGALS9,LIFR,PELI1,PML,PTGS2,SERPINE1,SP100,STAR,TP53,USP18,VEGFC,ZNF81
IL10RA		transmembrane receptor	Activated	2,011	4,76E-02	AKT3,ANKH,ARG2,ASPN,BMP2,BMP4,CA2,CACHD1,CCN1,CCN3,CFB,CSRP2,CTH,DDHD1,DPT,ECM1,EFEMP1,FERMT1,FHL1,GAS6,GHR,GSTM1,IL15RA,INHBA,LMO4,LTC4S,MAOB,MLKL,MSRB1,MYB,NDRG2,OGN,P3H2,PCOLCE,PDCD1,PDE2A,PDGFRA,PPARGC1A,PROCR,PSMB8,REPS2,S1PR1,SELENBP1,SLC2A6,SLC7A11,SOCS3,SORBS2,SPON1,TAP1,TGM3,TMEM30B
SMAD1		transcription regulator		1,502	4,82E-02	ALPL,BTG2,CCN2,CDKN1A,CDKN2B,COL4A1,GADD45B,GFAP,PDGFA,SMAD7,VCAM1
isoprenaline		chemical drug	Activated	2,470	4,82E-02	ABLIM1,AEBP2,CCN2,DNM1L,FOS,IER5,LGALSL,MAP1LC3B,NR4A1,SMAD3,SNX10
N-formyl-Met-Leu-Phe		chemical reagent		1,036	4,82E-02	ACTL6A,ANLN,CAPG,IVNS1ABP,KIF11,MMP8,NDE1,NFKBIA,PTGS2,RAC1,TAGLN2
methylmercury		chemical toxicant		-0,258	4,82E-02	ARHGAP18,ATF5,CCNG1,CD47,CDK6,CITED2,COL3A1,ECE1,EGR1,ID2,NCKAP1,NDUFS1,PDCL3,PLD1,PLS3
PKD1		ion channel		-1,497	4,83E-02	ACOX2,ADCY7,ALDH1A1,ALDH8A1,ALG6,AMOTL2,BCAT1,CCN1,CCN2,CDC42BPA,CDKN1A,CPEB3,CXCL16,DENND2B,EGFR,ENPP5,EZH1,FGFR1,FOSB,GATM,GLDN,GREM1,HDAC9,IER2,JAKMIP2,KRT18,MCUB,NAPEPLD,NIPAL1,PKNOX2,PML,PRKCB,RPS6KA5,SEPTIN7,SLC8A1,TBC1D4,TNS1,VPS13B
Ifn		group		1,161	4,85E-02	BCL6,CASP8,CD44,FOS,IFIH1,IFIT1,IL15RA,IL1R1,IL33,MAVS,NUB1,PML,PTPRJ,SERPINE1,SP100,STAR,TAP1,TLR3,TP53,TRIM21
DSCAML1		other		1,342	4,85E-02	BMP6,EGFR,GADD45G,IPO4,KCNJ2,KLF4,NEFH,NOTCH3,NTNG2,PCDH17,PDGFA,PLD1,PRKCB,SEMA3F,SEMA4G,SEMA7A,SFRP1,SNCAIP,TUBA4A,VGF
E2F2		transcription regulator		-1,637	4,87E-02	CCNA2,CCNB1,CCNB2,CDKN1A,CDKN2A,CDKN2C,ECE1,MCM10,MLH1,MYB,MYBL2,SERPINE1,TP53,UXT
IKZF3		transcription regulator	Inhibited	-2,673	4,87E-02	CALHM5,CD68,CEMIP2,CITED2,IFI6,KLF4,OTUD1,PROS1,S100A16,SEMA5A,SHISAL1,SIPA1L2,SMAD3,SPSB1
oxaliplatin		chemical drug		-0,333	4,87E-02	AIFM1,CDKN1A,CFLAR,CHEK2,EGFR,FXYD3,GFAP,H2AX,MMP7,SAT1,SMC1A,TOP2A,TP53,UGGT1
Mir122a,b		group	Inhibited	-2,198	4,88E-02	ARHGAP32,CCN1,CCN2,CCNG1,CD68,IGF1R,NR3C1,PLAUR,PPP2R3A,PTGS2,PTPA,TP53
MEN1		transcription regulator		-0,798	4,88E-02	CASP8,CCNB2,CDKN1A,CDKN2B,CDKN2C,FKBP5,FOS,HOXC8,IGFBP2,INHBB,PTN,TGFBR2
nitroprusside		chemical drug	Activated	2,487	4,88E-02	ADM,BDNF,CFLAR,DUSP6,EGR1,FLT1,FOS,HSD11B2,PPARGC1A,PTGS2,SLC1A4,TP53
Ca2+		chemical - endogenous mammalian	Activated	2,786	5,05E-02	ANKH,APEX1,ATF3,BDNF,CALR,CCN1,CCND2,CDKN1A,CEBPD,CRY1,CYP1B1,CYP27B1,DES,DUSP1,EGFR,EGR1,FASN,FGF2,FOS,GAD2,GRK5,HOMER1,HOXA1,IGF1R,IL33,ITGA3,ITGA6,ITPR1,JUNB,KLF4,MGP,MMP7,MYB,NFKBIA,NR4A1,ORAI1,PEBP1,PLS3,PPARG,PPARGC1A,PTGS2,PYY,SERPINB2,SERPINE1,SGK1,STAR,STC1,STIM1,UGCG,VCAM1,VEGFD
Perm1		other		-1,941	5,10E-02	ATP5F1B,COX5A,IDH2,IDH3B,NDUFS1,NDUFS8,NDUFV1,PPARGC1A
phenylephrine		chemical drug	Activated	2,108	5,12E-02	COL3A1,DUSP1,E2F4,EDNRA,EGFR,EGR1,FHL1,FOS,GATA4,GCLC,NDUFV1,NRG1,PDCD5,PLAGL1,PRKCB,PTGS2,RAPGEF3,RGS4
FOXL2	-2,800	transcription regulator	Activated	2,157	5,25E-02	ATF3,BMP2,CDKN2A,CLU,CYP26B1,ESM1,FOS,GPRC5B,INHBA,MAFF,MYB,PPARGC1A,PPP1R15A,PTGS2,S1PR1,SERPINB2,SPRY1
RAC1	-1,420	enzyme		-1,787	5,37E-02	ATF3,BCL6,CCN2,CDH2,CYLD,DUSP1,ESR1,FGF2,FOS,GSN,GSPT1,HOXA1,HSD11B2,IL33,ITGA6,KLF4,PAK1,PLAUR,PTGS2,RAC1,RAC3,VCAM1,WNT5A
MGA		transcription regulator	Inhibited	-3,207	5,56E-02	AEBP1,ARSA,BTG2,EPAS1,ITGA1,KCTD11,L3MBTL2,MGST1,NREP,RNF157,SELENOP,TCN2,TRIB2,ZCWPW1
EDNRA	2,350	transmembrane receptor		1,982	5,60E-02	COL3A1,ECE1,FOS,PTGS1,PTGS2
MAP3K8	4,520	kinase	Activated	2,840	5,77E-02	ADCY7,CACNB3,CASP8,CEBPD,CFLAR,DUSP6,EGR1,ETV4,FLNB,FOS,FSCN1,GPR176,IER5,IGF1R,INHBA,JUNB,KDM4A,NR4A1,PPARGC1B,PTGER4,PTGS2,SIX1,SLCO4A1,SOCS3,TBX21,TUBB2B,UBE2B,ZC3H6
Z36		chemical reagent		1,890	5,79E-02	ASNS,CDKN1A,CREBRF,EIF2AK3,MAP1LC3B,PPP1R15A,ULK1
LINC01139		other	Activated	2,000	5,83E-02	ANGPTL4,ANKRD37,BHLHE40,EGR1
BCL11A		transcription regulator		-1,960	5,83E-02	EGFR,ESR1,GADD45A,ITGA6
RPS6KA4	-1,530	kinase		1,992	5,83E-02	DUSP1,FOS,IL2RA,JUNB
TGFBR1		kinase	Activated	2,614	6,11E-02	ALX1,BHLHE40,BMP4,C1QB,CCN2,CDH2,CDKN1A,CFB,EGR2,FBLN5,HAS2,ITGB5,JAG1,KLF4,OSR1,PRKCB,PTPRK,SERPINE1,SMAD7,STAR,VEGFC,ZFP36
LYN	1,940	kinase	Inhibited	-2,224	6,18E-02	BAK1,BDNF,CCNA2,CDKN1A,CDKN2A,CFLAR,CYCS,DAXX,EGR1,ITPR1,MITF,NFKBIA,SOCS3,TRAF1,TRAF5
TEAD2		transcription regulator	Activated	2,111	6,50E-02	ADM,AK5,ARID5B,CCN1,CCN2,COL3A1,EDNRA,LIMCH1,PCDH18,SH3BP4,SULF1,TP53
CAB39L		kinase	Inhibited	-2,021	6,51E-02	ATP6V0E1,CDKN1A,COX5B,NDUFA12,NDUFA13,NDUFA4,NDUFB2,NDUFS6,UQCR10,UQCRQ
WWTR1		transcription regulator		1,811	6,78E-02	AK5,AMN1,ANGPTL4,BMP2,BMP4,CCN1,CCN2,CCNA2,CD44,CDKN1A,EGFR,EMP1,ESR1,FASN,HES1,ID2,IFIH1,IL7R,INHBA,IRF9,LATS2,NXPH4,SERPINE1,SMAD7,STAR,VCAM1
KDM5A		transcription regulator	Activated	2,746	6,78E-02	ACO2,CD55,CERT1,CHCHD3,DMPK,FXYD1,GADD45GIP1,HOMER1,IDH3B,MAP2K3,MAPK4,MRPL11,MYL6B,NDUFA10,NDUFA13,NDUFA2,NDUFA4,NDUFV1,PARK7,PDE2A,PDE3A,PIM1,TIMM22,TXN2,UQCRC1,UQCRQ
mibolerone		chemical drug	Inhibited	-2,689	6,78E-02	ACACA,ALCAM,ARF4,BMP6,CALR,CCDC80,CLEC11A,CLU,CYP4V2,DNAJB11,EIF4A1,FASN,FHL1,FKBP5,GADD45G,GOT2,HSD17B11,HYOU1,KLF10,NANS,SPARCL1,SRM,STMN1,TIMP3,TOP2A,USP18
CASR		G-protein coupled receptor	Inhibited	-2,032	7,05E-02	ANLN,BUB1B,CCNB1,CCND2,CD44,CDC20,CENPA,COL4A1,COL4A2,DCTPP1,EGFR,EGR1,GADD45A,GADD45G,GATA4,GATA6,H2AZ1,KIF11,LGALS1,PPARG,PPP1CA,PRC1,PTGS2,RAC1,SOCS3,SPAG5,TPX2
1,2-dithiol-3-thione		chemical reagent	Inhibited	-2,522	7,07E-02	CCT3,CCT7,CHORDC1,CTSD,DNAJB11,DNAJC3,EIF6,EPHB4,FKBP5,FXYD1,GCLC,GHR,GSPT1,GSTA3,GSTM1,HACD3,HM13,HPRT1,HTATIP2,LGALS8,LY6E,NARS1,NCKAP1,NOCT,PSAT1,PSMA2,PSMA7,PSMB5,PSMC3,RRS1,RUVBL1,SEC23A,SEC61A1,SERINC3,SLC16A2,SLC35B1,SRXN1
EIF4EBP2		translation regulator		-1,764	7,11E-02	CEBPD,EGR1,GRIA2,NFIL3,PPARG,PTGS2,SERPINB2
Collagen type I (complex)		complex		-1,763	7,12E-02	CDH2,CDKN2A,FOXO3,HDGF,ITGA1,ITGA2,ITGA3,ITGAV,PLAU,PRRX1,PTGS2,RAC1,RECK,TP53
corticosteroid		chemical drug		1,912	7,28E-02	CALM1 (includes others),CST3,DHX15,DUSP1,FKBP5,MAFF,NPY1R,NUP205,PPARG,PTGS1,SERPINB2,SLPI,SRGN
leukotriene C4		chemical - endogenous mammalian	Activated	2,231	7,35E-02	EGR1,EGR2,FOS,PTGS2,VCAM1
asciminib		chemical drug	Activated	2,233	7,35E-02	ATAD2,DCTPP1,E2F8,HSF1,SMC1A
PDLIM2		other	Inhibited	-2,065	7,50E-02	ALX1,CDC25C,CEMIP,CITED2,ENPP2,F2RL1,FXYD6,GHR,GSTM1,HACD4,KIT,NPR3,NR2F1,PHLDA1,RASGEF1A,SLC43A3,SRGAP1,TNS1,YPEL3
ZMPSTE24		peptidase		-1,972	7,52E-02	ATF3,BTG2,CDKN1A,FGL1,GADD45A,GADD45B,GADD45G,GHR,IGF1R,NLRP3,SOCS3
SPHK1		kinase		1,984	7,52E-02	CCN2,CDKN1A,CDKN2A,EGR1,IL33,PTGES,PTGS2,SERPINE1,SOCS3,TP53,TRAF1
H-7		chemical - kinase inhibitor	Inhibited	-2,427	7,55E-02	ECE1,EGR1,FOS,JUNB,PIM1,SERPINE1,SMAD3,STAR,TP53
ADCYAP1		other	Activated	2,369	7,65E-02	ACAT1,BCAM,BDNF,BMP6,BTG2,CCNA2,CEBPD,CFL1,COL3A1,DDHD1,EGR1,EGR2,ENPP2,FOS,GABRB2,GALNT7,GFAP,GRK5,H2AZ1,HK1,IDH2,LAMA1,MAPK4,MAPK8IP3,NFKBIA,NPR3,NPY1R,NSDHL,P2RY2,PDE10A,PLAGL1,POR,PPP1R3B,RAB3IP,SERPINF1,SLC1A3,SOCS3,TCF4,TFPT,TTYH1,TUBB2B
RIPK2		kinase	Activated	2,386	7,66E-02	ACACA,ACADL,CARD6,FASN,IFIH1,IFIT1,IL33,IL7R,IRF9,LMO4,MARCKSL1,NFKBIA,PPARGC1A,PTGES,RICTOR,SLC2A6,TANK,TNFAIP6,TP53,TRAF1,TRIM14,TRIM21,TRIM38,USP18,VCAM1
calphostin C		chemical drug		-1,851	8,00E-02	CDKN1A,CLU,DUSP1,ECE1,FOS,IGF1R,KIT,MAOB,PLAU,PPARG,PTGS2,S1PR1,STAR,TP53
OICR-9429		chemical reagent		1,994	8,05E-02	AURKA,CCNA2,CCNB1,PLK1
HPI-1		chemical reagent		-1,934	8,05E-02	APAF1,BAK1,KIT,TP53
LNX2		other		1,982	8,05E-02	HES1,HEY2,JAG1,LFNG
MFGE8		other	Inhibited	-2,000	8,05E-02	CCN2,CDH2,COL3A1,FGF2
pepstatin		chemical - protease inhibitor		1,964	8,05E-02	BMP2,CD151,CD9,MAP1LC3B
MYCL		transcription regulator	Inhibited	-2,708	8,07E-02	ATP5F1D,CDC20,COX7A2L,DOCK7,FARSA,HSPD1,LUC7L3,MARS1,NARS1,P2RX5,SENP5,TARS1,TIMM23,TOP1,UCK2,USP18,YARS1
ELK4		transcription regulator	Activated	2,190	8,16E-02	CDKN2A,EGR1,EGR2,FOS,JUNB,NR4A1
geldanamycin		chemical drug		-1,914	8,20E-02	ACACA,APAF1,AURKA,CACYBP,CASP8,CDKN2AIP,CDKN2C,CEBPD,CFLAR,CHORDC1,CLU,CNP,COX18,DHX9,DLGAP5,EGFR,EWSR1,FASN,FAT1,FGFR1,FKBP5,FUS,GNAO1,H2AX,HACD3,HSF1,HSPD1,IGF2R,KNL1,KPNA2,LSM1,MET,MLH1,NLRP3,NR3C1,PAK1,PARK7,PFN1,PLK1,PSMC3,PTGS2,QSOX1,RAB5A,SMARCA1,SPINT2,STIM1,STK4,TAP1,TP53,TPD52
CLEC4G		other	Activated	2,173	8,43E-02	BMP2,CCN2,CDK6,EBF1,FZD4,IGF2,NOTCH3,PDGFA,SFRP4,TBX21,VEGFC,WNT2
CAV1		transmembrane receptor	Activated	2,149	8,47E-02	ACVRL1,ADAMTS4,CD276,CDKN1A,CDKN2A,CTSD,EGR1,ESR1,FGF2,FOS,INHBA,INHBB,KRT18,KRT19,LRP6,NEDD4L,NR4A1,PLA2G4A,RAC1,SERPINE1,SLC14A1,SLC20A1,SLC25A12,SLC7A2,TFPI,TP53,VCAM1,ZEB1
mir-19		microRNA	Inhibited	-2,644	8,60E-02	CCN2,CCND2,CDKN1A,COX7A1,ESR1,FZD4,HIPK3,LRP6,MAP2K3,SOCS3,TGFBR2
di(2-ethylhexyl) phthalate		chemical toxicant		1,858	8,60E-02	CCND2,CROT,EGFR,EGR1,FOS,FOSB,POR,SLCO2A1,STAR,TSPO,ZFP36
selumetinib		chemical drug		1,789	8,65E-02	CDKN1A,CSK,FGFR1,FOS,FOSB,FOXO3,IGF1R,ITGA2,JAK1,JUNB,LYN,MERTK,MET,MITF,PPARGC1A
PDGFRA	1,670	kinase		1,960	9,35E-02	CDKN1A,FOS,KIT,PDGFRA,TP53
leupeptin		chemical - protease inhibitor	Activated	2,219	9,35E-02	CD151,CD9,IGF1R,IGF2,RGS4
DETA-NONOate		chemical reagent		1,793	9,51E-02	ASAH2,CA9,CDKN1A,DUSP1,FOS,PTGS2,SERPINE1,SOD3,STAR,TAGLN2,TP53,VCAM1
ritonavir		chemical drug		-1,982	9,65E-02	CCND2,CDCA7L,CEP135,CFL1,CRYAB,HMGN2,MAOB,MET,MYB,NCAPH,NUF2,PADI2,PPARG,RACGAP1,RGS10,SC5D,SEPTIN7,SIRT6,SKA3,SLC39A10,TSN,TWF2,USP18,VCAM1,WNT5B
MMP2		peptidase	Inhibited	-2,228	9,96E-02	ACO2,BMP2,CD44,CDKN1A,CITED4,COL18A1,COL3A1,EGFR,IL6ST,ITGA3,LRP1,PIAS1,PPARGC1A,RAC1
SCD		enzyme		-1,824	9,96E-02	ACACA,ACADL,AGPAT4,AGPAT5,ALDH1A1,ALDH1A2,ANGPTL4,ATF3,CD44,CPT1A,CYP1B1,DIO3,EGR1,ELOVL1,ELOVL6,FASN,FOS,GADD45A,IGFBP2,KLF4,LEF1,LIFR,PPARG,PPARGC1A,PPARGC1B,SC5D,SLC16A2,SMPD1,SOCS3,STRA6,UGCG,VCAM1
AURKB	-2,500	kinase	Inhibited	-2,390	9,97E-02	ATF3,CCNA2,CD82,CDKN1A,DDB2,ZMAT3
Ige		complex		1,814	9,98E-02	ADAM8,ARRB1,BAIAP2,BCAT1,BCL6,CCND2,CDK19,CDKN1A,COL18A1,CXCL16,CYCS,DUSP6,EGR1,EGR2,ELMO1,ENO2,FHL2,FLT1,FXYD6,GADD45B,GSN,HSPA9,HSPD1,IL2RA,IL33,IL7R,ITGAV,JUNB,MAP3K8,MAPKAPK3,MARCKSL1,NFKBIA,NFKBID,NRP1,PDGFA,PEBP1,PFN1,PPARG,PPP1R3B,PTGS2,PTPN22,SEMA7A,SERPINB2,SLCO4A1,SOCS3,SRM,STX6,TNFRSF1B,TPM3,TPPP3,TRAF1,TRAF5,UGCG,VCAM1,VEGFC,VMP1
HBA1/HBA2		transporter	Inhibited	-3,162	1,00E-01	ATP5MC1,CYC1,NDUFA13,NDUFA4,NDUFB7,NDUFS8,NDUFV1,SDHA,UQCRC1,VEGFC
miR-450a-5p (and other miRNAs w/seed UUUGCGA)		mature microRNA	Inhibited	-2,333	1,02E-01	COL3A1,EMP3,ESR1,ITGAV,JAG1,SERPINE1,SMAD2,TCF4,ZEB1
laminaran		chemical drug	Activated	2,345	1,02E-01	CLDN1,IL2RA,IL7R,INHBA,PTGS2,SERPINB2,SLC39A8,TNFAIP6,TRAF1
HDAC3		transcription regulator		-1,807	1,03E-01	BMP2,CCNB1,CCNB2,CD55,CD82,CDH2,CDKN1A,CDKN2A,EGFR,ELOVL6,ENPP2,FASN,FOS,LGALS9,MTA2,NFKBIA,PTGS2,SERPINE1,SMAD7,USP18
SIN3A		transcription regulator	Inhibited	-2,449	1,03E-01	ALDH6A1,ARID4B,BCL6,BDNF,CCND2,ESR1,GADD45B,KLF10,NEFH,PTGS2,SERPINE1,SMAD7,TGFBR2
Go 6976		chemical drug		-1,756	1,03E-01	BMP2,BMP6,CD55,CDKN1A,FLT1,FOS,NFKBIA,PLD1,PTGS2,STC1,TP53,TRAF1,VCAM1
lenalidomide		chemical drug	Activated	2,652	1,04E-01	CALHM5,CD68,CDKN2C,CEMIP2,CITED2,DTNA,EXTL2,FZD4,GABRB2,GPR68,IFI6,IFIH1,ITPR1,KCNMA1,KLF4,LEF1,LRP1,LRP6,MAML2,MTAP,MYB,NETO2,NFIB,NRP1,OTUD1,PNP,PPP2R1B,PROS1,PTPRM,PVR,ROR1,S100A16,SEC24A,SEMA5A,SHISAL1,SIPA1L2,SLC7A2,SMAD3,SPSB1,TCF4,TCF7L1,UTRN,WNT4
ERN1		kinase	Inhibited	-2,045	1,04E-01	ACACA,ARF4,ATF3,CDH6,CEBPD,CPT1A,CYP1B1,DNAJB11,DNAJC3,ERO1B,FASN,GOT1,LPCAT2,MAP1LC3B,NARS1,PPARG,PROS1,PVR,SDF2L1,SEC22B,SEC61A1,SERPINB2,SLC20A1,SLC25A28,SLC35B1,SMARCB1,SPCS2,TBCB
Bvht		other		1,807	1,06E-01	ACVRL1,AGTR1,EBF1,GATA4,HOXB6,IGF2,LIMCH1,MSX2,NFE2,PRDM6,SERPINF1,SLC8A1,TCF21,TIE1,TMOD1
CDKN2B-AS1		other		1,982	1,06E-01	CDKN2A,CDKN2B,PTGS2,VCAM1
Ptprd		phosphatase	Inhibited	-2,000	1,06E-01	A2M,CDKN1A,CEBPD,GADD45G
SMOC2		other	Inhibited	-2,000	1,06E-01	AURKB,CCNB1,CENPF,MCM10
miR-378a-3p (and other miRNAs w/seed CUGGACU)		mature microRNA		-1,987	1,06E-01	CDK6,FOXO3,IGF1R,TRAF1
polyamines		chemical - other		1,951	1,06E-01	CD44,PPARG,SAT1,TP53
ROR2	2,580	kinase	Inhibited	-2,000	1,07E-01	ABRACL,AURKA,CCND2,CDC20,CDKN1A,CDKN2B,CHEK2,CYCS,MAP1LC3B,MYB,PPARG,SLC39A14,SMC1A,SPRY4,SRFBP1,SSH1,TRAPPC2L,TUBB2B,WNT5A
bleomycin		biologic drug		1,809	1,12E-01	ACKR3,ATF3,BHLHE40,BMP4,CCN2,CCND2,CD68,CDC25B,CDKN1A,COL3A1,CTSD,CTSS,EGFR,FGFR1,FZD1,GAB2,GADD45A,H2AX,ITGA1,JAG1,JAK1,KLF4,LAMA1,LMNB1,LMO7,MAFF,MAP1LC3B,MMP8,NDN,NR4A1,PLA1A,PPARGC1A,PRPF19,S100A4,SDC4,SEMA7A,SERPINE1,SFRP1,SMAD2,SMAD3,SOCS3,TGFBR2,TIMP3,TP53,WNT5A
Wnt		group		-1,782	1,14E-01	CD44,CDH2,EGFR,GATA4,ID2,LEF1,MSX1,PPARG,PPARGC1A,SIX1
Ro31-8220		chemical drug	Inhibited	-2,506	1,14E-01	CD55,CDKN1A,CLDN1,DUSP1,EGR1,PLD1,PTGS2,SERPINE1,TRAF1,VCAM1
doxifluridine		chemical drug	Activated	2,183	1,16E-01	CCNG1,CDKN1A,GADD45A,RRM2B,TP53INP1
MXI1		transcription regulator		1,964	1,16E-01	APEX1,CCNB1,ID2,MTHFD2,SLC1A4
TBX3		transcription regulator	Activated	2,190	1,16E-01	CDKN2A,E2F8,GATA6,GJA5,TP53
herbimycin		chemical drug	Inhibited	-2,209	1,17E-01	CCN2,CDK6,DUSP1,FOS,IL2RA,JUNB,PLAU,PTGS2,SERPINE1
PITX2		transcription regulator		-1,823	1,17E-01	CACNA1G,CCND2,CDH2,COL8A1,CYP26B1,EGR1,FZD4,FZD9,GADD45A,IDH2,ISL1,ITGAV,KCTD20,LEF1,ME3,NDUFA13,NDUFB7,NDUFS8,PITX1,SATB1,SHOX2,TBX15,TCF21,TXN2,UQCRQ,WNT2,WNT5A
ATF2		transcription regulator	Activated	2,564	1,17E-01	ASNS,ATF3,CCNA2,CDKN2A,DUSP1,DUSP10,EGR1,ENTPD1,FOS,GADD45A,MYLK,PDGFRA,PLAU,PPARG,PPARGC1A,PTGS2,VCAM1
TNFRSF1A		transmembrane receptor		1,851	1,19E-01	BDNF,CCN2,CD44,CD68,CDH2,CDKN1A,CFLAR,CLMP,E2F8,FLT1,GFAP,GHR,ITGB5,LATS2,MMP7,NHSL2,PDGFA,PIM1,PLAU,RGS7,SERPINE1,SOCS3,TBX21,TRAF1,VCAM1
SMARCE1	-1,440	transcription regulator	Activated	2,000	1,20E-01	CCNB1,CENPF,CTSD,CYLD,FOS,SMARCE1
DYRK1A		kinase		1,777	1,20E-01	CCNB1,CDC25C,CDKN1A,E2F8,MYBL2,SERPINE1
CEBPD	2,020	transcription regulator		1,836	1,21E-01	ASNS,B9D1,CCNB1,CCNB2,CDC27,CDKN1A,CEBPD,CLU,FOS,GFAP,MITF,MMP8,PDGFA,PDGFRA,PPARG,PTGS2,SLC5A8,TNFAIP6,TP53,VEGFC
LCN2		transporter	Inhibited	-2,623	1,23E-01	ACTL6A,ANLN,ATF5,BMP2,CAPG,CDH2,ESR1,FASN,GFAP,IVNS1ABP,KIF11,NDE1,PPARGC1A,RBP4,STRA6,TAGLN2
PRKN	2,080	enzyme	Activated	2,063	1,28E-01	CCNA2,CCNB1,CDK6,CDKN1A,EGFR,GATA4,IGFBP2,LEF1,MAOB,MMP7,PLAUR,PTPN5,SDHA,SERPINB2,SERPINE1,TNFRSF1B,TP53
EIF2S1		translation regulator		1,982	1,28E-01	CA9,CFLAR,GADD45A,GCLC,MAP1LC3B,PHLDA1,PPP1R15A,PRKN,SLC6A9,SLC7A11
AGO2		translation regulator		-1,961	1,28E-01	ACADL,ALDH3A2,ASH1L,CDKN1A,FOS,HSD17B10,MIGA1,MITF,SEC24A,STK39
dopamine		chemical - endogenous mammalian	Activated	2,036	1,31E-01	ADRA2C,APEX1,ATF3,BDNF,BTG2,CACNA2D2,CDC14A,CSRNP1,EGR1,FOS,FOSB,GABRB1,GARIN4,GPR68,GPR83,GPRC5B,GUCY1A1,IGF1R,KCNK1,KCNN3,KLF4,NPR3,NR4A1,PDE10A,PDE1B,PPP1CA,SDHA,SLC1A3,STON1,TLN1
N-methyl-D-aspartate		chemical drug	Activated	2,569	1,33E-01	ATP2B4,BDNF,BMAL1,CD47,EGR1,FGF2,FOS,GFAP,HOMER1,PSIP1,PTGS2,SLC1A3
PPIF		enzyme	Inhibited	-2,000	1,34E-01	BMP6,CITED2,FEZ1,H2BC10,HOXD8,INHBB,LRRC8D,MGP,NDN,PDZRN3,PTN,RBM45,SFRP1,SLCO4A1,SPON2,WNT5A
TBK1		kinase		1,957	1,34E-01	BACH1,CDKN1A,FGL2,IFIH1,IFIT1,IFRD2,IL15RA,INHBA,PLA1A,PTGS2,RILPL1,SLCO3A1,TLR3,TP53,USP18,ZC3H12A
PPP3CB		phosphatase		-1,982	1,35E-01	CDKN1A,FOXO3,GADD45A,TP53
MED16		transcription regulator		-1,987	1,35E-01	ANGPTL4,CCN1,CCN2,TGFBR2
F10		peptidase		1,993	1,35E-01	CCN1,CCN2,EGR1,VCAM1
LPAR1		G-protein coupled receptor		1,969	1,35E-01	CCN2,PRKCG,PTGS2,S1PR3
Gm12602		other		-1,982	1,35E-01	BTG2,CGREF1,CRYAB,SERPINB2
PLAG1	3,280	transcription regulator	Activated	2,230	1,38E-01	ATF5,CRLF1,EGR1,ETV4,IGF2,KRT19,PLAG1,PTP4A3,QSOX1,RNASEH1,TRAF1
JAK1	1,490	kinase		1,960	1,40E-01	CDKN1A,ENPP2,FOS,IL6ST,IRF9,JUNB,MAP3K8,OSMR,SLC1A3,SMAD7,SOCS3,TAP1,USP18
DT-061		chemical reagent	Activated	2,236	1,41E-01	APEX1,FASN,HNRNPA1,HSPD1,PHB1
PBRM1		other		1,982	1,41E-01	CCNB1,CCNB2,CDKN1A,CENPF,PLK1
harmine		chemical - endogenous non-mammalian	Inhibited	-2,236	1,41E-01	BDNF,BMP2,FOS,MYBL2,PTGS2
elaidic acid		chemical - endogenous mammalian	Inhibited	-2,385	1,43E-01	ACACA,ACSL3,ALDH1A1,AOX1,ATP5F1B,CD9,ELOVL6,FASN,LPP,NSDHL,PCYT2,PPT1,PRPF19,SC5D,SOAT1,STX12,TFPI,VCAM1
IRF1		transcription regulator		1,831	1,49E-01	ADAM8,APOL3,BAK1,C1R,CASP8,CCNB1,CDH2,CDKN1A,CFB,CTSS,CXCL16,FGL2,GATA6,IFI6,IFIH1,IFIT1,IL33,IRF2,IRF9,MYB,NFE2,PML,PSMB10,PSMB8,PTGS2,SLPI,TAP1,TLR3,TP53,TRIM21,VCAM1
RXRA		ligand-dependent nuclear receptor		-1,911	1,54E-01	ACACA,ACSL3,ALDH1A1,ALDH1A2,ARG2,ASNS,CACNA1A,CCNA2,CCNB1,CDK6,CDKN1A,CDKN2A,CEBPD,CLMN,CLU,CPT1A,CRYAB,CTSS,CYP27B1,ECM1,ENPP5,FABP3,FASN,FGG,FLRT3,FOS,GADD45G,GAS6,GCLC,GSTM1,HAS2,HCK,HOXA1,HOXB3,HOXB4,HSD11B2,ITGB3,MAOB,MGP,MMP11,MYO1E,NRK,OSMR,PC,PDGFA,PES1,PHF11,PLCL1,PLD1,PPARG,PPARGC1A,PPP1R15A,PTGDS,RRP12,S100A4,SAT1,SATB1,SLC12A9,SLC16A2,STAR,STRA6,THAP1,VMP1,ZC3H12A
MYD88		other		1,999	1,56E-01	AGTR1,ALDH1A1,ALDH1A2,AOX1,BCL6,CCN1,CD44,CEBPD,CFLAR,DAXX,DUSP1,EDEM2,EGR1,FOS,HCK,IL18R1,IL7R,INHBA,INPP5D,JAG1,JAK1,MAFF,MAZ,MCM10,MET,MLH1,MMP7,MMP8,MSH3,NFKBIA,NLRP3,PDCD1,PDGFA,PIM1,PLA2G4A,PSMA7,PTGES,PTGS2,SERPINE1,SLC7A2,SLCO3A1,SOCS3,TBX21,USP18,VCAM1,ZC3H12A
CST5		other	Activated	2,173	1,64E-01	ABLIM1,ADSL,ANXA3,ANXA6,CD44,CEMIP,CYBRD1,DHX9,DNAJB11,DNAJB4,DOCK9,EDC3,EMP3,EZR,FHL1,GAR1,GEMIN7,GOLGA2,HNRNPA2B1,HNRNPC,HNRNPH1,HNRNPU,KIF11,MAK16,MYCBP2,NAV3,NDUFB7,NOL9,NR2F1,NR3C1,NRP1,NUP205,PDCL3,PLS3,PPL,RNASEH2B,RRS1,SLC1A3,SLC7A11,SMAD2,SNF8,SRSF1,SSRP1,TARDBP,TGIF1,TOMM40,VARS1,VPS36,WDR77
MYCN		transcription regulator	Inhibited	-2,657	1,65E-01	ABCA6,ABCF2,AEBP2,ALDH1A1,AMOTL2,APEX1,CCN2,CCND2,CDKL5,CDKN1A,CITED2,CLU,COL18A1,COL4A1,COL8A1,CRIM1,EGFR,EIF4A1,EIF5A,EMP1,EZH1,FGF5,GATA4,GATA6,HSPD1,ID2,IGFBP7,INHBA,ITGA2,ITGA3,JUNB,LGALS1,MITF,MSX2,NCAM1,NUCB1,PDLIM1,PGRMC2,PHB1,POLR2L,PRKN,PSMA7,PTPRK,RCAN2,RUSC2,SERPINE1,SHOX2,SULF1,SYT9,TGIF1,TP53,TUBA1B,TUBB,UCHL1,WDR5
CSF2RB		transmembrane receptor		1,982	1,67E-01	CCND2,FOS,JUNB,PIM1
CYB561A3		enzyme		1,982	1,67E-01	ACTG2,ATF5,COTL1,IREB2
IDO1		enzyme	Inhibited	-2,000	1,67E-01	SLC1A4,SLC6A9,SLC7A11,SLC7A5
costunolide		chemical - endogenous non-mammalian		-1,982	1,67E-01	CCNB1,CDC25C,CHEK2,TP53
reserpine		chemical drug		1,964	1,67E-01	EGR1,FOS,GNAO1,GNAS
galactose		chemical - endogenous mammalian		-1,982	1,67E-01	COX5A,CS,FASN,TP53
volasertib		chemical drug	Activated	2,213	1,68E-01	ESR1,EXO1,GADD45A,SMC1A,TOP2A
SLC29A1	-1,410	transporter	Activated	2,236	1,68E-01	CCNG1,CDKN1A,GADD45A,RRM2B,TP53INP1
PGF		growth factor		1,959	1,75E-01	ANGPTL4,ATF3,EGR1,FLT1,FOSB,KIT,NRP2,SERPINE1
salmonella minnesota R595 lipopolysaccharides		chemical - endogenous non-mammalian	Activated	3,416	1,79E-01	CEBPD,CFLAR,EGR1,FOS,FOSB,JAG1,JUNB,MAFF,MET,NFKBIA,PTGS2,PTPRJ,SERPINB2,SERPINE1,SLC7A2,SOCS3,TPM3,VCAM1
IL1A		cytokine		1,996	1,80E-01	ADAMTS4,ALDH1A1,ALDH3A2,ATF3,CA2,CCN1,CD44,CDKN1A,F2RL1,FGF2,FGFR1,FOS,FOSB,HSD11B2,IL2RA,INHBA,ITGAV,ITGB3,JAM2,JUNB,KIT,LGALS9,NFKBIA,NR2F2,NR3C1,P2RY6,PDGFA,PLA2G4A,PLAU,PPARG,PTGES,PTGS2,SERPINE1,VCAM1,VEGFC,WNT5A,ZC3H12A
cytokine		group	Activated	2,389	1,81E-01	ADAMTS4,CCN1,CCN3,CLU,DUSP1,EGR1,FGF2,FOS,GFAP,IGFBP2,IL2RA,ITGA6,LIPG,PLAU,PLAUR,PTGS2,S100A4,SERPINE1,SGK1,SOCS3,TNFAIP6,TNFRSF1B,VCAM1
GRHL2		transcription regulator		-1,941	1,83E-01	ARHGEF28,BMP2,EFEMP1,MYB,NOTCH3,NRP2,ZEB1
CYBB		enzyme		1,890	1,83E-01	CCN2,CDKN1A,COL3A1,DUSP1,KIT,PPARG,PTGS2
eplerenone		chemical drug		-1,946	1,83E-01	CCN2,CD68,PDGFA,PPARG,PTGS2,SERPINE1,VCAM1
garcinol		chemical - endogenous non-mammalian	Inhibited	-2,500	1,84E-01	BCL6,BFAR,BUB1B,GSPT1,GTF3A,HINFP,LETMD1,MAF,MSX1,NFE2L1,PHTF1,PML,SATB1,SP2,TCF7L1,ZFP36
HNF4G		transcription regulator	Activated	2,333	1,87E-01	CNN2,FHL3,FLNB,ITGA2,ITGAV,KRT18,PAK3,PDLIM1,PDLIM7
Il3		cytokine	Activated	2,761	1,89E-01	ATF5,BHLHE40,CCND2,CD68,CDKN1A,EGR1,FOS,MYB,NFIL3,PIM1,SRP9,TCP1,TNFRSF1B,TP53
ADRB3		G-protein coupled receptor	Activated	2,201	1,97E-01	EGR1,FOS,JUNB,PPARGC1A,PTGS2
aristolochic acid I		chemical toxicant		1,981	1,97E-01	CDKN1A,CYCS,FOS,MCCC1,SDHA
CREM		transcription regulator		1,884	1,97E-01	APOLD1,ATF3,BHLHE40,BTG2,CCNB1,CCND2,COL3A1,COL8A1,CSRNP1,DUSP1,EGR1,EGR2,FOS,GADD45B,HSPA4,JUNB,NFIL3,NFKBID,NR4A1,PDCD1,PDE3A,PPP1R15A,SIAH2,SMC4,SPTY2D1,STAR
NOP2		other	Inhibited	-2,000	2,01E-01	ANGPTL4,CDKN1A,MAP1LC3B,SLC1A3
HAX1		other	Activated	3,000	2,07E-01	ACO2,CS,IDH3B,ITPR1,NDUFA13,SDHA,STAR,UQCRC1,UQCRQ
HYAL1		enzyme		1,897	2,15E-01	AP1S2,ATP2B4,CCNB1,CDC25C,FOXO3,SEL1L3,SMARCA4,SRPX,TGFBR2,TUBB
EFNA5		kinase	Activated	2,332	2,15E-01	ADAMTS4,BDNF,CCN2,DUSP6,EGFR,KRT18,KRT75,PTGS2,SLC20A1,TNFAIP6
CSF1		cytokine	Activated	2,226	2,15E-01	ABCA9,BHLHE40,CCNB1,CCND2,CD68,CD9,CDKN1A,CTSD,DUSP1,EGR1,EGR2,ETV3,F2RL1,FHL2,FOS,GOT2,GPR68,ID2,IFIT1,IGF1R,IL6ST,IL7R,ITGAV,ITGB3,ITGB5,JUNB,MERTK,NSDHL,PFKFB3,PLAU,PPARG,PTPRJ,SC5D,SERPINB2,SFRP1,SLC29A1,SLC7A5,STX12,STX3,STX6,SYNGR1,TLN1,TNFRSF1B,TP53,TRIM14,VCAM1
collagenase		group	Activated	2,449	2,16E-01	ADM,CEBPD,EGR1,IL1R1,JUNB,VCAM1
xanthine derivative CB002 analog 4		chemical reagent	Activated	2,449	2,16E-01	ERCC6L,GADD45A,JAG1,SERPINE1,SPATA18,ZNF428
mir-9		microRNA	Inhibited	-2,411	2,16E-01	BCL6,CAMTA1,CDKN2A,JAK1,PAX6,ZFP36
carbenoxolone		chemical toxicant		1,802	2,16E-01	ACACA,CCN2,COL3A1,FASN,HSD11B2,PTGS2
SGPL1		enzyme	Inhibited	-2,200	2,27E-01	IFIT1,PHB2,PPARG,PTGS2,SEC61A1
2,4-dinitrophenol-ovalbumin conjugate		chemical reagent	Activated	2,236	2,27E-01	FOS,FOSB,LDB2,PDE1C,SERPINB2
BMS-690514		chemical drug		1,890	2,30E-01	CCNB1,CTSF,CYCS,HSPA4,HSPH1,MCM10,PPARG
TICAM1		other	Activated	2,887	2,34E-01	AGTR1,CEBPD,CFB,CFLAR,DUSP1,EGR1,IFIT1,IL15RA,JAG1,MAFF,MET,NFKBIA,PELI1,PTGS2,SERPINE1,SLC7A2,SOCS3,TLR3,VCAM1
SIRT7		enzyme		1,960	2,37E-01	CDKN1A,MRPL16,MRPL40,PPARG
PXDN		enzyme	Inhibited	-2,000	2,37E-01	ADM,CDKN1A,DUSP1,NFIL3
vitamin K2		chemical drug		1,982	2,37E-01	AGTR1,GATA6,GPRC5B,MGP
dichlororibofuranosylbenzimidazole		chemical toxicant	Inhibited	-2,000	2,37E-01	CDKN1A,CTSD,DHX9,TP53
DUSP1	2,050	phosphatase		-1,842	2,40E-01	BMP2,CCN5,CFB,CIDEC,COL3A1,DUSP1,DUSP6,EGFR,IFIH1,IFIT1,IRF9,MERTK,NRP1,PDGFA,PLAUR,PTGS2,PTPRK,SERPINB2,SERPINE1,SOCS3,USP18,VCAM1,VEGFC,ZFP36
MSB0011359C		biologic drug	Inhibited	-3,317	2,41E-01	ADAM8,ATF3,BTG2,CDKN1A,DUSP1,EGR1,FOS,GADD45B,GAS6,IFIT1,JUNB
IFNGR1		transmembrane receptor		-1,923	2,41E-01	BCL6,CA9,CDC20,CERS1,COL3A1,CTSS,CYP27B1,DNM1L,EGR1,FHL3,FSCN1,GATA4,HCK,IFI6,LDHB,LEO1,MITF,NLRP3,PRKCG,RPS6KA5,SIM2,TBX21,TLR3,TRAF1,VRK2
TRAPPC1		other	Inhibited	-2,034	2,42E-01	CALR,CDKN1A,DDOST,DNAJC3,EDEM2,FBXO6,HSPA2,HSPBP1,HYOU1,MAP3K5,OS9,PPP1R15A,SAR1B,SEC61A1,UBXN8,UGGT1
SLC13A1		transporter	Activated	3,742	2,53E-01	ALDH1A1,ARRDC2,BYSL,EFTUD2,ELOVL6,GFM1,GOLGB1,GPC6,IGFBP2,SDF2L1,STX6,TUBA1C,YARS1,ZNF292
HOXA9		transcription regulator	Activated	2,431	2,54E-01	AHCYL1,ALDH1A1,ARHGAP11A,BMAL1,CDKN2A,CLIC2,CTH,DLGAP5,EDNRA,EPS8,FZD1,HMGN2,HNRNPU,HOXD11,ID2,IER2,IL7R,JUNB,KIT,KRT18,LYN,MAP4K5,MSI2,MYB,NEB,NFIA,NLK,PIM1,SATB1,SDC4
LDHA		enzyme		-1,897	2,55E-01	COL4A1,COL4A2,GNG7,ITGA1,ITGA3,LAMA4,NRAS,PDGFA,PIK3R3,VEGFC
RCAN1		other		-1,782	2,56E-01	BDNF,CCNA2,DNM1L,FOS,PTGS2,TEAD4,VCAM1
MAOA		enzyme		1,947	2,56E-01	ALDH1A1,AMOTL2,CCN1,CCN2,CD44,CEBPD,SOCS3
NCOR1		transcription regulator		-1,757	2,57E-01	CCNA2,CD82,CDKN1A,CDKN2A,DUSP1,FASN,HAS2,HK1,MTA2,NDUFV1,PPARG,PTGDS,PTGS2,SERPINF1,SLC25A45,UQCRQ
POLR2M	1,420	other	Inhibited	-2,219	2,58E-01	BTG2,CCNG1,CDKN1A,IGF2,ZMAT3
miR-19b-3p (and other miRNAs w/seed GUGCAAA)		mature microRNA	Inhibited	-2,207	2,58E-01	CCN2,COX7A1,ESR1,HIPK3,ITPR1
TNFRSF11B		transmembrane receptor		1,982	2,58E-01	BMP2,CA2,IGF1R,ITGAV,MSX2
E. coli B5 lipopolysaccharide		chemical - endogenous non-mammalian	Activated	2,106	2,62E-01	ACKR3,BCL6,BHLHE40,CD44,CDK6,CDKN1A,CHFR,DUSP1,EGFR,FASN,FOS,GCLC,IFIT1,IL15RA,IL1R1,IL2RA,IL6ST,IL7R,INHBB,JUNB,MAP3K8,NEDD4L,NFKBIA,PHLDA1,PPARGC1A,PSTK,PTGS2,SELENBP1,SELENOP,SERPINE1,SOCS3,SPINT2,SUMO2,TEAD4,TGFBR2,TGFBR3,TGIF1,TLR3,TOLLIP
AGPAT2		enzyme		1,980	2,74E-01	ACACA,ELOVL6,FASN,PPARG
SUCNR1		G-protein coupled receptor	Activated	2,000	2,74E-01	COL3A1,COL4A2,LAMB2,NID1
CBS/LOC102724560	-1,700	enzyme	Activated	2,000	2,74E-01	CDKN2A,GOT1,GOT2,LMNB1
mir-122		microRNA	Activated	2,133	2,75E-01	ACTR1A,BICD1,CACYBP,CCNG1,CDA,CS,CUX1,GNPDA1,GNPDA2,GTF3C2,IGF1R,MMP7,MTHFD2,NUTF2,RCC2,SH3BGRL3,YARS1
valsartan		chemical drug	Inhibited	-2,543	2,76E-01	CD68,CTSS,FGF2,FHOD3,FOS,GFAP,KIT,PPARG,PTGS2,SERPINE1
CP-55940		chemical reagent		1,982	2,82E-01	BTG2,GADD45A,GRK5,JUNB,NFKBIA,PRKCB,TOP1
PEBP1	-1,440	other	Inhibited	-2,630	2,82E-01	ACACA,BACH1,CFLAR,ELOVL6,FASN,PRKAR2B,RBP4
mevalonic acid		chemical - endogenous mammalian	Activated	2,051	2,82E-01	CD55,FASN,GNAI1,PTGS2,SERPINE1,SMAD3,VCAM1
wood smoke particle		chemical reagent	Activated	2,236	2,91E-01	ARNT2,CCN2,CYP1B1,EGR1,MAFF
XRCC5		enzyme		1,982	2,91E-01	CCND2,FASN,IGF1R,PTGS2,TP53
C5		cytokine	Activated	2,280	2,91E-01	ATF3,BCL6,C5AR2,CD55,EFNB2,EGR1,EIF2AK3,FLT1,HIVEP1,IL18R1,MET,NFKBIA,PPP1R15A,SERPINE1,SLC25A15,SMAD7,VCAM1,VEGFC,ZFP36
Stat6 dimer		complex	Activated	2,425	3,01E-01	DUSP1,EPAS1,KLF4,PPARG,PPARGC1A,TP53
hymecromone		chemical drug	Inhibited	-2,000	3,01E-01	ACKR3,ADAMTS4,CASP8,CD44,EGFR,TNFAIP6
dorsomorphin		chemical - kinase inhibitor	Inhibited	-2,019	3,04E-01	BDNF,BMPR1B,CDH2,CXXC5,EGR1,ID2,PDCD1,PPARG,PPARGC1A,SELENOP,SERPINF1,STAR,TP53
imiquimod		chemical drug	Activated	2,137	3,08E-01	ACAT1,APAF1,ASF1A,BTG2,CA9,CDC20,CDKN2A,CERS1,CTSS,CYP27B1,DAXX,DDB2,ERCC4,FHL3,FLI1,FOS,FSCN1,GATA4,HCK,IL2RA,JUNB,LDHB,LEO1,MITF,MTAP,NCAPG,PELI1,PPP1R3B,PTGS2,RPA1,SIM2,SOCS3,TNKS
SIS3		chemical reagent	Inhibited	-2,000	3,12E-01	COL3A1,ENTPD1,S1PR3,TIMP3
RND3		enzyme		1,923	3,12E-01	CDKN1A,HES1,HEY2,PTGS2
CSF		group	Activated	2,530	3,19E-01	DUSP10,IL6ST,PPARG,SERPINB8,SERPINE1,SLPI,SOCS3,SPINT2,TNFAIP6,TRAF1
HAND2		transcription regulator		-1,964	3,21E-01	COL3A1,DES,ECM2,GJA5,GREM1,HOXD11,MSX1,PDLIM3,PTGS1,PTGS2,S100A4
MAFB		transcription regulator	Activated	2,214	3,22E-01	ADA,ALCAM,ARHGDIA,CCND2,CNN2,CRYBB1,EGR2,ESR1,FBLN5,GATM,HOXB3,IL7R,JAKMIP3,LARS2,OLFML2B,RBP4,SELENOP,SERPINB2,TP53
ciprofloxacin		chemical drug	Activated	2,524	3,22E-01	ACO2,ADAM8,BMP4,CD47,CD68,CTSD,DNAJC3,EMILIN2,HSPA9,HSPD1,IGF1R,ITGA9,ITM2C,MTHFD1L,MYBBP1A,NRP1,PTGS2,RUVBL1,SLC2A6
KDM8		enzyme	Inhibited	-2,530	3,22E-01	ACACA,ATAD2,CS,ENO2,FASN,IDH2,PC,PGLS,PKIB,SDHA,TALDO1,WNT5A
SYK		kinase		-1,848	3,22E-01	BMPR1B,CD44,CITED2,DOCK10,FGL2,FOXP1,GADD45A,ITGB3,MAML2,PCMTD1,PDCD1,PIM1,PLEKHG1,PRKAR2B,TFPI2,TP53INP1,TRIB2,USP53
Tnf (family)		group	Activated	2,656	3,26E-01	ATF3,CFLAR,DUSP10,ENPP2,ESM1,GHR,GJA5,IL1R1,IL33,IL6ST,INHBA,JAG1,LGALS9,MSX2,NFKBIA,PLEK2,PPARG,PTGS2,RPS6KA4,SERPINB8,SERPINE1,SLPI,SOCS3,SPINT2,TNFAIP6,TNFRSF1B,TRAF1,VCAM1
ELF3		transcription regulator	Activated	2,227	3,31E-01	ANGPTL4,MET,PPARG,PTGS2,TGFBR2,TIMP3
Calcineurin A		group		1,964	3,31E-01	ATP2B4,CCN2,COL3A1,FOS,PPARGC1A,UTRN
YWHAZ		enzyme	Activated	2,183	3,31E-01	ATP5MC1,MMP7,NDUFA4,PPARG,SMAD3,TP53
IL1R1	1,530	transmembrane receptor		1,980	3,38E-01	EGR1,FOS,GFAP,LIFR,MYH11,PTGS2,S100B,TRAF1
IRF8		transcription regulator	Activated	2,595	3,39E-01	ACVRL1,ARID5B,ATF3,BANK1,BCL6,CACNA1G,CDKN1A,CFB,CTSS,CXCL16,DMPK,EGR1,EGR2,ETV3,FOS,GFAP,IFI6,JAK1,KLF4,MAF,MET,MYOC,PML,STX3,TBX18,TLR3,TP53,TRIM21
laquinimod		chemical drug	Activated	2,360	3,40E-01	ADAMTS15,AK4,CYP1B1,FKBP5,INHBB,LTC4S,MMP8,OLFML2A,RUSC2,SERPINB2,SERPINB8,SHISAL1,SLC7A11,STON1,WNT2,WNT4
GSK2816126		chemical drug	Activated	2,242	3,42E-01	ALPL,APEX1,CDCA3,CDH2,CKS2,GPC1,HOXD8,IGF2,KCNMB4,RBP4,ZEB1
Pka		complex	Activated	2,107	3,50E-01	CCN2,CCNB1,CD44,CDH2,CDKN1A,DUSP1,EGR1,FOS,HAS2,HOMER1,IFI6,IGF1R,JUNB,NR4A1,PLD1,PPARGC1A,PTGS2,SGK1,SIRT6,SLC1A3,STAR
salinosporamide A		chemical drug		-1,964	3,50E-01	CFLAR,PEBP1,PTGS2,TRAF1
DLX2		transcription regulator		-1,966	3,50E-01	ARX,CDKN1A,GAD2,TGFBR2
KISS1		other		1,969	3,50E-01	EGR1,FOS,NFE2L1,PPARGC1A
dimethyl fumarate		chemical drug		-1,940	3,50E-01	BDNF,PTGS2,SERPINE1,SLC7A11
taurocholic acid		chemical - endogenous mammalian	Activated	2,200	3,57E-01	ATF3,CYP27A1,EGR1,GADD45B,PTGS2
bufalin		chemical reagent	Activated	2,000	3,57E-01	CDKN2A,EGR1,FOS,GJA5,TIAM1
Firre		other	Inhibited	-2,309	3,62E-01	COTL1,CSK,MRPL4,PGLS,PRR5,RBM10,SZRD1,TAGLN2,TKT,TSC22D4,UPF3A,VCAM1
RC3H2		enzyme		-1,890	3,63E-01	CCN2,EPHB4,FGF2,NRP1,PDGFA,TIE1,VEGFC
NFATC3		transcription regulator	Activated	2,570	3,64E-01	ATF3,BMP2,EGR2,FOS,FOSB,IL2RA,NR4A1,PPARG,PTGS2,STIM1
FOXA1		transcription regulator	Inhibited	-2,549	3,71E-01	ACTG2,ALDH6A1,ARHGEF9,ATP5PF,BMP2,CDKN1A,CDKN2A,COL18A1,DCX,EN1,ESR1,HK1,ISL1,JAG1,LYN,MGP,MYH11,PAX6,PISD,PRNP,PYY,SIAH2,SLPI,SPSB1,TRIM2
IL27		cytokine	Activated	2,438	3,82E-01	CCND2,CEBPD,CFLAR,EGR1,EGR2,FOS,GADD45G,ID2,IL15RA,IL2RA,MAF,NR3C1,PIM1,PTGS2,SOCS3,TAP1,TBX21,TLR3,TNFSF18,VCAM1
TCF/LEF		group	Activated	2,000	3,89E-01	MITF,PTGS2,S100A4,SERPINE1
A-Fos		chemical reagent		1,948	3,89E-01	BDNF,CCN2,DUSP6,TBX21
DSP		other		-1,980	3,89E-01	COL3A1,DSC2,MMP7,PPARG
miR-125b-5p (and other miRNAs w/seed CCCUGAG)		mature microRNA	Activated	2,883	3,90E-01	AJUBA,BAK1,BMPR1B,CCNA2,CD44,CDK6,CDKN2A,DIO3,DUS1L,GSS,ID2,KRT19,MAZ,SH3BP4,TEAD4,TOR2A,TP53
geranylgeranyl pyrophosphate		chemical - endogenous mammalian		1,982	3,91E-01	BMP2,CD55,PTGS2,TP53,VCAM1
diethylnitrosamine		chemical toxicant	Inhibited	-2,377	3,95E-01	APAF1,AURKB,CASP8,CCND2,CD44,CDKN1A,CDKN2A,COL3A1,GSTM1,GSTM3,H2AX,IGFBP2,MET,NRAS,OAT,PHLDA1,PPARGC1A,SELENBP1,SERPINB2,SIRT6,TP53
GPS2	-1,480	transcription regulator		-1,943	4,06E-01	CDK6,CDKN1A,FZD1,HEBP1,NFKBIA,PID1,SGK1,SLC44A1,VCAM1,WIPF1,ZNF703
PP1		chemical drug	Inhibited	-2,425	4,18E-01	CCND2,CXCL16,ESR1,FOS,PTGS2,SERPINE1,VCAM1
DLK1		other		-1,816	4,21E-01	CCNB1,HES1,HEY2,IGF1R,PPARG,RAB43
fisetin		chemical drug	Inhibited	-2,414	4,21E-01	BAK1,FOS,NFKBIA,PTGS2,TP53,TRAF1
caspase		group	Activated	2,000	4,24E-01	CCND2,CDK6,CDKN1A,EGFR,IL2RA
risperidone		chemical drug		1,941	4,27E-01	FOS,NR4A1,PPARGC1A,TBX21
zerumbone		chemical - endogenous non-mammalian		-1,980	4,27E-01	CFLAR,PTGS2,TP53,TRAF1
TGIF1	-1,570	transcription regulator		1,987	4,27E-01	ACAT1,MPC1,PC,STRA6
TBX5		transcription regulator	Inhibited	-2,062	4,44E-01	COL3A1,DES,ECM2,GATA4,GJA5,HEY2,KCNJ2,PDLIM3,PTGS1,PTGS2,S100A4,SLC8A1
rottlerin		chemical drug	Inhibited	-2,987	4,49E-01	CDK6,CDKN1A,CDKN2A,CLDN1,COL3A1,ECE1,FKBP5,PLD1,PTGS2,VCAM1,ZFP36
SOCS1		other		-1,806	4,58E-01	A2M,BAK1,CCND2,CD44,CDKN1A,CFLAR,DUSP1,FKBP5,FOS,IFIH1,IFIT1,MAP3K5,PTGS2,SOCS3,TLR3,USP18,VCAM1
GNRH1		other	Activated	2,768	4,60E-01	EGR1,EGR2,FOS,FOSB,IL2RA,INHBA,INHBB,JUNB,PTGS2
IFNL3		cytokine		1,982	4,64E-01	IFIH1,IL2RA,TLR3,USP18
INHBB	2,110	growth factor		1,980	4,64E-01	COL3A1,COL4A1,LOXL3,SERPINE1
LRPAP1		other		-1,999	4,64E-01	LRP1,PTGES,PTGS2,SERPINE1
HDAC7	1,430	transcription regulator		-1,959	4,64E-01	ALCAM,CD44,CDKN1A,NR4A1
sodium iodate		chemical reagent	Inhibited	-2,000	4,64E-01	CASP8,GSS,MLKL,NLRP3
2-amino-1-methyl-6-phenylimidazo-4-5-b-pyridine		chemical toxicant	Inhibited	-2,646	4,73E-01	CCT5,CCT7,HSPD1,HSPH1,LAPTM4B,PSMA2,RALB
isoproterenol		chemical drug	Activated	2,302	4,77E-01	ACSL3,ATF3,AURKA,CD68,COL3A1,CYP1B1,FGF2,FOS,GATA4,GRK5,JUNB,MERTK,MITF,NLRP3,NR4A1,PDE3A,PDGFA,PLAGL1,PRNP,PTGS2,RAB18,TGFBR3,TUBB
deferasirox		chemical drug	Activated	2,449	4,81E-01	FOS,KIT,PPARG,SERPINB8,SLC26A11,UBE2E1
propofol		chemical drug	Activated	2,433	4,81E-01	EGR1,FOS,NET1,TP53,TRIM21,ZFP36
acetovanillone		chemical drug	Inhibited	-2,449	4,81E-01	CACNA1G,CACNA1H,CCND2,DUSP1,PTGS2,SERPINE1
NfkB-RelA		complex	Activated	2,208	4,90E-01	NFKBIA,NR3C1,PTGS2,SOCS3,VCAM1
Stat3-Stat3		complex	Activated	2,241	4,91E-01	A2M,CDKN1A,FGG,FOS,FUT4,SOCS3,TIMP3,WNT5A
NC410		biologic drug	Inhibited	-3,051	4,98E-01	ADAM8,ATF3,BTG2,CDKN1A,DUSP1,EGR1,FOS,GADD45B,GAS6,IFIT1,JUNB,MMP7,TGFBR2
U73122		chemical reagent		-1,970	5,00E-01	AGTR1,CCND2,CDC25C,MAF,NR4A1,PTGS2,VCAM1
HMGXB4		other	Activated	2,000	5,01E-01	CFLAR,IER5,IFIH1,PIM1
USP18	2,050	peptidase	Inhibited	-2,000	5,01E-01	IFI6,IFIH1,IRF9,SOCS3
USP19		peptidase	Activated	2,000	5,01E-01	FKBP5,FOXO3,NR3C1,PFKFB3
carbohydrate		chemical - endogenous mammalian		-1,982	5,01E-01	ACACA,CPT1A,ELOVL6,FASN
luteolin		chemical drug		-1,982	5,16E-01	CDK6,FOS,GCLC,IGF1R,MTDH,NR2F2,PTGS2,TP53
semaxinib		chemical drug	Activated	2,414	5,23E-01	ACKR3,ATF3,C1QB,CYP1B1,EGR1,EGR2,FHL1,FOS,GREM1,HES1,IL1R1,IL7R,NFKBIA,NLRP3,PRKN,PTGS2,SEMA6B,SERPINE1,SLPI,SOCS3
EGLN		group	Inhibited	-3,118	5,26E-01	A2M,ADM,AK4,ANKRD37,APAF1,CA9,CCN5,CSRP2,DIO3,MAP3K8,MIX23,PDK3,RLF,SELENBP1,SERPINE1,SMTNL2,STC1,TLCD3A,TNFAIP6,UPK3B,VKORC1,ZNF292
HES1	4,610	transcription regulator		-1,797	5,30E-01	CDKN1A,DUSP1,GAA,HES1,ISL1,OAT,PAX6,PPARG,PTGDS
PXR ligand-PXR-Retinoic acid-RXRα		complex		1,982	5,36E-01	ALDH1A1,ALDH3A2,CES2,GSTM1
GRP		growth factor		1,928	5,36E-01	FOS,FOSB,IL33,PTGS2
miR-18a-5p (and other miRNAs w/seed AAGGUGC)		mature microRNA		-1,969	5,36E-01	CCN2,CDKN1A,ESR1,FGG
HSPA9	-1,610	other	Activated	2,236	5,38E-01	CDKN1A,CLMN,HES1,KRT18,MMP8,TP53
Ifn gamma		complex	Activated	2,361	5,45E-01	CDKN1A,CDKN2A,CXCL16,ESR1,FLT1,IL33,LGALS9,NR3C1,PML,PPARG,SOCS3,TLR3
FGF19		growth factor	Activated	2,213	5,45E-01	ACACA,ALDH1A1,EGR1,FABP3,FASN,FOS,GADD45A,NNAT,PPARGC1B,PTGDS,SGK1,SLPI
mir-214		microRNA		-1,954	5,52E-01	ALCAM,FGFR1,IGF1R,PTGS2,SMAD7
TRAF3IP2	1,980	enzyme	Activated	2,646	5,53E-01	CCN2,CDH3,CEBPD,COL3A1,CXCL16,FGF2,IL33,VCAM1,ZC3H12A
bromodeoxyuridine		chemical drug		1,890	1,00E00	IFI6,IFIH1,IFIT1,IL7R,INHBA,PML,SERPINE1
uric acid		chemical - endogenous mammalian	Activated	2,066	1,00E00	ANO6,CCN1,CCN2,CDCA8,DDB2,ESPL1,H2AX,ITGAV,ITGB3,NLRP3,PTGS2,TP53,USP18,VCAM1
E. coli lipopolysaccharide		chemical - endogenous non-mammalian	Activated	2,162	1,00E00	CCN1,CEBPD,PTGS2,SOCS3,VCAM1
hyaluronic acid		chemical - endogenous mammalian		1,841	1,00E00	ACKR3,CD44,FOS,MET,NFKBIA,NR4A1,PLAU,PPARG,PROX1,PTGES,PTGS2,SERPINE1,SOCS3,VCAM1
peptidoglycan		chemical - endogenous non-mammalian	Activated	2,429	1,00E00	CXCL16,CYLD,DUSP1,EGR1,FOS,IL2RA,JUNB,NLRP3,PTGS2
resatorvid		chemical drug	Inhibited	-2,000	1,00E00	NLRP3,PROX1,PTGS2,VCAM1
OLFM4-RET		fusion gene/product	Activated	2,646	1,00E00	EGR1,EGR2,FOS,FOSB,JUNB,LY6G6C,SERPINB2
32-134D		chemical reagent	Inhibited	-2,201	1,00E00	ANGPTL4,BMP6,CA9,CD47,ENTPD1
Mapk		group	Activated	2,618	1,00E00	ADA,BDNF,CDKN1A,CFLAR,EGR1,ESR1,FOS,JUNB,MMP7,NR3C1,PTGS2,VCAM1
Secretase gamma		complex		1,956	1,00E00	HES1,HEY2,HEYL,IL2RA
VitaminD3-VDR-RXR		complex	Activated	2,236	1,00E00	CDKN1A,CYP27B1,GADD45A,KLF4,PDGFA
T3-TR-RXR		complex		-1,982	1,00E00	ACACA,FASN,RCAN2,STRBP
ABCB4		transporter		-1,997	1,00E00	CCN2,COL4A1,DES,PDGFA,SERPINE1,SOCS3
torin1		chemical reagent	Activated	3,585	1,00E00	ATP5F1B,ATP5MC1,ATP5PB,ATP5PF,ATP6V0D1,ATP6V0E1,CDH2,COX10,COX5A,COX5B,CYC1,FASN,HK1,HNRNPA1,MITF,NDUFA2,NDUFB2,NDUFB7,NDUFS8,PFKFB2,PPA1,PTGS2,SLC7A11,TRIM21,UQCR10
RUNX3		transcription regulator	Inhibited	-2,083	1,00E00	CAPN6,CCN1,CCN2,CDKN1A,CFLAR,COL4A1,CRIM1,FGF2,GRK5,IL6ST,ITGB5,JAG1,LIFR,RHOBTB3,RNF150,SVEP1,TPM2,UGCG
GIP		other		1,849	1,00E00	ATF3,FOS,PPARG,PPARGC1A,SERPINE1,SOCS3,TNFRSF1B
TNFRSF8		transmembrane receptor	Activated	2,213	1,00E00	CDKN1A,CES2,GCLC,JUNB,TRAF1
PHF12		transcription regulator	Activated	2,000	1,00E00	H2AX,IMP4,PES1,RRS1
CCL2		cytokine		1,910	1,00E00	CEBPD,CFLAR,FOS,INHBA,ITGA1,KLF4,PPARG,PTGDS,PTGS2,SERPINE1,VCAM1,ZC3H12A
BCAP31		transporter	Activated	2,236	1,00E00	ACACA,CD9,EGR2,FGF2,IRF2
ATG5		other	Inhibited	-2,309	1,00E00	AIFM1,EIF5A,HK1,ICAM2,IFIH1,LGALS1,PDCD5,PSME3,SIX1,TOMM40,TPX2,VCAM1
NR1H2		ligand-dependent nuclear receptor	Inhibited	-2,550	1,00E00	ACACA,CXCL16,ELOVL6,FASN,HK1,NFKBIA,PTGS2,SLC16A2,SMAD2,STAR,VEGFC
IL22		cytokine	Activated	2,055	1,00E00	CLDN1,IL33,PDGFA,PFKFB3,PTGS1,PTGS2,SOCS3,TGM3
BCL2		transporter	Inhibited	-2,649	1,00E00	BAK1,CCNG1,CDKN1A,ENO2,FOS,GADD45A,GCLC,NFKBIA,NNAT,PLAUR,TP53
CD2		transmembrane receptor	Inhibited	-2,000	1,00E00	CCNA2,CCNB1,CD44,TP53
TPH1		enzyme	Inhibited	-2,720	1,00E00	ALG8,ASF1B,CDCA8,CLYBL,DLGAP5,GNPDA1,H2BC18,NCAPG,PRC1,RACGAP1,SHCBP1
AVP		other	Activated	2,182	1,00E00	ADM,ATF3,COL3A1,EGR1,FOS
MAZ	-1,570	transcription regulator	Activated	2,236	1,00E00	ATF3,CDKN1A,DNAJC3,FGG,MAZ,PPARG
IL12A		cytokine		1,987	1,00E00	CFLAR,IRF9,SOCS3,VCAM1
TAC1		other		1,782	1,00E00	CCN1,CLEC11A,EGFR,FOS,FOSB,GFAP,LDB2,PDE1C,PTGS2,SERPINB2,SERPINE1
MAP2K6		kinase	Activated	2,190	1,00E00	CDC25C,CDKN1A,CRYAB,ESR1,IRF9,MYH11,PLAU,PPARGC1A,PTGS2,RGS7,SLC1A3
IL12B		cytokine		1,964	1,00E00	CEBPD,INPP5D,IRF9,MAP3K8,PIK3AP1,SOCS3,VCAM1
IL9		cytokine	Activated	2,216	1,00E00	ARPC4,ARPC5L,CFL1,JUNB,PIM1,PLS3
NLRP3	-10,910	other		1,777	1,00E00	CAMK2A,CCN2,CDCA8,DDB2,ESPL1,H2AX,IL33,NFKBID,NLRP3,P2RY2,PINK1,PTGS2,SMAD7,TAP1,TBX21,TP53
HSPG2		enzyme		1,930	1,00E00	CTSS,DRAM2,GADD45A,PRKN
MLXIPL		transcription regulator		-1,955	1,00E00	ACACA,CIDEC,CPT1A,ELOVL6,FASN,GPAT3,PPARG,PPARGC1A,TKT
RPTOR		other	Activated	2,170	1,00E00	ACACA,ACADL,ATP5F1D,CCND2,CDK6,DUSP6,FASN,FGF2,IL1R1,IL22RA1,NLRP3,NSDHL,PPP1R3B,PTGS2,SC5D,SOCS3,TBX21
HSPD1	-1,560	enzyme		1,991	1,00E00	IGF1R,SOCS3,TBX21,VCAM1
ZAP70		kinase	Activated	2,449	1,00E00	COL4A5,FKBP5,ITPR1,KCNK3,MYCBP2,NFE2
SAFB		other	Inhibited	-2,236	1,00E00	CCN3,CDKN2A,FOS,MAP3K8,MLLT3,UBE2B
ADRB2		G-protein coupled receptor	Activated	2,216	1,00E00	ACACA,CYP1B1,FASN,GNAS,NRP1,PPARGC1A
CCR5		G-protein coupled receptor		-1,966	1,00E00	CASP8,CD9,FOS,SLPI,TNFRSF1B
Hbb-b1		transporter	Inhibited	-3,576	1,00E00	ATP5MC1,CD44,CMTM3,CYC1,NDUFA13,NDUFA4,NDUFB7,NDUFS8,NDUFV1,SDHA,UQCRC1,VCAM1,VEGFC
CCR2		G-protein coupled receptor	Activated	2,309	1,00E00	AEBP1,ASPN,C1QB,COL4A1,COL4A2,DPT,FBLN1,LAMB2,OGN,P4HA1,PCOLCE,SLPI
FLT3LG		cytokine	Activated	2,039	1,00E00	DNM1L,HOXB4,ID2,IL15RA,IL2RA,IL7R,MAP1LC3B,TCF4
candesartan		chemical drug	Inhibited	-2,383	1,00E00	ADM,COL3A1,FOS,NPR3,SERPINE1,TRPC5
ozone		chemical toxicant		1,934	1,00E00	CLDN1,FOS,JUNB,SOCS3
GW 4064		chemical toxicant	Activated	2,370	1,00E00	ACACA,DDAH1,FGG,NFE2L1,PPARGC1A,SOD3
propranolol		chemical drug		-1,960	1,00E00	DUSP1,FOS,NFKBIA,PPARGC1A,PTGS2
hexamethylene bisacetamide		chemical reagent	Activated	2,434	1,00E00	CDKN1A,HEXIM1,IMP4,MYB,POLR1D,TCP1
vitamin D		chemical drug	Activated	2,219	1,00E00	CCN1,CDKN1A,MGP,NFKBIA,PPARG,SGK1
sodium chloride		chemical - endogenous mammalian		1,917	1,00E00	CCN2,COL3A1,FOS,NPY1R,PTGES,PTGS2,VCAM1
potassium chloride		chemical drug	Activated	2,018	1,00E00	ATF3,ATP2B4,BDNF,BTG2,CALR,COL3A1,EGR1,EGR2,EIF2AK3,FOS,NR3C1,NR4A1,PTGS2
PLX5622		chemical drug	Inhibited	-2,492	1,00E00	ABCA9,APLP1,BMP2,C1QB,CACNA1G,CAMK2A,CD68,CD9,CDKN1A,CERS1,COL8A1,CTSD,CTSS,CXCL16,EMC10,GAA,GFAP,GRIA2,GRIN2D,IL1R1,IL33,IL6ST,ITGB5,LAMB2,LAPTM5,NCAM1,NDN,NELL2,NMB,PRKAA2,PRKCG,S100B,SERPINF1,SULF1,SYN1,TGFBR2,VAMP1
cyclopamine		chemical reagent		1,948	1,00E00	CDKN1A,HSD11B2,PTGS2,SERPINE1
CpG oligonucleotide		chemical drug	Activated	2,191	1,00E00	C2,CA9,CCNB2,DUSP1,EGR1,IFI6,IL2RA,IL33,INPP5D,LYN,PDCD1,PTGES,PTGS2,SC5D,SERPINE1,SLC7A5
hydroxypropyl-beta-cyclodextrin		chemical drug		-1,772	1,00E00	AIMP2,BBS9,C1S,C2,CD44,CD68,CTSD,ELOVL1,GFAP,MYO1B,NSDHL,UGP2,VCAM1

## Sheet: FC 2 z score 2 prediction
Upstream Regulator	Expr Fold Change	Molecule Type	Predicted Activation State	Activation z-score	p-value of overlap	Target Molecules in Dataset	Mechanistic Network
ESR1	5640	ligand-dependent nuclear receptor	Inhibited	-2190	2.39e-08	AASS,ABLIM1,ACACA,ACKR3,ACVR1B,ADA,ADGRG6,ALCAM,ANLN,ANXA3,AP1G2,AP1S1,AP1S3,APEX1,ARHGAP18,ARHGEF7,ARHGEF9,ARID4A,ARL4D,ARPC5L,ARRB1,ASPM,ATF3,ATF5,ATG13,ATOX1,ATP6V0D1,AURKA,BCAT1,BCL6,BDNF,BMAL1,BMP2,BMP4,BUB1B,BYSL,CA2,CCN1,CCN3,CCN5,CCNA2,CCNB1,CCNG1,CD55,CDC27,CDC42BPA,CDC42SE1,CDCA8,CDK6,CDKN1A,CDKN2A,CDKN2B,CEBPD,CELSR2,CEMIP2,CENPA,CENPF,CENPM,CEP135,CERS1,CGN,CHEK2,CHFR,CIT,CLDN1,CLN3,C…	1154 (20)
NFKBIA	4090	transcription regulator	Activated	3063	1.14e-06	A2M,ACKR3,AEBP1,AGTR1,AK2,AURKB,BMP2,BTG2,BUB1B,CASP8,CCNA2,CCNB1,CCND2,CD44,CD82,CDC25B,CDH3,CDKN1A,CEBPD,CFLAR,CITED4,CLU,COL3A1,CRYAB,CSK,CTSF,CYP1B1,DUSP6,ECSCR,ENPP2,ERAP2,ESM1,FGF2,FHL2,FOS,FSCN1,GADD45A,GADD45B,GADD45G,GPR176,GPX3,GRK5,HES1,IFI6,IGF2,IGF2R,IL15RA,IL2RA,IL33,IL7R,ITGA2,ITGA3,ITGAV,ITPR1,JUNB,KRT18,LIFR,LY6E,MGP,MPDU1,NDRG2,NFKBIA,NID1,NOCT,NOTCH3,NR4A1,NR6A1,NRK,OGN,PARK7,P…	1072 (17)
JAG1	3520	growth factor	Activated	2043	6.29e-07	CCND2,CDKN1A,CDKN2B,CLDN1,DUSP1,DUSP10,DUSP6,ESR1,F11R,GADD45A,GPX3,HES1,HEY2,HEYL,ITGAV,ITGB3,JAG1,LIFR,MYH11,NCAM1,NR2F2,PTPRK,SMAD3,STAR,TIMM13,TIMP3,TP53,WNT4	915 (21)
SEMA7A	-3280	transmembrane receptor	Activated	2550	0.00589	ACACA,CCN2,CCN3,CCN5,CCNA2,COL3A1,CTSS,EGR1,FASN,FGF2	355 (7)
mir-145	3130	microRNA	Activated	2356	0.00475	CCNA2,CDH2,CDK6,EGFR,EIF2AK3,FSCN1,GATA6,HSPD1,MYH11,NRAS,PDGFRA,SDHA,SOCS4,TP53	925 (19)
NRG1	-3120	growth factor	Activated	2146	4.17e-05	ACAT1,AMOTL2,ARPC4,ARTN,BAK1,BDNF,CCN1,CCN2,CCND2,CDC20,CDKN1A,CDKN2C,CHCHD3,CKS2,CRIM1,DDAH1,DUSP1,DUSP6,EGR1,EGR2,EZH1,FGF2,FOS,FOSB,FSCN1,GAS6,GATA4,GPS2,GPX3,HES1,IDH3B,IER2,IGF2,IMMT,ITGAV,ITGB3,ITGB5,JUNB,LIFR,LMO4,LSM1,MAF,MITF,NDUFS1,NR4A1,NRG1,PCCB,PDE3A,PDGFA,PLAU,PLAUR,PTGS2,S100B,SDHA,SERPINE1,SGK1,SHCBP1,SLC4A7,STMN1,TNS1,TOP2A,UTRN,VEGFC,ZFP36	807 (18)
EGFR	-3080	kinase	Inhibited	-2167	1.5e-06	ACOT7,ADGRL3,AMOTL2,B3GALNT2,BCAM,BCL6,BTG1,CCN2,CCNA2,CCT5,CD164,CD47,CDK6,CDKN1A,CDKN2A,CELSR2,CHKA,COL3A1,COL8A1,CRYAB,CST3,DNM1L,DSC2,DSG2,DUSP1,EFEMP1,EFNB2,EGFR,EGR1,EIF4A1,EIF5A,EIF6,ERAP2,ERCC6L,ESR1,ETV4,EXOSC5,F11R,F2RL1,FASN,FOS,GADD45A,GFAP,GHR,GNPDA1,GNPDA2,GPC1,GPM6B,HAS2,HM13,HNRNPA1,HNRNPA2B1,HNRNPD,HNRNPH1,HSD11B2,IER2,IGF2,IL33,ITGA2,ITGA6,ITGB5,IVNS1ABP,JAG1,JUNB,LAMA4,LEF1,LMB…	1020 (22)
PRKAA2	2680	kinase	Inhibited	-2013	0.005	ACOT7,ARHGDIB,CA2,CD302,CDKN1A,DDAH1,EGR1,EIF2AK3,FASN,FOXO3,GRIA3,IL1R1,IL22RA1,LMO4,MGST1,MYLK,NDRG2,NFIB,NFKBIA,OAT,PCOLCE,PDGFRA,PPARG,PPARGC1A,PPP1R3B,PTPRN,SMAD3,SOCS3,TNS1,TP53,TTYH1,VCAM1	720 (20)
BMP4	2630	growth factor	Activated	2148	0.0309	ACVR2A,ALDH1A2,ARX,BMP2,BMP4,CCN1,CCNG1,CDKN1A,CDKN2A,CXXC5,DIO3,EGFR,EIF4A2,GREM1,HES1,HOPX,HTRA1,ID2,INHBA,INHBB,JUNB,KIT,KLF10,KLF4,LAMA1,LEF1,MAFK,MITF,MSX1,MSX2,NCAM1,PFKFB3,PPARG,PRKCB,PRR5,SERPINE1,SMAD7,STAR,SULF1,TBX15,TP53,WNT5A
LAMA4	2610	enzyme	Inhibited	-2093	0.000146	ACVR1B,ACVR2A,ACVRL1,CCND2,COL3A1,COL4A6,CXCL16,EGFR,FLT1,GHR,GSTM1,IGF1R,IL1R1,IL6ST,ITGAV,ITGB3,ITGB5,JAG1,LAMA1,LIFR,MET,MGST1,MYLK,PDGFRA,PIK3CG,TGFBR2,TNFRSF1B,VEGFC,VEGFD
PPARGC1A	2600	transcription regulator	Inhibited	-4697	8.32e-05	A2M,ACACA,ACADL,ACAT1,ACO2,ADAMTS2,ANGPTL1,APAF1,ASPN,ATP5F1B,ATP5PF,BDH1,BMAL1,BMP4,C2,CALM1 (includes others),CASP8,CCN2,CD68,CDKN1A,CEBPD,COX5A,COX5B,CPT1A,CS,CYCS,DAXX,DPT,DUSP16,EGFR,ELMO1,EMILIN2,EPAS1,FABP3,FASN,FBLN1,FOS,GADD45B,GAS6,GK,GOT2,GPC6,IGFBP7,INHBA,INHBB,ISM1,KCNK1,LAMA4,LDHB,LIFR,MAOB,MDH2,MITF,NDUFS1,NDUFS8,NDUFV1,NEFH,NFKBIA,NFKBID,NR4A1,NSDHL,OGN,OSMR,PDE6B,PDGFA,PPARG,PPAR…	885 (24)
EGR1	2570	transcription regulator	Activated	2611	0.00504	ATF3,BAIAP2,CACNA1H,CASP8,CCND2,CD44,CDC20,CDKN1A,CLU,EGFR,EGR1,EGR2,FGF2,FLT1,GADD45A,GADD45B,GNAS,IGF1R,IGF2,JUNB,MAOB,MAP1LC3B,MYB,NR4A1,PDGFA,PEG10,PLAU,PPARG,PTGES,PTGS2,SERPINE1,SGK1,SLC4A2,STIM1,SYN1,TGFBR2,TIAM1,TP53,VCAM1,WNT4	997 (18)
MITF	2530	transcription regulator	Inhibited	-2084	0.000594	ACO2,ALCAM,ALDH16A1,AP1S1,AP1S2,APOLD1,AURKB,CCNB1,CD151,CD44,CDC25B,CDCA3,CDCA8,CDKN1A,CDKN2A,CENPF,CENPM,CHKA,ESPL1,FGD4,FOS,FRMD4B,GMPR,GPM6B,GPR137B,HES1,HPS3,INPP4B,ITGA3,IVNS1ABP,KIF20A,KIF4A,KIFC1,KIT,LYST,MET,MGP,MICAL1,MITF,MMS19,NR3C1,NUF2,PAX6,PLA1A,PLK1,PPARGC1A,SERPINE1,SERPINF1,SH3BP4,SHTN1,SLC14A1,SPAG5,SPC24,TDG,TDRD7,TP53,TPX2,ZFYVE16	996 (16)
BHLHE40	2390	transcription regulator	Activated	2149	0.00299	AARS1,AFF3,AK4,ATF3,BDNF,BTG1,CAPG,CASP8,CD47,CD82,CD9,CFB,CNP,CSK,CTSS,ECM1,ENO2,FASN,FGL2,GSTM3,H2BC10,HDAC9,HK1,HOMER1,IFIH1,IL2RA,IL6ST,INHBA,ITGA6,KIT,KRT18,LAP3,LEF1,LYN,MAFF,MERTK,MET,MITF,MLH1,MTHFD2,MYB,NLRP3,NUB1,P4HA1,PDK3,PFKFB3,PHLDA1,PLA2G4A,PPP2R3A,PROCR,PSMA2,PTGS2,SDC4,SH3PXD2A,SIAH2,SLC6A6,SLC7A2,SOCS3,SORBS2,SPARCL1,TES,TPST1,XPNPEP1	959 (14)
ACTL6A	-2230	other	Inhibited	-2333	0.00589	APAF1,CCNA2,CCNB1,CCNB2,CCND2,CCNG1,CDC25C,CDKN1A,TBX21,TP53INP1	1091 (16)
H2AZ1	-2110	other	Inhibited	-3162	0.0272	AURKB,CDCA8,CDKN1A,DLGAP5,E2F8,KATNB1,MAPK4,MYBL2,PLK1,PPARG,TOMM40,TOP2A,TPX2,TROAP
KAT2A	-2060	enzyme	Inhibited	-2255	0.0151	CCND2,CDC25B,CKS2,CSRP2,EMP1,GABARAPL1,GCLC,H2AZ1,HNRNPA2B1,HNRNPD,HNRNPU,HSPD1,JUNB,KAT2A,MITF,PDGFA,PDLIM1,PFKFB3,PPARGC1A,PTPRK,RCAN2,SAE1,SHOX2,SRSF1,SULF1,SYT9,TGIF1,THOP1
HOXD8	2030	transcription regulator	Activated	2200	0.0121	CCNA2,CCNB1,CDKN2A,HOXD8,PROX1
							1052 (21)
							1021 (21)
							1245 (23)
							998 (23)
							913 (22)
							1089 (22)
							696 (12)
							579 (8)
							935 (20)
							998 (16)
							990 (22)
							1015 (14)
							936 (21)
							969 (18)
							926 (18)
							768 (16)
							645 (10)
							782 (15)
							920 (21)
							850 (10)
							737 (14)
							859 (12)
							828 (16)
							1066 (22)
							834 (12)
							970 (20)
							574 (7)
							1001 (21)
							1080 (23)
							706 (15)
							622 (9)
							1095 (21)
							983 (21)
							877 (20)
							560 (7)
							1059 (19)
							974 (20)
							834 (19)
							638 (7)
							689 (14)
							673 (6)
							745 (17)
							426 (10)
							512 (11)
							817 (17)
							790 (14)
							359 (7)
