# Supplementary material for: Hyperplastic ovarian stromal cells express genes associated to tumor progression: a case study
Source: BMC Vet Res. 2024 Sep 28;20:439. doi: 10.1186/s12917-024-04275-6 (PMC11438404; doi:10.1186/s12917-024-04275-6)
Supplement: Supplementary file 13 — Supplementary Material 13 [file 12917_2024_4275_MOESM13_ESM.xls]

## Sheet: Diseases and Functions
© 2000-2023 QIAGEN. All rights reserved.
Categories	Diseases or Functions Annotation	p-value	Predicted Activation State	Activation z-score	Molecules	# Molecules
Cellular Development,Cellular Growth and Proliferation	Cell proliferation of tumor cell lines	8,74E-21	Decreased	-4,241	A2M,AAGAB,AASDHPPT,ABLIM1,ACACA,ACAT1,ACKR3,ACO2,ACVR2A,ADAM15,ADAMTS15,ADAMTS4,ADGRG6,ADM,ADSL,AFAP1,AGA,AGAP2,AGTR1,AJUBA,AK2,AKT3,ALCAM,ALDH1A1,ALDH1A2,ALX1,ALYREF,AMOTL2,ANGPTL4,ANXA6,APAF1,APEX1,ARG2,ARHGAP11A,ARID4A,ARID4B,ARIH1,ARL2BP,ARRB1,ARTN,ASNS,ATAD2,ATF3,ATF5,ATG13,ATP5PF,AURKA,AURKB,BACH1,BAK1,BCAT1,BCL6,BDKRB1,BDNF,BICD1,BMP2,BMP4,BMP6,BMPR1B,BTBD9,BTG2,BUB1B,C8orf44-SGK3/SGK3,CA3…	645
Cardiovascular System Development and Function,Organismal Development	Angiogenesis	1,14E-20		0,677	ACVRL1,ADA,ADAM15,ADAM8,ADAMTS2,ADAMTS3,ADAMTS6,ADM,ADRA2C,AGTR1,AK4,AKT3,ALCAM,ALDH1A2,ANGPTL1,ANGPTL4,ANKRD17,ANXA3,AP1S2,AP4S1,APH1A,ARAP3,ARHGAP31,ARHGDIA,ARID4B,ATF3,ATP2B4,ATP5F1B,BDNF,BMAL1,BMP2,BMP4,BMP6,BRMS1,BTG1,CACNA1G,CALR,CAMK2A,CARD6,CASP8,CBS/LOC102724560,CBX2,CCDC88A,CCN1,CCN2,CCN3,CCN5,CD151,CD276,CD44,CD82,CD9,CDH2,CDK6,CDKN1A,CDKN2A,CDKN2B,CEACAM1,CEBPD,CEMIP,CFB,CISD2,CITED1,…	373
Cell Death and Survival	Apoptosis	2,40E-20		1,280	A2M,AAAS,AARS1,ACACA,ACKR3,ACO2,ACVR1B,ACVRL1,ADA,ADAM15,ADAM8,ADAMTS3,ADARB1,ADM,AGA,AGAP2,AGO3,AGTR1,AHCYL1,AHI1,AIFM1,AIFM2,AIMP2,AKT3,ALCAM,ALDH1A1,ALDH1A2,ALS2,ANGPTL1,ANGPTL4,ANO6,ANXA6,APAF1,APEX1,APH1A,ARF4,ARG2,ARHGAP18,ARHGDIA,ARHGDIB,ARHGEF7,ARID5B,ARNT2,ARRB1,ARSA,ASAH2,ASB11,ASNS,ASPN,ATAD2,ATF3,ATF5,ATOX1,ATP11C,ATP2B4,AURKA,AURKB,BACH1,BAK1,BBS4,BCL6,BDKRB1,BDNF,BFAR,BHLHE40,BLVRA,…	826
Cardiovascular System Development and Function	Development of vasculature	2,61E-20		0,586	ACKR3,ACVRL1,ADA,ADAM15,ADAM8,ADAMTS2,ADAMTS3,ADAMTS6,ADM,ADRA2C,AGTR1,AK4,AKT3,ALCAM,ALDH1A2,ANGPTL1,ANGPTL4,ANKRD17,ANKS6,ANXA3,AP1S2,AP4S1,APH1A,ARAP3,ARHGAP31,ARHGDIA,ARID4A,ARID4B,ATF3,ATP2B4,ATP5F1B,B9D1,BACH1,BCAM,BDNF,BMAL1,BMP2,BMP4,BMP6,BRMS1,BTG1,CACNA1G,CACNA1H,CACNB3,CALR,CAMK2A,CARD6,CASP8,CBS/LOC102724560,CBX2,CCDC88A,CCN1,CCN2,CCN3,CCN5,CD151,CD276,CD44,CD82,CD9,CDH2,CDK6,CDKN1A,C…	405
Organismal Injury and Abnormalities,Organismal Survival	Organismal death	3,99E-19		-1,347	ABCC9,ACACA,ACADL,ACKR3,ACTL6A,ACTR10,ACVR1B,ACVR2A,ACVRL1,ADA,ADAM15,ADAMTS3,ADAMTS4,ADARB1,ADCY7,ADGRG6,ADM,ADRA2C,AEBP1,AFDN,AFF1,AGA,AGL,AGTR1,AHI1,AIFM1,AKT3,ALDH1A1,ALDH1A2,ALG13,ALPL,ALX1,AMY2B,ANGPTL4,ANKH,ANKRD17,ANKS6,APAF1,APEX1,APH1A,APLP1,ARAP3,ARF4,ARHGAP31,ARHGDIA,ARHGDIB,ARHGEF17,ARHGEF7,ARID4A,ARID4B,ARID5B,ARNT2,ARRB1,ARV1,ARX,ASL,ASPM,ASPN,ATF3,ATF6B,ATOX1,AURKA,AURKB,B9D1,BAK1…	804
Cell Death and Survival,Organismal Injury and Abnormalities	Cell death of tumor cell lines	5,43E-19		1,351	AAAS,ACACA,ACKR3,ACO2,ACVR1B,ADM,AFAP1,AGA,AGAP2,AIFM1,AIFM2,AIMP2,AKT3,ALCAM,ALS2,ANGPTL4,APAF1,APEX1,ARHGDIA,ASB11,ASNS,ASPN,ATAD2,ATF3,ATF5,ATG13,AURKA,AURKB,BACH1,BAK1,BBS4,BCL6,BDNF,BHLHE40,BMP2,BMP4,BMP6,BMPR1B,BTG1,BTG2,BUB1B,BUD23,C8orf44-SGK3/SGK3,CACNA1A,CACNA1G,CACNA1H,CACNA2D2,CALR,CAPN6,CASP8,CBX2,CCDC80,CCDC88A,CCN1,CCN2,CCN5,CCNB1,CCND2,CCNG1,CCT3,CCT5,CCT6A,CCT7,CD44,CD47,CD55,CD8…	557
Cardiovascular System Development and Function,Organismal Development	Vasculogenesis	1,13E-18		1,134	ACVRL1,ADA,ADAM15,ADAMTS2,ADAMTS6,ADM,ADRA2C,AGTR1,AK4,AKT3,ALCAM,ALDH1A2,ANGPTL1,ANGPTL4,ANKRD17,AP1S2,AP4S1,APH1A,ARHGDIA,ARID4B,ATF3,BDNF,BMAL1,BMP2,BMP4,BMP6,BRMS1,CACNA1G,CALR,CAMK2A,CARD6,CBS/LOC102724560,CBX2,CCDC88A,CCN1,CCN2,CCN3,CCN5,CD151,CD276,CD44,CD82,CD9,CDH2,CDK6,CDKN1A,CDKN2A,CDKN2B,CEACAM1,CEBPD,CFB,CISD2,CITED1,CITED2,COL15A1,COL18A1,COL3A1,COL4A1,COL4A2,COL8A1,CRKL,CRYAB,CSPG4…	315
Cell Death and Survival,Organismal Injury and Abnormalities	Necrosis	1,42E-18		1,382	A2M,AAAS,AARS1,ABCB8,ABCC9,ACACA,ACAT1,ACKR3,ACO2,ACVR1B,ACVRL1,ADA,ADAM15,ADAM8,ADAMTS3,ADARB1,ADM,AFAP1,AGA,AGAP2,AGTR1,AIFM1,AIFM2,AIMP2,AKT3,ALCAM,ALDH1A1,ALDH1A2,ALS2,ANGPTL1,ANGPTL4,ANKS6,APAF1,APEX1,ARG2,ARHGAP18,ARHGDIA,ARID5B,ARRB1,ARTN,ASAH2,ASB11,ASNS,ASPN,ATAD2,ATF3,ATF5,ATG13,ATIC,ATP2B4,ATP5F1B,ATP5MC1,AURKA,AURKB,BACH1,BAK1,BBS4,BCL6,BDNF,BHLHE40,BMP2,BMP4,BMP6,BMPR1B,BRMS1,BTG1,BT…	848
Cellular Movement	Migration of cells	4,01E-17		-1,827	A2M,ACACA,ACKR3,ACTR3,ACVRL1,ADA,ADAM15,ADAM8,ADARB1,ADGRG6,ADGRL3,ADM,AFAP1,AFDN,AGAP2,AGTR1,AJUBA,AKT3,ALCAM,ANGPTL1,ANGPTL4,ANLN,ANO6,ANXA3,AP1S2,APAF1,APEX1,ARAP3,ARF4,ARHGAP11A,ARHGAP18,ARHGAP31,ARHGAP32,ARHGDIA,ARHGDIB,ARHGEF17,ARHGEF28,ARHGEF7,ARID5B,ARPIN/ARPIN-AP3S2,ARRB1,ARTN,ARX,ASAP2,ASNS,ASPM,ATF3,ATOX1,ATP2B4,ATP5F1B,AURKA,B4GALT6,BBS4,BCAM,BCAT1,BCL6,BDKRB1,BDNF,BHLHE40,BLVRA,BMP2,…	679
Cellular Movement	Cell movement	1,66E-16		-1,333	A2M,ACACA,ACKR3,ACO2,ACTR3,ACVRL1,ADA,ADAM15,ADAM8,ADARB1,ADGRG6,ADGRL3,ADM,AFAP1,AFDN,AGAP2,AGTR1,AJUBA,AKT3,ALCAM,ANGPTL1,ANGPTL4,ANLN,ANO6,ANXA3,AP1S2,APAF1,APEX1,ARAP1,ARAP3,ARF4,ARHGAP11A,ARHGAP18,ARHGAP31,ARHGAP32,ARHGDIA,ARHGDIB,ARHGEF17,ARHGEF28,ARHGEF7,ARID5B,ARPIN/ARPIN-AP3S2,ARRB1,ARTN,ARX,ASAP2,ASH1L,ASNS,ASPM,ATF3,ATOX1,ATP2B4,ATP5F1B,AURKA,B4GALT6,BAIAP2,BBS4,BCAM,BCAT1,BCL6,BDKRB1,…	739
Cardiovascular System Development and Function	Morphology of cardiovascular system	1,69E-16			ABCC9,ACADL,ACKR3,ACTG2,ACVRL1,ADA,ADAM15,ADAMTS2,ADM,ADRA2C,AFDN,AGTR1,AIFM1,AKT3,ALDH1A2,ANKRD17,ANKS6,APH1A,ARG2,ARHGAP31,ARHGDIA,ARID4A,ARID4B,ATF3,B9D1,BACH1,BCAM,BCL6,BMAL1,BMP2,BMP4,BSCL2,CA2,CACNA1H,CACNB3,CALR,CARD6,CASP8,CBS/LOC102724560,CCN2,CCN3,CCNA2,CCND2,CD151,CD2BP2,CD44,CDH2,CDK6,CDKN1A,CDKN2C,CEACAM1,CFB,CFLAR,CHKB,CIAPIN1,CIDEC,CISD2,CITED2,CLU,COL15A1,COL18A1,COL3A1,COL8A1,COX…	329
Cell Death and Survival,Organismal Injury and Abnormalities	Apoptosis of tumor cell lines	4,07E-16		0,689	AAAS,ACACA,ACKR3,ACO2,ACVR1B,ADM,AGA,AGAP2,AIFM1,AIFM2,AIMP2,AKT3,ALCAM,ALS2,ANGPTL4,APAF1,ARHGDIA,ASB11,ASNS,ASPN,ATAD2,ATF3,ATF5,AURKA,AURKB,BACH1,BAK1,BBS4,BCL6,BDNF,BHLHE40,BMP2,BMP4,BMP6,BMPR1B,BTG2,BUD23,C8orf44-SGK3/SGK3,CACNA2D2,CALR,CAPN6,CASP8,CBX2,CCDC80,CCN1,CCN2,CCN5,CCNB1,CCNG1,CD44,CD47,CD55,CD82,CDC20,CDK6,CDK8,CDKN1A,CDKN2A,CDKN2AIP,CDKN2C,CEACAM1,CEBPD,CEMIP,CENPF,CERS1,CFLAR,CH…	450
Cancer,Organismal Injury and Abnormalities	Benign solid tumor	1,16E-15		-0,791	ACKR3,ACSF2,ACVR2A,ADARB1,ADGRL1,AEBP1,AFF1,AHCYL1,AIG1,AJUBA,AK2,ALCAM,ALDH1A1,ALDH1A2,ALG14,ALG6,ANGPTL1,ANKH,ANXA3,APOLD1,ARL4D,ARSL,ASAP3,ASPN,AURKB,BAK1,BDH1,BDNF,BMP4,BMP6,BRINP3,BUB1B,BYSL,CA2,CALR,CAPN6,CCDC80,CCDC88A,CCN1,CCN5,CCNB1,CCNB2,CCND2,CD44,CDC27,CDH2,CDH3,CDKN1A,CDKN2A,CDKN2B,CDKN2C,CEACAM1,CEBPD,CEMIP,CES2,CFB,CGRRF1,CHKA,CILK1,CIT,CLCN5,CLMN,CLU,CNNM2,CNP,COL11A1,COL15A1,COL1…	327
Cancer,Organismal Injury and Abnormalities,Reproductive System Disease	Female genital tract serous carcinoma	3,09E-15			ACTG2,ACVR1B,AEBP1,ALDH1A1,ALDH1A2,ANXA3,ANXA8/ANXA8L1,ARID5B,AURKA,BNC1,BUB1B,CA2,CACNA1A,CBS/LOC102724560,CCNA2,CCNB1,CCNB2,CDA,CDC20,CDKN1A,CDKN2A,CDKN2C,CENPA,CFB,CHEK2,CHRDL1,CIT,CLEC3B,CLIC2,CLU,CMTM8,COL11A1,COL15A1,COL3A1,COL4A6,CSPG4,CXXC5,DES,DIRAS3,DPT,DSG2,DTNA,ECM1,ECM2,EDNRA,EGFR,EIF4A2,ENPP2,ENTPD1,EPHA3,ESPL1,ESR1,ETV4,EXO1,F2RL1,FBLN1,FBLN5,FGL2,FLII,FXYD1,GAL,GAS6,GATA6,GEM,GPRA…	160
Cancer,Organismal Injury and Abnormalities	Pelvic serous carcinoma	3,09E-15			ACTG2,ACVR1B,AEBP1,ALDH1A1,ALDH1A2,ANXA3,ANXA8/ANXA8L1,ARID5B,AURKA,BNC1,BUB1B,CA2,CACNA1A,CBS/LOC102724560,CCNA2,CCNB1,CCNB2,CDA,CDC20,CDKN1A,CDKN2A,CDKN2C,CENPA,CFB,CHEK2,CHRDL1,CIT,CLEC3B,CLIC2,CLU,CMTM8,COL11A1,COL15A1,COL3A1,COL4A6,CSPG4,CXXC5,DES,DIRAS3,DPT,DSG2,DTNA,ECM1,ECM2,EDNRA,EGFR,EIF4A2,ENPP2,ENTPD1,EPHA3,ESPL1,ESR1,ETV4,EXO1,F2RL1,FBLN1,FBLN5,FGL2,FLII,FXYD1,GAL,GAS6,GATA6,GEM,GPRA…	160
Cellular Movement	Cell movement of tumor cell lines	9,86E-15	Decreased	-2,114	A2M,ACKR3,ADAM15,AFAP1,AFDN,AGAP2,AKT3,ALCAM,ANGPTL4,AP1S2,ARAP3,ARHGAP11A,ARHGDIB,ARHGEF17,ARHGEF28,ARRB1,ASNS,ATF3,ATOX1,AURKA,BCAM,BCAT1,BDKRB1,BDNF,BMP2,BMP6,BRMS1,C8orf44-SGK3/SGK3,CA9,CALR,CASP8,CCDC88A,CCN1,CCN2,CCN3,CCN5,CD151,CD248,CD276,CD44,CD47,CD82,CD9,CDC25B,CDCA7L,CDH2,CDH3,CDK14,CDKL5,CDKN1A,CDKN2A,CEACAM1,CEBPD,CEMIP,CEMIP2,CENPF,CERT1,CHN2,CLDN1,CLU,CMTM8,CNDP2,COL11A1,COL18A1,C…	398
Cardiovascular System Development and Function,Organ Morphology,Organismal Development	Morphology of heart	2,92E-14			ABCC9,ACADL,ACKR3,ACTG2,ACVRL1,ADA,ADAM15,ADAMTS2,ADM,ADRA2C,AFDN,AGTR1,AIFM1,AKT3,ALDH1A2,ANKRD17,ANKS6,APH1A,ARG2,ATF3,BCL6,BMAL1,BMP4,BSCL2,CA2,CACNA1H,CACNB3,CALR,CARD6,CASP8,CCN2,CCN3,CCNA2,CCND2,CDH2,CDK6,CDKN1A,CDKN2C,CFB,CFLAR,CHKB,CIAPIN1,CIDEC,CISD2,CITED2,CLU,COL18A1,COL3A1,COX7A1,CPT1A,CRKL,CRYAB,CSRP2,CTSD,CUX1,DES,DGCR8,DIO3,DNAJB4,DNAJC3,DNM1L,DOT1L,DSC2,DSG2,DTNA,DUSP1,DUSP10,DUSP…	276
Cellular Movement	Migration of tumor cell lines	5,73E-14	Decreased	-2,440	A2M,ACKR3,ADAM15,AFAP1,AFDN,AGAP2,AKT3,ALCAM,ANGPTL4,ARHGAP11A,ARHGDIB,ARHGEF17,ARRB1,ASNS,ATF3,ATOX1,AURKA,BCAM,BCAT1,BDKRB1,BDNF,BMP2,BMP6,BRMS1,C8orf44-SGK3/SGK3,CA9,CALR,CASP8,CCDC88A,CCN1,CCN2,CCN3,CCN5,CD151,CD248,CD276,CD44,CD47,CD82,CD9,CDC25B,CDCA7L,CDH2,CDH3,CDKL5,CDKN1A,CDKN2A,CEACAM1,CEBPD,CEMIP,CEMIP2,CENPF,CHN2,CLU,CMTM8,CNDP2,COL11A1,COL18A1,CRKL,CRTC3,CRY1,CRYAB,CSK,CST3,CYP1B1,DA…	349
Cancer,Organismal Injury and Abnormalities,Reproductive System Disease	Uterine serous papillary cancer	6,98E-14			ACTG2,ALDH1A1,ANXA3,AURKA,BUB1B,CA2,CBS/LOC102724560,CCNA2,CCNB1,CCNB2,CDA,CDC20,CDKN2A,CENPA,CFB,CHRDL1,CIT,CLEC3B,CLIC2,COL15A1,COL3A1,COL4A6,CSPG4,DES,DPT,ECM2,EDNRA,ENPP2,ENTPD1,ESPL1,ETV4,EXO1,F2RL1,FBLN1,FBLN5,FGL2,FXYD1,GAL,GEM,GPRASP1,GUCY1A1,HSPB6,IL33,ITGA3,ITPR1,KCNMA1,KCNMB1,KIF11,KIF2C,KIFC1,KPNA2,KRT18,LAMA4,LDB2,LPP,MAF,MEOX2,MYBL2,MYH11,MYLK,PDE8B,PDGFRA,PDLIM3,PDZRN3,PLAUR,PLCL1,…	88
Cancer,Organismal Injury and Abnormalities,Reproductive System Disease	Mammary tumor	8,58E-14		0,518	ABCA9,ABCB8,ABCC9,ABLIM1,ABLIM3,ACBD3,ACOT13,ACVR1B,ACVR2A,ACVRL1,ADAM15,ADAM8,ADAMTS15,ADAMTS2,ADAMTS3,ADAMTS4,ADAMTS6,ADCY2,ADGRA3,ADGRG6,ADGRL3,ADRA2C,AEBP1,AFDN,AFF2,AIFM1,AIFM2,AIG1,AJUBA,AKT3,ALDH1A1,ALG3,ALG8,ALPK3,ALPL,ALX1,ALYREF,AMOTL2,ANGPTL4,ANKRD12,ANKRD29,ANKS6,ANLN,ANO6,ANXA3,AOX1,AP1G2,APAF1,APH1A,APLP1,ARAP3,ARF4,ARHGAP31,ARHGAP32,ARHGDIA,ARHGDIB,ARHGEF7,ARID5B,ARPC4,ARPC5L,ARRB1…	894
Cellular Movement	Invasion of cells	1,44E-13	Decreased	-3,338	A2M,ABLIM1,ACAT1,ACKR3,ACSL3,ADAM15,ADAM8,ADAMTS15,ADM,AFDN,AGAP2,AKT3,ALCAM,ALX1,ANGPTL4,ANXA8/ANXA8L1,APEX1,ARAP3,ARF4,ARHGDIA,ARHGEF17,ARHGEF7,ARTN,ASNS,ATF3,AURKA,BCAT1,BCL6,BDKRB1,BDNF,BHLHE40,BMP2,BMP4,BMP6,BRINP3,BTG2,CA3,CA9,CALR,CCDC88A,CCN1,CCN2,CCN3,CCN5,CCNA2,CCNB1,CD151,CD44,CD82,CD9,CDC25B,CDC42BPA,CDH2,CDH3,CDK14,CDKN1A,CDKN2A,CEACAM1,CEBPD,CEMIP2,CENPF,CHFR,CITED1,CLDN1,CLU,CMTM8,…	390
Organismal Injury and Abnormalities	Benign lesion	1,57E-13		-0,399	ACKR3,ACSF2,ACVR2A,ADARB1,ADGRL1,AEBP1,AFAP1,AFF1,AGAP2,AHCYL1,AIG1,AJUBA,AK2,ALCAM,ALDH1A1,ALDH1A2,ALG14,ALG6,ALX1,ANGPTL1,ANKH,ANXA3,APOLD1,ARL4D,ARSL,ASAP3,ASPN,AURKB,BAK1,BDH1,BDNF,BMP2,BMP4,BMP6,BRINP3,BUB1B,BYSL,CA2,CALR,CAPN6,CCDC80,CCDC88A,CCN1,CCN5,CCNB1,CCNB2,CCND2,CD44,CDC25B,CDC27,CDH2,CDH3,CDKN1A,CDKN2A,CDKN2B,CDKN2C,CEACAM1,CEBPD,CEMIP,CES2,CFB,CGRRF1,CHKA,CILK1,CIT,CLCN5,CLMN,CLU,C…	360
Cardiovascular Disease,Cardiovascular System Development and Function,Organismal Injury and Abnormalities	Abnormal morphology of cardiovascular system	1,73E-13			ABCC9,ACADL,ACKR3,ACTG2,ACVRL1,ADA,ADAM15,ADAMTS2,ADM,ADRA2C,AFDN,AGTR1,AIFM1,ALDH1A2,ANKRD17,ANKS6,APH1A,ARHGAP31,ARHGDIA,ARID4A,ARID4B,ATF3,B9D1,BACH1,BCAM,BCL6,BMP2,BMP4,BSCL2,CA2,CACNA1H,CACNB3,CALR,CARD6,CASP8,CBS/LOC102724560,CCN2,CCN3,CCND2,CD151,CD2BP2,CD44,CDH2,CDK6,CDKN1A,CDKN2C,CFLAR,CHKB,CIAPIN1,CIDEC,CISD2,CITED2,CLU,COL15A1,COL18A1,COL3A1,COL8A1,COX7A1,CPT1A,CRKL,CRYAB,CSRP2,CST3,CT…	289
Hereditary Disorder,Neurological Disease,Organismal Injury and Abnormalities	Familial encephalopathy	2,13E-12		1,400	A2M,AARS1,ABCC9,ABLIM1,ABLIM2,ACAT1,ACBD5,ACO2,ACVRL1,ADARB1,ADCY2,ADCY7,ADM,ADRA2C,AEBP1,AFF2,AFF3,AGPAT4,AHCYL1,AHI1,AIFM1,AIG1,AKT3,ALDH6A1,ALG13,ALG14,ALS2,AOX1,AP1S1,AP1S2,AP4S1,APLP1,ARHGAP32,ARHGEF7,ARHGEF9,ARMCX3,ARNT2,ARSA,ARV1,ARX,ASH1L,ASNS,ATL1,ATP5F1B,ATP5F1D,ATP5PB,ATP5PF,ATXN10,B3GALNT2,B9D1,B9D2,BAIAP2,BBS4,BBS9,BCL6,BCS1L,BDNF,BHLHE40,BRINP3,BSCL2,C1R,CA2,CA3,CA9,CACNA1A,CACNA1G,…	521
Cancer,Organismal Injury and Abnormalities,Reproductive System Disease	Breast cancer	2,20E-12		0,939	ABCA9,ABCB8,ABCC9,ABLIM1,ABLIM3,ACBD3,ACOT13,ACVR1B,ACVR2A,ACVRL1,ADAM15,ADAM8,ADAMTS15,ADAMTS2,ADAMTS3,ADAMTS4,ADAMTS6,ADCY2,ADGRA3,ADGRG6,ADGRL3,ADRA2C,AEBP1,AFDN,AFF2,AIFM1,AIFM2,AIG1,AJUBA,AKT3,ALDH1A1,ALG3,ALG8,ALPK3,ALPL,AMOTL2,ANGPTL4,ANKRD12,ANKRD29,ANKS6,ANLN,ANXA3,AOX1,AP1G2,APAF1,APH1A,APLP1,ARAP3,ARF4,ARHGAP31,ARHGAP32,ARHGDIA,ARHGDIB,ARHGEF7,ARID5B,ARPC4,ARPC5L,ARRB1,ASF1B,ASH1L,ASL,…	861
Hereditary Disorder,Neurological Disease,Organismal Injury and Abnormalities	Familial central nervous system disease	2,21E-12		0,928	A2M,AARS1,ABCC9,ABLIM1,ABLIM2,ACAT1,ACBD5,ACO2,ACVRL1,ADARB1,ADCY2,ADCY7,ADM,ADRA2C,AEBP1,AFF2,AFF3,AGPAT4,AHCYL1,AHI1,AIFM1,AIG1,AKT3,ALDH6A1,ALG13,ALG14,ALS2,AOX1,AP1S1,AP1S2,AP4S1,APLP1,ARHGAP32,ARHGEF7,ARHGEF9,ARMCX3,ARNT2,ARSA,ARV1,ARX,ASCC1,ASH1L,ASNS,ATL1,ATP5F1B,ATP5F1D,ATP5PB,ATP5PF,ATXN10,B3GALNT2,B9D1,B9D2,BAIAP2,BBS4,BBS9,BCL6,BCS1L,BDNF,BHLHE40,BRINP3,BSCL2,C1QB,C1R,CA2,CA3,CA9,CACNA…	536
Cancer,Organismal Injury and Abnormalities	Multiple cancers	4,91E-12		0,696	ABCA6,ABCA9,ABCB8,ABCC9,ABCF2,ABLIM1,ABLIM2,ABLIM3,ACACA,ACBD3,ACOT13,ACVR1B,ACVR2A,ACVRL1,ADAM15,ADAM8,ADAMTS15,ADAMTS2,ADAMTS3,ADAMTS4,ADAMTS6,ADAMTSL1,ADCY2,ADGRA3,ADGRG6,ADGRL3,ADRA2C,AEBP1,AFDN,AFF2,AFF3,AGAP2,AGL,AIFM1,AIFM2,AIG1,AJUBA,AKT3,ALCAM,ALDH16A1,ALDH1A1,ALDH1A2,ALG3,ALG8,ALPK3,ALPL,ALS2,AMOTL2,ANAPC4,ANGPTL4,ANKRD12,ANKRD29,ANKS6,ANLN,ANXA3,ANXA8/ANXA8L1,AOX1,AP1G2,APAF1,APEH,APH1…	1118
Hereditary Disorder,Neurological Disease,Organismal Injury and Abnormalities	Familial neurological disorder	5,29E-12		1,219	A2M,AAAS,AARS1,ABCC9,ABLIM1,ABLIM2,ACAT1,ACBD5,ACKR3,ACO2,ACVRL1,ADARB1,ADCY2,ADCY7,ADGRG6,ADM,ADRA2C,AEBP1,AFF2,AFF3,AGPAT4,AHCYL1,AHI1,AIFM1,AIG1,AKT3,ALDH6A1,ALG13,ALG14,ALPK3,ALS2,AMY2B,AOX1,AP1S1,AP1S2,AP4S1,APLP1,ARHGAP32,ARHGEF7,ARHGEF9,ARMCX3,ARNT2,ARSA,ARV1,ARX,ASCC1,ASH1L,ASL,ASNS,ATL1,ATP5F1B,ATP5F1D,ATP5PB,ATP5PF,ATXN10,B3GALNT2,B9D1,B9D2,BAIAP2,BBS4,BBS9,BCL6,BCS1L,BDNF,BHLHE40,BLTP1…	631
Organismal Injury and Abnormalities	Growth of lesion	5,41E-12		-1,356	ABLIM1,ACAT1,ACKR3,ACO2,ACVR1B,ACVRL1,ADAM15,ADGRG6,ADM,AFDN,AGA,AJUBA,AKT3,ALCAM,ALYREF,AMOTL2,ANGPTL4,ARHGAP31,ARHGEF17,ARIH1,ARTN,ASPN,ATF3,ATG13,AURKA,AURKB,BACH1,BDNF,BFAR,BMP2,BMP4,BMP6,BTG2,BUB1B,C5AR2,C8orf44-SGK3/SGK3,CA9,CACNA2D2,CACYBP,CALR,CAMTA1,CCDC66,CCDC88A,CCN1,CCN2,CCN3,CD151,CD248,CD276,CD44,CD47,CD82,CDH2,CDH3,CDK18,CDK6,CDKN1A,CDKN2A,CDKN2AIP,CDKN2B,CEACAM1,CEBPD,CENPA,CFLAR,…	380
Cancer,Organismal Injury and Abnormalities,Reproductive System Disease	Breast or ovarian cancer	5,55E-12		0,696	ABCA6,ABCA9,ABCB8,ABCC9,ABCF2,ABLIM1,ABLIM2,ABLIM3,ACACA,ACBD3,ACOT13,ACVR1B,ACVR2A,ACVRL1,ADAM15,ADAM8,ADAMTS15,ADAMTS2,ADAMTS3,ADAMTS4,ADAMTS6,ADAMTSL1,ADCY2,ADGRA3,ADGRG6,ADGRL3,ADRA2C,AEBP1,AFDN,AFF2,AFF3,AGAP2,AGL,AIFM1,AIFM2,AIG1,AJUBA,AKT3,ALCAM,ALDH16A1,ALDH1A1,ALDH1A2,ALG3,ALG8,ALPK3,ALPL,ALS2,AMOTL2,ANAPC4,ANGPTL4,ANKRD12,ANKRD29,ANKS6,ANLN,ANXA3,ANXA8/ANXA8L1,AOX1,AP1G2,APAF1,APEH,APH1…	1094
Cancer,Organismal Injury and Abnormalities	Growth of tumor	6,13E-12		-1,342	ABLIM1,ACAT1,ACKR3,ACO2,ACVR1B,ACVRL1,ADAM15,ADGRG6,ADM,AFDN,AGA,AJUBA,AKT3,ALCAM,ALYREF,AMOTL2,ANGPTL4,ARHGAP31,ARHGEF17,ARIH1,ARTN,ASPN,ATF3,ATG13,AURKA,AURKB,BACH1,BDNF,BFAR,BMP2,BMP4,BMP6,BTG2,BUB1B,C5AR2,C8orf44-SGK3/SGK3,CA9,CACNA2D2,CACYBP,CALR,CAMTA1,CCDC66,CCDC88A,CCN1,CCN2,CCN3,CD151,CD248,CD276,CD44,CD47,CD82,CDH2,CDH3,CDK18,CDK6,CDKN1A,CDKN2A,CDKN2AIP,CDKN2B,CEACAM1,CEBPD,CENPA,CFLAR,…	379
Cancer,Organismal Injury and Abnormalities,Reproductive System Disease	Uterine serous carcinoma	6,86E-12			ACTG2,ALDH1A1,ANXA3,AURKA,BUB1B,CA2,CBS/LOC102724560,CCNA2,CCNB1,CCNB2,CDA,CDC20,CDKN2A,CENPA,CFB,CHRDL1,CIT,CLEC3B,CLIC2,COL15A1,COL3A1,COL4A6,CSPG4,DES,DPT,ECM2,EDNRA,ENPP2,ENTPD1,ESPL1,ESR1,ETV4,EXO1,F2RL1,FBLN1,FBLN5,FGL2,FXYD1,GAL,GEM,GPRASP1,GUCY1A1,HSPB6,IL33,ITGA3,ITPR1,KCNMA1,KCNMB1,KIF11,KIF2C,KIFC1,KPNA2,KRT18,LAMA4,LDB2,LPP,MAF,MEOX2,MYBL2,MYH11,MYLK,PDCD1,PDE8B,PDGFRA,PDLIM3,PDZRN3,P…	94
Cardiovascular System Development and Function,Cellular Movement	Cell movement of endothelial cells	8,25E-12		0,917	ACACA,ACKR3,ACVRL1,ADAM15,ADM,AKT3,ALCAM,ANGPTL1,ANGPTL4,ANXA3,ATP2B4,ATP5F1B,BDKRB1,BDNF,BMP2,BMP4,BMP6,CALR,CBS/LOC102724560,CCN1,CCN2,CCN3,CD151,CD44,CD82,CD9,CDH2,CDKN2A,CEACAM1,CNN2,COL18A1,COL4A1,COL4A2,CRYAB,CSPG4,CXXC5,CYLD,CYP1B1,DLC1,ECSCR,EFNB2,EGFR,EGR1,EMC10,ENPP2,EPHB4,F11R,F2RL1,FGF2,FGF5,FGFR1,FLNB,FLT1,FOXO3,FOXP1,FRS2,GADD45A,GAS6,GATA6,GPC1,GREM1,HLX,IGF2,IGF2R,IL33,ITGA2,ITGA3…	146
Cancer,Organismal Injury and Abnormalities	Invasive tumor	1,30E-11		-0,838	ABLIM1,ACKR3,ACOT13,ACTR10,ADAM15,ADAMTS3,ADAMTS4,ADAMTS6,ADM,ADRA2C,AFDN,AKT3,ALCAM,ALPL,ALX1,AMY2B,ANGPTL1,ANGPTL4,AOX1,ARF4,ARHGAP31,ARHGAP32,ARHGEF17,ARHGEF7,ARID5B,ARRB1,ASPN,ATAD2,ATF3,ATIC,AURKB,BABAM1,BACH1,BANK1,BCAT1,BMP2,BMP4,BRMS1,BUB1B,BUD23,C1R,CA9,CALM1 (includes others),CALR,CAPG,CASP8,CBX2,CCDC80,CCDC88A,CCN1,CCN2,CCN5,CCND2,CD151,CD248,CD276,CD44,CD47,CD82,CD9,CDA,CDCA7L,CDH2,CD…	443
Gene Expression	Transcription	1,47E-11		0,651	A2M,ABLIM1,ABLIM2,ABLIM3,ACTL6A,ACTR3,ACVR1B,ACVR2A,ACVRL1,AEBP1,AEBP2,AFDN,AFF1,AFF2,AFF3,AGAP2,AGO3,AHI1,AJUBA,ALDH1A2,ALX1,ALYREF,AP1G2,APEX1,APOL3,ARF4,ARID4A,ARID4B,ARID5B,ARMCX3,ARNT2,ARRB1,ARX,ASCC1,ASH1L,ASPM,ATAD2,ATF3,ATF5,ATF6B,ATP2B4,AURKA,AURKB,BACH1,BAK1,BBS4,BCL6,BDNF,BHLHE40,BMAL1,BMP2,BMP4,BMP6,BMPR1B,BNC1,BRMS1,BTG1,BTG2,C1QTNF1,C8orf44-SGK3/SGK3,CALCOCO1,CALR,CAMTA1,CARF,CASP8,…	600
Cellular Movement	Invasion of tumor cell lines	2,82E-11	Decreased	-2,545	A2M,ABLIM1,ACAT1,ACSL3,ADAM15,ADAM8,ADAMTS15,ADM,AFDN,AGAP2,AKT3,ALCAM,ALX1,ANGPTL4,ANXA8/ANXA8L1,APEX1,ARAP3,ARHGDIA,ARHGEF17,ARHGEF7,ASNS,ATF3,AURKA,BDKRB1,BDNF,BMP2,BMP4,BMP6,BTG2,CA3,CALR,CCDC88A,CCN1,CCN2,CCN3,CCN5,CCNA2,CCNB1,CD151,CD44,CD82,CD9,CDC25B,CDC42BPA,CDH2,CDH3,CDK14,CDKN1A,CDKN2A,CEACAM1,CEBPD,CEMIP2,CENPF,CLU,CMTM8,CNDP2,COL11A1,COL18A1,CRKL,CRTC3,CRYAB,CSK,CSPG4,CTSD,CTSS,CYP1B…	322
Cardiovascular System Development and Function,Cellular Movement	Migration of endothelial cells	3,13E-11		0,935	ACACA,ACKR3,ACVRL1,ADAM15,ADM,AKT3,ALCAM,ANGPTL1,ANGPTL4,ANXA3,ATP2B4,ATP5F1B,BDKRB1,BDNF,BMP2,BMP4,BMP6,CALR,CBS/LOC102724560,CCN1,CCN2,CD151,CD44,CD82,CD9,CEACAM1,CNN2,COL18A1,COL4A1,COL4A2,CRYAB,CXXC5,CYLD,CYP1B1,DLC1,ECSCR,EFNB2,EGFR,EGR1,EMC10,EPHB4,F11R,F2RL1,FGF2,FGF5,FGFR1,FLNB,FLT1,FOXO3,FOXP1,FRS2,GADD45A,GAS6,GATA6,GPC1,GREM1,HLX,IGF2,IGF2R,IL33,ITGA3,ITGA9,ITGAV,ITGB3,KMT2A,LATS2,LGAL…	134
Cancer,Organismal Injury and Abnormalities,Reproductive System Disease	Estrogen receptor-negative breast cancer	3,59E-11			ADAMTS15,ALG3,ALG8,ANKRD29,ASPN,BCL6,CA3,CACHD1,CBX2,CCN2,CCNB1,CCND2,CD276,CDK6,CDKN1A,CDKN2A,CDKN2C,CEMIP,CERT1,CHKB,CLIP4,COL8A1,CPEB2,DLC1,DPP3,EFHD2,EGFR,EGR1,EML5,ENSA,EPS8,ESM1,ESR1,FGF2,FGFR1,FIGN,FLT1,FOS,GNAS,GPR68,GREM1,HCK,HELB,IDH2,IGF2BP2,IGFBP2,IL33,INHBA,JUNB,KANK1,KCNE4,KIT,LAPTM5,LEF1,let-7,LRRC59,MAP3K8,ME3,MET,MICAL2,mir-221,mir-24,MLLT11,MXRA5,MYB,MYBL2,NELL2,P4HA1,PDCD1,PDE8…	109
Cancer,Organismal Injury and Abnormalities,Reproductive System Disease	HER2 negative hormone receptor negative breast cancer	4,14E-11			ADAMTS15,ALG3,ALG8,ANKRD29,ASPN,BCL6,CA3,CACHD1,CBX2,CCN2,CCNB1,CCND2,CD276,CDK6,CDKN1A,CDKN2A,CDKN2C,CEMIP,CERT1,CHKB,CLIP4,COL8A1,CPEB2,DLC1,DPP3,EFHD2,EGFR,EGR1,ENSA,EPS8,ESM1,ESR1,FGF2,FGFR1,FIGN,FLT1,FOS,GNAS,GPR68,GREM1,HCK,HELB,IDH2,IGF2BP2,IGFBP2,IL33,INHBA,JUNB,KANK1,KCNE4,KIT,LAPTM5,LEF1,let-7,LRRC59,MAP3K8,ME3,MET,MICAL2,mir-221,mir-24,MLLT11,MXRA5,MYB,MYBL2,NELL2,P4HA1,PDCD1,PDE8B,PDG…	105
Cancer,Organismal Injury and Abnormalities,Reproductive System Disease	Progesterone receptor-negative breast cancer	5,36E-11			ADAMTS15,ALG3,ALG8,ANKRD29,ASPN,BCL6,CA3,CACHD1,CBX2,CCN2,CCNB1,CCND2,CD276,CDK6,CDKN1A,CDKN2A,CDKN2C,CEMIP,CERT1,CHKB,CLIP4,COL8A1,CPEB2,DLC1,DPP3,EFHD2,EGFR,EGR1,ENSA,EPS8,ESM1,ESR1,FGF2,FGFR1,FIGN,FLT1,FOS,FSCN1,GNAS,GPR68,GREM1,HCK,HELB,IDH2,IGF2BP2,IGFBP2,IL33,INHBA,JUNB,KANK1,KCNE4,KIT,LAPTM5,LEF1,let-7,LRRC59,MAP3K8,ME3,MET,MICAL2,mir-221,mir-24,MLLT11,MXRA5,MYB,MYBL2,NELL2,P4HA1,PDCD1,PDE…	106
Cancer,Organismal Injury and Abnormalities	Advanced stage tumor	5,83E-11		-0,795	ABLIM1,ACKR3,ACTR10,ADAM15,ADM,ADRA2C,AFDN,AHI1,AKT3,ALCAM,ALDH1A2,ALPL,ALX1,AMY2B,ANGPTL1,ANGPTL4,ANXA8/ANXA8L1,ARF4,ARHGAP31,ARHGEF17,ARID5B,ASPN,ATF3,ATIC,AURKB,BACH1,BAK1,BCAT1,BMP2,BMP4,BMP6,BNC1,BRMS1,BTG1,BUD23,C1R,CA9,CACNA1A,CALR,CAPG,CASP8,CCDC80,CCDC88A,CCN1,CCN2,CCN5,CCND2,CD151,CD248,CD276,CD44,CD47,CD82,CD9,CDA,CDCA7L,CDH2,CDH6,CDK6,CDK8,CDKN1A,CDKN2A,CDKN2C,CEACAM1,CEBPD,CEMIP,CFLA…	382
Cardiovascular Disease,Cardiovascular System Development and Function,Organ Morphology,Organismal Development,Organismal Injury and Abnormalities	Abnormal morphology of heart	6,47E-11			ABCC9,ACADL,ACKR3,ACTG2,ACVRL1,ADA,ADAM15,ADAMTS2,ADM,ADRA2C,AFDN,AGTR1,AIFM1,ALDH1A2,ANKRD17,ANKS6,APH1A,ATF3,BCL6,BMP4,BSCL2,CA2,CACNA1H,CACNB3,CALR,CARD6,CASP8,CCN2,CCN3,CCND2,CDH2,CDK6,CDKN1A,CDKN2C,CFLAR,CHKB,CIAPIN1,CIDEC,CISD2,CITED2,CLU,COL18A1,COL3A1,COX7A1,CPT1A,CRKL,CRYAB,CSRP2,CTSD,DES,DGCR8,DNAJC3,DNM1L,DOT1L,DSC2,DSG2,DTNA,DUSP1,DUSP10,EAF2,ECE1,EDNRA,EFNB2,EGFR,EPAS1,EPHA3,EYA4,F2R…	246
Cancer,Organismal Injury and Abnormalities	Advanced malignant tumor	7,10E-11		-0,869	ABLIM1,ACKR3,ACTR10,ADAM15,ADM,ADRA2C,AFDN,AHI1,AKT3,ALCAM,ALDH1A2,ALPL,ALX1,AMY2B,ANGPTL1,ANGPTL4,ANXA8/ANXA8L1,ARF4,ARHGAP31,ARHGEF17,ARID5B,ASPN,ATF3,ATIC,AURKB,BACH1,BAK1,BCAT1,BMP2,BMP4,BNC1,BRMS1,BTG1,BUD23,C1R,CA9,CACNA1A,CALR,CAPG,CASP8,CCDC80,CCDC88A,CCN1,CCN2,CCN5,CCND2,CD151,CD248,CD276,CD44,CD47,CD82,CD9,CDA,CDCA7L,CDH2,CDH6,CDK6,CDK8,CDKN1A,CDKN2A,CDKN2C,CEACAM1,CEBPD,CEMIP,CFLAR,CHE…	381
Cellular Movement	Cell movement of carcinoma cell lines	1,11E-10		-0,991	AKT3,ALCAM,ANGPTL4,ARHGEF17,ARHGEF28,ASNS,AURKA,BCAM,BCAT1,BDNF,BRMS1,CALR,CASP8,CCDC88A,CCN1,CCN2,CCN3,CD44,CD82,CD9,CDH3,CDK14,CDKN2A,CEACAM1,CLU,COL11A1,CRKL,DHX9,DLC1,DNAJB4,DPAGT1,EGFR,EGR2,EPAS1,EPDR1,EPHB3,ETV4,EZR,FASN,FBXL16,FGD4,FGF2,FOXP1,FSCN1,GAB2,GAS6,GNAI1,GOLGA2,GOT2,HAS2,HDAC7,HDGF,HNRNPA2B1,HOXA1,HOXA4,HSPA1A/HSPA1B,HTATIP2,IGF2BP2,IGFBP7,ITGA1,ITGA2,ITGAV,KIFC1,KIT,KLF4,LAMA1,l…	129
Cell Death and Survival	Cell survival	1,27E-10	Decreased	-2,000	A2M,AARS1,ACACA,ACKR3,ACTL6A,ACVR2A,ACVRL1,ADM,AGA,AGAP2,AIFM1,AIFM2,AK4,AK5,AKT3,ALCAM,ALG6,ALS2,ALYREF,ANAPC4,ANGPTL1,ANLN,ANP32E,APAF1,APEX1,ARAP3,ARRB1,ARTN,ASF1A,ASNS,ATF3,ATF5,ATP5F1B,AURKA,AURKB,BACH1,BAK1,BCL6,BDNF,BHLHE40,BICC1,BMP2,BMP4,BMP6,BTG2,BUB1B,BUD23,C5AR2,C8orf44-SGK3/SGK3,CA2,CA9,CACNB3,CALR,CAMK2A,CASP8,CCN1,CCN2,CCN3,CCNA2,CCNB1,CCND2,CCNG1,CCT6A,CCT7,CD151,CD44,CD47,CD82,CD…	504
Cancer,Organismal Injury and Abnormalities,Reproductive System Disease	HER2-negative breast cancer	1,40E-10			ADAMTS15,ALG3,ALG8,ANKRD29,ASPN,BCL6,CA3,CACHD1,CBX2,CCN2,CCNB1,CCND2,CD276,CDK6,CDKN1A,CDKN2A,CDKN2C,CEMIP,CERT1,CHKB,CLIP4,COL8A1,CPEB2,DLC1,DPP3,DPYD,EFHD2,EGFR,EGR1,ENSA,EPS8,ESM1,ESR1,FGF2,FGFR1,FIGN,FLT1,FOS,GNAS,GPR68,GREM1,HCK,HDAC1,HELB,IDH2,IGF2BP2,IGFBP2,IL33,INHBA,JUNB,KANK1,KCNE4,KIT,LAPTM5,LEF1,let-7,LRRC59,MAP3K8,ME3,MET,MICAL2,mir-145,mir-22,mir-221,mir-24,mir-27,MLLT11,MXRA5,MYB,…	113
Gene Expression	Transcription of RNA	1,62E-10		1,033	A2M,ABLIM1,ABLIM2,ABLIM3,ACTL6A,ACTR3,ACVR1B,ACVR2A,ACVRL1,AEBP1,AEBP2,AFF1,AFF3,AGAP2,AHI1,AJUBA,ALX1,ALYREF,APEX1,APOL3,ARF4,ARID4A,ARID4B,ARID5B,ARMCX3,ARNT2,ARRB1,ARX,ASCC1,ASH1L,ASPM,ATAD2,ATF3,ATF5,ATF6B,ATP2B4,AURKB,BACH1,BCL6,BDNF,BHLHE40,BMAL1,BMP2,BMP4,BMP6,BMPR1B,BNC1,BRMS1,BTG1,BTG2,C8orf44-SGK3/SGK3,CALCOCO1,CALR,CAMTA1,CARF,CASP8,CBX2,CCDC85B,CCN1,CCN2,CCNA2,CD44,CD82,CD9,CDC25B,CDK…	513
Cancer,Gastrointestinal Disease,Organismal Injury and Abnormalities	Invasive colorectal cancer	1,95E-10			ACKR3,AMY2B,AURKB,C1R,CAPG,CCN2,CCND2,CD248,CD44,CD9,CDH2,CDH6,CDK6,CDKN2A,CDKN2C,CEBPD,CEMIP,CLU,COL4A1,COL4A2,DLGAP5,DPYD,DSG2,DUSP6,EFEMP1,EGFR,EMP1,EMX2,EN1,ENPP2,EPB41L3,ERAP2,FGFR1,FLT1,GATA6,HTRA1,ID2,IGFBP7,JAG1,KCNJ2,KIF20A,KIT,KRT18,let-7,LGALS8,LYN,MAB21L1,MAP4K5,MET,mir-654,MSX1,NCAPG,NR2F1,NRAS,PBK,PCOLCE,PDCD1,PDE10A,PDGFA,PDGFRA,PDLIM3,PDZRN3,PLAU,PLS3,PLSCR4,PRNP,PRRX1,PTGS1,PTGS2…	90
Cancer,Organismal Injury and Abnormalities	HER2 negative cancer	2,87E-10			ADAMTS15,ALG3,ALG8,ANKRD29,ASPN,BCL6,CA3,CACHD1,CBX2,CCN2,CCNB1,CCND2,CD276,CDK6,CDKN1A,CDKN2A,CDKN2C,CEMIP,CERT1,CHKB,CLIP4,COL8A1,CPEB2,DLC1,DPP3,DPYD,EFHD2,EGFR,EGR1,ENSA,EPS8,ESM1,ESR1,FGF2,FGFR1,FIGN,FLT1,FOS,GNAS,GPR68,GREM1,HCK,HDAC1,HELB,IDH2,IGF2BP2,IGFBP2,IL33,INHBA,JUNB,KANK1,KCNE4,KIT,LAPTM5,LEF1,let-7,LRRC59,MAP3K8,ME3,MET,MICAL2,mir-145,mir-22,mir-221,mir-24,mir-27,MLLT11,MXRA5,MYB,…	114
Cancer,Organismal Injury and Abnormalities	HER2 negative solid tumor	3,39E-10			ADAMTS15,ALG3,ALG8,ANKRD29,ASPN,BCL6,CA3,CACHD1,CBX2,CCN2,CCNB1,CCND2,CD276,CDK6,CDKN1A,CDKN2A,CDKN2C,CEMIP,CERT1,CHKB,CLIP4,COL8A1,CPEB2,DLC1,DPP3,DPYD,EFHD2,EGFR,EGR1,ENSA,EPS8,ESM1,ESR1,FGF2,FGFR1,FIGN,FLT1,FOS,GNAS,GPR68,GREM1,HCK,HDAC1,HELB,IDH2,IGF2BP2,IGFBP2,IL33,INHBA,JUNB,KANK1,KCNE4,KIT,LAPTM5,LEF1,let-7,LRRC59,MAP3K8,ME3,MET,MICAL2,mir-145,mir-22,mir-221,mir-24,mir-27,MLLT11,MXRA5,MYB,…	114
Cell Death and Survival	Cell viability	3,66E-10		-1,763	A2M,AARS1,ACACA,ACKR3,ACTL6A,ACVR2A,ACVRL1,ADM,AGA,AGAP2,AIFM1,AIFM2,AK4,AK5,AKT3,ALCAM,ALG6,ALS2,ALYREF,ANAPC4,ANGPTL1,ANLN,ANP32E,APAF1,APEX1,ARRB1,ARTN,ASF1A,ASNS,ATF3,ATF5,ATP5F1B,AURKA,AURKB,BACH1,BAK1,BCL6,BDNF,BHLHE40,BICC1,BMP2,BMP4,BMP6,BTG2,BUB1B,BUD23,C5AR2,C8orf44-SGK3/SGK3,CA2,CA9,CACNB3,CALR,CAMK2A,CASP8,CCN1,CCN2,CCN3,CCNA2,CCNB1,CCND2,CCNG1,CCT6A,CCT7,CD151,CD44,CD47,CD82,CD9,CDC4…	481
Organismal Development	Morphology of body cavity	3,82E-10			ABCC9,ACADL,ACKR3,ACTG2,ACVR2A,ACVRL1,ADA,ADAM15,ADAMTS2,ADAMTS3,ADM,ADRA2C,AEBP1,AFDN,AGA,AGL,AGTR1,AIFM1,AKT3,ALDH1A2,ALPL,ANGPTL4,ANKRD17,ANKS6,APEX1,APH1A,ARG2,ARHGAP31,ARHGDIA,ARHGDIB,ARID4A,ARID4B,ARID5B,ARRB1,ARX,ASAH2,ATF3,AURKA,B9D1,BAK1,BANK1,BCAM,BCL6,BCS1L,BDNF,BHLHE40,BICC1,BMAL1,BMP2,BMP4,BMPR1B,BNC1,BSCL2,C1QTNF1,C8orf44-SGK3/SGK3,CA2,CA9,CACNA1H,CACNB3,CALR,CARD6,CASP8,CBS/LOC1027…	509
Cancer,Gastrointestinal Disease,Organismal Injury and Abnormalities	Metastatic colorectal cancer	3,88E-10			ACKR3,AMY2B,AURKB,C1R,CAPG,CCN2,CCND2,CD248,CD44,CD9,CDH2,CDH6,CDK6,CDKN2A,CDKN2C,CEBPD,CEMIP,CLU,COL4A1,COL4A2,DLGAP5,DPYD,DSG2,DUSP6,EFEMP1,EGFR,EMP1,EMX2,EN1,ENPP2,EPB41L3,ERAP2,FGFR1,FLT1,GATA6,HTRA1,ID2,IGFBP7,JAG1,KCNJ2,KIF20A,KIT,KRT18,let-7,LGALS8,LYN,MAB21L1,MAP4K5,MET,mir-654,MSX1,NCAPG,NR2F1,NRAS,PBK,PCOLCE,PDCD1,PDE10A,PDGFA,PDGFRA,PDLIM3,PDZRN3,PLAU,PLS3,PLSCR4,PRNP,PRRX1,PTGS1,PTGS2…	89
Cardiovascular System Development and Function,Cellular Movement	Migration of vascular endothelial cells	4,55E-10		1,075	ACACA,ACKR3,ACVRL1,ADAM15,ADM,ALCAM,BDNF,BMP2,BMP4,CCN1,CD151,CD44,CD82,CD9,CNN2,COL18A1,CXXC5,CYLD,DLC1,ECSCR,EFNB2,EGFR,EGR1,F11R,F2RL1,FGF2,FGF5,FLNB,FLT1,FOXO3,FRS2,GAS6,GATA6,HLX,IGF2,IL33,ITGA9,ITGB3,KMT2A,LATS2,LGALS1,MDK,MEOX2,mir-23,NDP,NOSTRIN,NR4A1,NRG1,NRP1,PDE2A,PIK3CG,PLA2G4A,PLAU,PLXND1,PML,PROS1,PROX1,PTGS2,PTK2B,PTN,PTPRJ,RAC1,RCAN2,RECK,ROBO1,S1PR1,S1PR3,SDC4,SEMA3D,SMAD3,SP100,…	79
Cancer,Organismal Injury and Abnormalities,Reproductive System Disease	Breast or gynecological cancer	4,56E-10		0,698	AAAS,AASDHPPT,AASS,ABCA6,ABCA9,ABCB8,ABCC9,ABCF2,ABHD4,ABLIM1,ABLIM2,ABLIM3,ACACA,ACADSB,ACBD3,ACOT13,ACOT8,ACOX2,ACSL3,ACTG2,ACTR1A,ACTR3,ACVR1B,ACVR2A,ACVRL1,ADAM15,ADAM8,ADAMTS15,ADAMTS2,ADAMTS3,ADAMTS4,ADAMTS6,ADAMTSL1,ADCY2,ADGRA3,ADGRG6,ADGRL3,ADM,ADRA2C,ADSL,AEBP1,AFDN,AFF1,AFF2,AFF3,AGAP2,AGL,AGMO,AGO3,AGPAT4,AHCYL1,AHI1,AIFM1,AIFM2,AIG1,AJUBA,AK5,AKT3,ALCAM,ALDH16A1,ALDH1A1,ALDH1A2,ALDH3…	1628
Cancer,Gastrointestinal Disease,Organismal Injury and Abnormalities	Advanced colorectal tumor	4,65E-10			ACKR3,AMY2B,AURKB,BAK1,C1R,CAPG,CCN2,CCND2,CD248,CD44,CD9,CDH2,CDH6,CDK6,CDKN2A,CDKN2C,CEBPD,CEMIP,CLU,COL4A1,COL4A2,DLGAP5,DPYD,DSG2,DUSP6,EFEMP1,EGFR,EMP1,EMX2,EN1,ENPP2,EPB41L3,ERAP2,FGFR1,FLT1,GATA6,HTRA1,ID2,IGFBP7,JAG1,KCNJ2,KIF20A,KIT,KRT18,let-7,LGALS8,LYN,MAB21L1,MAP4K5,MET,mir-654,MSX1,NCAPG,NR2F1,NRAS,PBK,PCOLCE,PDCD1,PDE10A,PDGFA,PDGFRA,PDLIM3,PDZRN3,PLAU,PLS3,PLSCR4,PRNP,PRRX1,PTGS1,…	91
Cellular Movement	Migration of vascular cells	4,65E-10		0,994	ACACA,ACKR3,ACVRL1,ADAM15,ADM,ALCAM,ATF3,BDNF,BMP2,BMP4,CCN1,CCN3,CD151,CD44,CD82,CD9,CDK6,CNN2,COL18A1,CXXC5,CYLD,CYP1B1,DLC1,ECSCR,EFNB2,EGFR,EGR1,F11R,F2RL1,FBLN5,FGF2,FGF5,FGFR1,FHL1,FLNB,FLT1,FOXO3,FOXO4,FRS2,FZD4,GAS6,GATA6,HAS2,HLX,IGF2,IGFBP2,IL33,ITGA9,ITGB3,ITGB5,KMT2A,LATS2,LGALS1,MDK,MEOX2,mir-23,NDP,NOSTRIN,NR4A1,NRG1,NRP1,PAK1,PDE2A,PIK3CG,PLA2G4A,PLAU,PLAUR,PLXND1,PML,PPARG,PROS1,P…	99
Organismal Injury and Abnormalities	Non-malignant disorder	6,55E-10		-0,934	ACKR3,ACP6,ACSF2,ACVR1B,ACVR2A,ADAMTS2,ADARB1,ADGRL1,ADRA2C,AEBP1,AEBP2,AFAP1,AFF1,AGAP2,AHCYL1,AIG1,AJUBA,AK2,ALCAM,ALDH1A1,ALDH1A2,ALG14,ALG6,ALX1,AMY2B,ANGPTL1,ANKH,ANKRD29,ANXA3,APAF1,APEX1,APLP1,APOLD1,ARHGDIA,ARID5B,ARL4D,ARSL,ASAP3,ASPN,AURKB,BAK1,BCAT1,BCL6,BDH1,BDNF,BMP2,BMP4,BMP6,BRINP3,BTG2,BUB1B,BYSL,C1R,C1S,CA2,CA3,CA9,CALR,CAPN6,CARMIL1,CASP8,CBS/LOC102724560,CCDC80,CCDC88A,CCN1,CCN…	552
Cancer,Gastrointestinal Disease,Organismal Injury and Abnormalities	Advanced colorectal cancer	7,53E-10			ACKR3,AMY2B,AURKB,BAK1,C1R,CAPG,CCN2,CCND2,CD248,CD44,CD9,CDH2,CDH6,CDK6,CDKN2A,CDKN2C,CEBPD,CEMIP,CLU,COL4A1,COL4A2,DLGAP5,DPYD,DSG2,DUSP6,EFEMP1,EGFR,EMP1,EMX2,EN1,ENPP2,EPB41L3,ERAP2,FGFR1,FLT1,GATA6,HTRA1,ID2,IGFBP7,JAG1,KCNJ2,KIF20A,KIT,KRT18,let-7,LGALS8,LYN,MAB21L1,MAP4K5,MET,mir-654,MSX1,NCAPG,NR2F1,NRAS,PBK,PCOLCE,PDCD1,PDE10A,PDGFA,PDGFRA,PDLIM3,PDZRN3,PLAU,PLS3,PLSCR4,PRNP,PRRX1,PTGS1,…	90
Cancer,Organismal Injury and Abnormalities	Breast or colorectal cancer	8,84E-10		-0,398	A2M,AAAS,AASS,ABCA6,ABCA9,ABCB8,ABCC9,ABCF2,ABHD4,ABLIM1,ABLIM2,ABLIM3,ACAT1,ACBD3,ACBD5,ACKR3,ACO2,ACOT13,ACOT7,ACOX2,ACP6,ACTR10,ACVR1B,ACVR2A,ACVRL1,ADA,ADAM15,ADAM8,ADAMTS15,ADAMTS2,ADAMTS3,ADAMTS4,ADAMTS6,ADAMTSL5,ADARB1,ADCY2,ADGRA3,ADGRG6,ADGRL1,ADGRL3,ADM,ADRA2C,ADSL,AEBP1,AFAP1,AFDN,AFF1,AFF2,AFF3,AGAP2,AGL,AGMO,AGO3,AGPAT5,AHI1,AIFM1,AIFM2,AIG1,AJUBA,AK5,AKT3,ALCAM,ALDH16A1,ALDH1A1,ALDH…	1611
Cancer,Organismal Injury and Abnormalities	Genitourinary tumor	9,91E-10		-1,118	A2M,AAAS,AADAT,AASDHPPT,AASS,ABCA6,ABCA9,ABCB8,ABCC9,ABCF2,ABHD4,ABLIM1,ABLIM2,ABLIM3,ACACA,ACADSB,ACAT1,ACBD3,ACOT13,ACOT7,ACOT8,ACOX2,ACP6,ACSF2,ACSL3,ACTG2,ACTR1A,ACTR3,ACVR1B,ACVR2A,ACVRL1,ADA,ADAM15,ADAM8,ADAMTS15,ADAMTS2,ADAMTS3,ADAMTS4,ADAMTS6,ADAMTSL1,ADARB1,ADCY2,ADCY7,ADGRA3,ADGRG6,ADGRL3,ADM,ADRA2C,ADSL,AEBP1,AEBP2,AFAP1,AFDN,AFF1,AFF2,AFF3,AFG1L,AGAP2,AGL,AGMO,AGO3,AGPAT4,AGPAT5,AGTR1…	1991
Organismal Development,Organismal Injury and Abnormalities	Abnormal morphology of thoracic cavity	1,03E-09			ABCC9,ACADL,ACKR3,ACTG2,ACVRL1,ADA,ADAM15,ADAMTS2,ADM,ADRA2C,AFDN,AGTR1,AIFM1,ALDH1A2,ALPL,ANKRD17,ANKS6,APH1A,ARHGDIA,ARHGDIB,ARRB1,ATF3,BCL6,BMP4,BSCL2,CA2,CACNA1H,CACNB3,CALR,CARD6,CASP8,CCN2,CCN3,CCNB2,CCND2,CD9,CDH2,CDK6,CDKN1A,CDKN2C,CFLAR,CHKB,CIAPIN1,CIDEC,CISD2,CITED2,CLU,COL18A1,COL3A1,COX7A1,CPT1A,CRKL,CRYAB,CSRP2,CST3,CTSD,CYLD,DCLRE1C,DES,DGCR8,DNAJC3,DNM1L,DOT1L,DSC2,DSG2,DTNA,DUSP1…	289
Cellular Movement	Migration of carcinoma cell lines	1,15E-09		-1,337	AKT3,ALCAM,ANGPTL4,ARHGEF17,ASNS,AURKA,BCAM,BCAT1,BDNF,BRMS1,CALR,CASP8,CCDC88A,CCN1,CCN2,CCN3,CD44,CD82,CDH3,CDKN2A,CEACAM1,CLU,COL11A1,CRKL,DHX9,DLC1,DPAGT1,EGFR,EGR2,EPAS1,EPDR1,EPHB3,ETV4,EZR,FBXL16,FGF2,FOXP1,FSCN1,GAB2,GAS6,GNAI1,GOLGA2,GOT2,HAS2,HDAC7,HDGF,HNRNPA2B1,HOXA1,HOXA4,HTATIP2,IGF2BP2,IGFBP7,ITGAV,KIFC1,KIT,KLF4,LAMA1,let-7,LGALS1,LMCD1,LRP1,LYN,MARCHF6,MEG3,MET,MICAL2,MITF,MMP7,M…	114
Organismal Development	Abnormal morphology of body cavity	1,25E-09			ABCC9,ACADL,ACKR3,ACTG2,ACVR2A,ACVRL1,ADA,ADAM15,ADAMTS2,ADAMTS3,ADM,ADRA2C,AEBP1,AFDN,AGA,AGL,AGTR1,AIFM1,ALDH1A2,ALPL,ANGPTL4,ANKRD17,ANKS6,APEX1,APH1A,ARHGDIA,ARHGDIB,ARID4A,ARID4B,ARID5B,ARRB1,ARX,ASAH2,ATF3,B9D1,BAK1,BANK1,BCAM,BCL6,BCS1L,BDNF,BHLHE40,BMAL1,BMP2,BMP4,BMPR1B,BSCL2,CA2,CA9,CACNA1H,CACNB3,CALR,CARD6,CASP8,CBS/LOC102724560,CBX2,CCN2,CCN3,CCNB2,CCND2,CCNG1,CD151,CD44,CD47,CD55,CD…	448
Cancer,Gastrointestinal Disease,Organismal Injury and Abnormalities	Secondary neoplasm of large intestine	1,42E-09			ACKR3,AMY2B,AURKB,C1R,CAPG,CCN2,CCND2,CD248,CD44,CD9,CDH2,CDH6,CDK6,CDKN2A,CDKN2C,CEBPD,CEMIP,CLU,COL4A1,COL4A2,DLGAP5,DPYD,DSG2,DUSP6,EFEMP1,EGFR,EMP1,EMX2,EN1,ENPP2,EPB41L3,ERAP2,FGFR1,FLT1,GATA6,HTRA1,ID2,IGFBP7,JAG1,KCNJ2,KIF20A,KIT,KRT18,let-7,LGALS8,LYN,MAB21L1,MAP4K5,MET,mir-654,MSX1,NCAPG,NR2F1,NRAS,PBK,PCOLCE,PDCD1,PDE10A,PDGFA,PDGFRA,PDLIM3,PDZRN3,PLAU,PLS3,PLSCR4,PRNP,PRRX1,PTGS1,PTGS2…	91
Cancer,Gastrointestinal Disease,Organismal Injury and Abnormalities	Metastatic malignant neoplasm of digestive system	1,50E-09			ACKR3,AMY2B,ASPN,ATIC,AURKB,C1R,CAPG,CCN1,CCN2,CCND2,CD248,CD44,CD47,CD9,CDH2,CDH6,CDK6,CDKN2A,CDKN2C,CEBPD,CEMIP,CLU,COL4A1,COL4A2,DLGAP5,DPYD,DSG2,DUSP6,EFEMP1,EGFR,EMP1,EMX2,EN1,ENPP2,EPB41L3,ERAP2,ESR1,FGFR1,FLT1,GATA6,HELB,HTRA1,ID2,IGFBP7,JAG1,JAK1,KCNJ2,KIF20A,KIT,KRT18,let-7,LGALS8,LYN,MAB21L1,MAP4K5,MERTK,MET,mir-145,mir-23,mir-654,MSX1,NCAPG,NR2F1,NR3C1,NRAS,PBK,PCOLCE,PDCD1,PDE10A,PDGF…	106
Cell Death and Survival	Cell viability of tumor cell lines	1,69E-09		-1,426	AARS1,ACACA,ACKR3,ACVR2A,ACVRL1,AGA,AGAP2,AIFM1,AK5,AKT3,ALCAM,ALS2,ALYREF,ANAPC4,ANLN,APEX1,ARRB1,ARTN,ASF1A,ASNS,ATF3,ATF5,AURKA,AURKB,BACH1,BCL6,BDNF,BHLHE40,BICC1,BMP2,BMP4,BTG2,BUB1B,BUD23,C5AR2,C8orf44-SGK3/SGK3,CA2,CA9,CALR,CASP8,CCN2,CCN3,CCNA2,CCNB1,CCND2,CCNG1,CCT6A,CCT7,CD151,CD44,CD82,CDC42BPA,CDCA8,CDH2,CDK20,CDK6,CDK8,CDKN1A,CDKN2A,CDKN2C,CEBPD,CENPA,CFLAR,CHEK2,CHFR,CHKA,CIT,CLN3,C…	331
Cancer,Hematological Disease,Immunological Disease,Organismal Injury and Abnormalities	MYC mutation positive B-cell lymphoma	1,87E-09			ANLN,ASF1B,AURKA,AURKB,BUB1B,CCNA2,CCNB2,CDC20,CDCA3,CDKN2C,CENPF,DBF4,DCTPP1,DEPDC1,DLGAP5,E2F8,ERCC6L,H2AX,KIF11,KIF20A,KIF2C,KPNA2,MYB,NCAPG,NCAPH,NUF2,PBK,PLK1,PRC1,PSIP1,RACGAP1,RPA1,SHCBP1,SPDL1,STMN1,TOP2A,TPX2	37
Cancer,Gastrointestinal Disease,Organismal Injury and Abnormalities	Metastatic gastrointestinal tumor	1,94E-09			ACKR3,AMY2B,ASPN,ATIC,AURKB,C1R,CAPG,CCN1,CCN2,CCND2,CD248,CD44,CD47,CD9,CDH2,CDH6,CDK6,CDKN2A,CDKN2C,CEBPD,CEMIP,CLU,COL4A1,COL4A2,DLGAP5,DPYD,DSG2,DUSP6,EFEMP1,EGFR,EMP1,EMX2,EN1,ENPP2,EPB41L3,ERAP2,FGFR1,FLT1,GATA6,HELB,HTRA1,ID2,IGFBP7,JAG1,KCNJ2,KIF20A,KIT,KRT18,let-7,LGALS8,LYN,MAB21L1,MAP4K5,MERTK,MET,mir-145,mir-23,mir-654,MSX1,NCAPG,NR2F1,NRAS,PBK,PCOLCE,PDCD1,PDE10A,PDGFA,PDGFRA,PDLIM3,…	101
Cellular Development,Connective Tissue Development and Function,Tissue Development	Differentiation of connective tissue cells	2,19E-09		-0,973	A2M,ACVR2A,ACVRL1,ADAM8,ADM,ALDH6A1,ANXA6,AP1S2,ARID5B,ASF1A,ATF3,ATF5,BCL6,BMAL1,BMP2,BMP4,BMP6,BMPR1B,BSCL2,CA2,CALR,CASP8,CCDC3,CCDC85B,CCN1,CCN2,CCN3,CCNA2,CD276,CD44,CD47,CD9,CDK6,CDKN1A,CDKN2A,CEACAM1,CEBPD,CITED1,CLEC11A,COL3A1,CRIM1,CSRNP1,CST3,CXXC5,CYP27B1,DKK2,DUSP1,DUSP10,DYSF,EBF1,ECM1,EDNRA,EFEMP1,EFNB2,EGFR,EGR2,EIF2AK3,EN1,EPHB4,F2RL1,FABP3,FBXO9,FGF2,FGFR1,FHL2,FOS,FOSB,FOXO3,FOX…	222
Cancer,Organismal Injury and Abnormalities	Metastasis	2,26E-09		-0,832	ABLIM1,ACKR3,ACTR10,ADAM15,ADM,ADRA2C,AFDN,AKT3,ALCAM,ALPL,ALX1,AMY2B,ANGPTL1,ANGPTL4,ARF4,ARHGAP31,ARHGEF17,ARID5B,ASPN,ATF3,ATIC,AURKB,BACH1,BCAT1,BMP2,BMP4,BRMS1,BUD23,C1R,CA9,CALR,CAPG,CASP8,CCDC80,CCDC88A,CCN1,CCN2,CCN5,CCND2,CD151,CD248,CD276,CD44,CD47,CD82,CD9,CDA,CDCA7L,CDH2,CDH6,CDK6,CDK8,CDKN1A,CDKN2A,CDKN2C,CEACAM1,CEBPD,CEMIP,CFLAR,CHEK2,CLU,COL11A1,COL18A1,COL4A1,COL4A2,CPEB2,CRYAB,C…	346
Cancer,Organismal Injury and Abnormalities	Serous neoplasm	2,34E-09			ABCA6,ABCC9,ABLIM2,ACTG2,ACVR1B,ADAMTSL1,ADCY2,AEBP1,AIFM1,ALDH1A1,ALDH1A2,ANAPC4,ANXA3,ANXA8/ANXA8L1,APEH,ARHGEF17,ARID5B,AURKA,BNC1,BUB1B,CA2,CACNA1A,CBS/LOC102724560,CCDC136,CCNA2,CCNB1,CCNB2,CDA,CDC20,CDC27,CDK20,CDKN1A,CDKN2A,CDKN2C,CENPA,CEP120,CEP41,CFB,CHEK2,CHRDL1,CIT,CLEC3B,CLIC2,CLN3,CLU,CMTM8,COL11A1,COL15A1,COL18A1,COL3A1,COL4A6,CREBRF,CRKL,CRTC3,CS,CSPG4,CXXC5,CYB561D2,DDX23,DDX39A,…	294
Cancer,Gastrointestinal Disease,Organismal Injury and Abnormalities	Metastatic gastrointestinal tract cancer	2,57E-09			ACKR3,AMY2B,ASPN,ATIC,AURKB,C1R,CAPG,CCN1,CCN2,CCND2,CD248,CD44,CD47,CD9,CDH2,CDH6,CDK6,CDKN2A,CDKN2C,CEBPD,CEMIP,CLU,COL4A1,COL4A2,DLGAP5,DPYD,DSG2,DUSP6,EFEMP1,EGFR,EMP1,EMX2,EN1,ENPP2,EPB41L3,ERAP2,FGFR1,FLT1,GATA6,HELB,HTRA1,ID2,IGFBP7,JAG1,KCNJ2,KIF20A,KIT,KRT18,let-7,LGALS8,LYN,MAB21L1,MAP4K5,MET,mir-145,mir-23,mir-654,MSX1,NCAPG,NR2F1,NRAS,PBK,PCOLCE,PDCD1,PDE10A,PDGFA,PDGFRA,PDLIM3,PDZRN3…	100
Cancer,Organismal Injury and Abnormalities	Serous adenocarcinoma	3,92E-09			ABCA6,ABLIM2,ACTG2,ACVR1B,ADAMTSL1,ADCY2,AEBP1,AIFM1,ALDH1A1,ALDH1A2,ANAPC4,ANXA3,ANXA8/ANXA8L1,APEH,ARHGEF17,ARID5B,AURKA,BNC1,BUB1B,CA2,CACNA1A,CBS/LOC102724560,CCDC136,CCNA2,CCNB1,CCNB2,CDA,CDC20,CDC27,CDK20,CDKN1A,CDKN2A,CDKN2C,CENPA,CEP120,CEP41,CFB,CHEK2,CHRDL1,CIT,CLEC3B,CLIC2,CLN3,CLU,CMTM8,COL11A1,COL15A1,COL18A1,COL3A1,COL4A6,CREBRF,CRKL,CRTC3,CS,CSPG4,CXXC5,CYB561D2,DDX23,DDX39A,DES,DG…	291
Cancer,Organismal Injury and Abnormalities,Skeletal and Muscular Disorders	Smooth muscle tumor	4,00E-09			ADARB1,AFF1,AGMO,AHCYL1,AIG1,AK2,ALDH1A1,APOLD1,ARL4D,ARSL,ASPN,AURKB,BDH1,CAPN6,CCN1,CCN5,CD44,CDKN1A,CDKN2A,CFB,CGRRF1,CKS2,CLCN5,CNP,COL15A1,COL18A1,COL3A1,CRIM1,CUX1,CYP1B1,DAXX,DCX,DENND2B,DPT,DUSP1,ECM2,EFEMP1,EGFR,EMCN,ESR1,EZH1,FGF2,FGFR1,FLT1,FOS,FOXO3,FRMD4B,GRAMD2B,GRIA2,H19,HOPX,HSD17B10,HTATIP2,IFIH1,IFIT1,IGF1R,IGF2,ISOC1,KCNN3,KIT,KLF11,KRT19,LAMB2,let-7,LIFR,LYN,MAF,MAU2,MCUB,MEGF…	129
Cell Death and Survival,Organismal Injury and Abnormalities	Necrosis of epithelial tissue	4,37E-09		1,768	ACVRL1,ADA,ADAM15,ADAMTS3,ADM,AGAP2,AIFM1,ALDH1A1,ANGPTL4,APAF1,ARG2,ARHGAP18,ASAH2,ATF3,AURKA,BAK1,BCL6,BDNF,BMP4,BMP6,CA3,CALR,CASP8,CBS/LOC102724560,CD151,CD44,CDH2,CDK6,CDKN1A,CDKN2A,CEBPD,CENPF,CERT1,CFLAR,CIDEC,CIT,CITED2,CLU,CNP,COL18A1,COL4A2,CRYAB,CTH,CTSS,CYCS,CYLD,CYP4V2,DAXX,DDB2,DNM1L,DUSP6,E2F8,EFEMP2,EFNB2,EGFR,EGR1,EIF2AK3,ELOVL4,EMP1,EMP3,EPAS1,ESR1,F2RL1,FASN,FGF2,FGFR1,FGL2,FLT…	210
Cancer,Organismal Injury and Abnormalities	Visceral metastasis	4,61E-09		1,431	ACKR3,ADM,AMY2B,ANGPTL4,ARHGEF17,ATF3,AURKB,BRMS1,C1R,CAPG,CASP8,CCN1,CCN2,CCND2,CD151,CD248,CD44,CD9,CDH2,CDH6,CDK6,CDKN2A,CDKN2C,CEBPD,CEMIP,CLU,COL4A1,COL4A2,DLGAP5,DPYD,DSG2,DUSP6,EFEMP1,EGFR,EMP1,EMX2,EN1,ENPP2,EPAS1,EPB41L3,ERAP2,ESPL1,ESR1,FGFR1,FLT1,GATA6,HSPA1A/HSPA1B,HTRA1,ID2,IGF1R,IGFBP2,IGFBP7,IL15RA,ITGA9,ITGB3,IVNS1ABP,JAG1,KCNJ2,KIF20A,KIT,KRT18,let-7,LGALS1,LGALS8,LMCD1,LYN,MAB21…	135
Gastrointestinal Disease,Organismal Injury and Abnormalities	Colorectal lesion	5,85E-09		-0,126	A2M,AAAS,AASS,ABCA6,ABCA9,ABCB8,ABCC9,ABCF2,ABHD4,ABLIM1,ABLIM2,ACAT1,ACBD3,ACBD5,ACKR3,ACO2,ACOT7,ACOX2,ACP6,ACTR10,ACVR1B,ACVR2A,ACVRL1,ADA,ADAM15,ADAM8,ADAMTS15,ADAMTS2,ADAMTS3,ADAMTS4,ADAMTSL5,ADARB1,ADCY2,ADGRA3,ADGRG6,ADGRL1,ADGRL3,ADM,ADRA2C,ADSL,AEBP1,AFAP1,AFDN,AFF1,AFF2,AFF3,AGAP2,AGL,AGMO,AGO3,AGPAT5,AHI1,AJUBA,AK5,AKT3,ALCAM,ALDH16A1,ALDH1A1,ALDH1A2,ALDH6A1,ALDH8A1,ALG13,ALPK3,ALPL,AL…	1355
Cancer,Organismal Injury and Abnormalities,Renal and Urological Disease	Chromophobe renal cell carcinoma	5,89E-09			ACOX2,AOX1,ASNS,ATP5PB,BUB1B,CD44,CENPF,CHEK2,CISD3,COX5B,DBF4,E2F8,FBLN5,FEZ1,FGFR1,FLT1,FUCA2,GPS2,GPX3,GSTM2,GSTM3,HAVCR1,HSPB6,IGF2,KIT,mir-221,MT1A,NDN,NDUFA10,NDUFA12,NDUFA13,NDUFA2,NDUFB7,NDUFS1,NDUFS6,NDUFV1,OSR1,PAMR1,PDGFRA,PEAR1,PTGS1,RACGAP1,RCOR2,S1PR1,SDHA,SERPING1,SFRP1,SLC7A11,SLC8A1,TIMP3,TOP2A,TP53,TPM2	53
Cardiovascular System Development and Function,Cellular Movement	Movement of vascular endothelial cells	6,27E-09		1,248	ACACA,ACKR3,ACVRL1,ADAM15,ADM,ALCAM,BDNF,BMP2,BMP4,CCN1,CD151,CD44,CD82,CD9,CNN2,COL18A1,CXXC5,CYLD,DLC1,ECSCR,EFNB2,EGFR,EGR1,ENPP2,F11R,F2RL1,FGF2,FGF5,FLNB,FLT1,FOXO3,FRS2,GAS6,GATA6,HLX,IGF2,IL33,ITGA2,ITGA9,ITGB3,KMT2A,LATS2,LGALS1,MDK,MEOX2,mir-23,mir-24,NDP,NOSTRIN,NR4A1,NRG1,NRP1,OSR1,PDE2A,PIK3CG,PLA2G4A,PLAU,PLXND1,PML,PROS1,PROX1,PTGS2,PTK2B,PTN,PTPRJ,RAC1,RCAN2,RECK,ROBO1,S1PR1,S1PR3,…	83
Cancer,Gastrointestinal Disease,Organismal Injury and Abnormalities	Advanced gastrointestinal tumor	6,56E-09			ACKR3,AMY2B,ASPN,ATIC,AURKB,BAK1,C1R,CAPG,CCN1,CCN2,CCND2,CD248,CD44,CD47,CD9,CDH2,CDH6,CDK6,CDKN2A,CDKN2C,CEBPD,CEMIP,CLU,COL4A1,COL4A2,DLGAP5,DPYD,DSG2,DUSP6,EFEMP1,EGFR,EMP1,EMX2,EN1,ENPP2,EPB41L3,ERAP2,FGFR1,FLT1,GATA6,HELB,HTRA1,ID2,IGFBP7,JAG1,KCNJ2,KIF20A,KIT,KRT18,let-7,LGALS8,LYN,MAB21L1,MAP4K5,MERTK,MET,mir-145,mir-654,MSX1,NCAPG,NR2F1,NRAS,PBK,PCOLCE,PDCD1,PDE10A,PDGFA,PDGFRA,PDLIM3,PD…	102
Connective Tissue Development and Function,Skeletal and Muscular System Development and Function,Tissue Development	Morphology of bone	6,79E-09			ACVR2A,ADAMTS2,ADRA2C,AGTR1,ALDH1A1,ALPL,ALX1,ANKH,APAF1,ARID5B,BMAL1,BMP2,BMP4,BMP6,BMPR1B,CASP8,CBS/LOC102724560,CBX2,CCN2,CCN3,CD44,CD47,CD68,CDK20,CDKN1A,CDKN2A,CEMIP,CHKB,CISD2,CLEC11A,CLEC3B,COL18A1,CRKL,CRY1,CXXC5,CYP1B1,CYP27B1,DNAJC21,DPP3,E2F4,EBF1,ECE1,ECM1,EDNRA,EFEMP1,EFNB2,EGFR,EGR1,EIF2AK3,EMX2,EN1,EPHB3,ESR1,EYA1,EYA4,FGF2,FHL2,FLNB,FOS,FZD9,GAB2,GHR,GLCE,GNAS,GPC1,GPC6,GPR65,GREM…	196
Cancer,Gastrointestinal Disease,Organismal Injury and Abnormalities	Colorectal tumor	6,95E-09		-0,342	A2M,AAAS,AASS,ABCA6,ABCA9,ABCB8,ABCC9,ABCF2,ABHD4,ABLIM1,ABLIM2,ACAT1,ACBD3,ACBD5,ACKR3,ACO2,ACOT7,ACOX2,ACP6,ACTR10,ACVR1B,ACVR2A,ACVRL1,ADA,ADAM15,ADAM8,ADAMTS15,ADAMTS2,ADAMTS3,ADAMTS4,ADAMTSL5,ADARB1,ADCY2,ADGRA3,ADGRG6,ADGRL1,ADGRL3,ADM,ADRA2C,ADSL,AEBP1,AFAP1,AFDN,AFF1,AFF2,AFF3,AGAP2,AGL,AGMO,AGO3,AGPAT5,AHI1,AJUBA,AK5,AKT3,ALCAM,ALDH16A1,ALDH1A1,ALDH1A2,ALDH6A1,ALDH8A1,ALG13,ALPK3,ALPL,AL…	1354
Cancer,Gastrointestinal Disease,Organismal Injury and Abnormalities	Advanced malignant gastrointestinal neoplasm	7,14E-09			ACKR3,AMY2B,ASPN,ATIC,AURKB,BAK1,C1R,CAPG,CCN1,CCN2,CCND2,CD248,CD44,CD47,CD9,CDH2,CDH6,CDK6,CDKN2A,CDKN2C,CEBPD,CEMIP,CLU,COL4A1,COL4A2,DLGAP5,DPYD,DSG2,DUSP6,EFEMP1,EGFR,EMP1,EMX2,EN1,ENPP2,EPB41L3,ERAP2,FGFR1,FLT1,GATA6,HELB,HTRA1,ID2,IGFBP7,JAG1,KCNJ2,KIF20A,KIT,KRT18,let-7,LGALS8,LYN,MAB21L1,MAP4K5,MET,mir-145,mir-654,MSX1,NCAPG,NR2F1,NRAS,PBK,PCOLCE,PDCD1,PDE10A,PDGFA,PDGFRA,PDLIM3,PDZRN3,P…	100
Cancer,Gastrointestinal Disease,Organismal Injury and Abnormalities	Secondary neoplasm of digestive system	8,05E-09		0,000	ACKR3,AMY2B,AURKB,C1R,CAPG,CCN2,CCND2,CD248,CD44,CD9,CDH2,CDH6,CDK6,CDKN2A,CDKN2C,CEBPD,CEMIP,CLU,COL4A1,COL4A2,DLGAP5,DPYD,DSG2,DUSP6,EFEMP1,EGFR,EMP1,EMX2,EN1,ENPP2,EPB41L3,ERAP2,FGFR1,FLT1,GATA6,HTRA1,ID2,IGF1R,IGFBP2,IGFBP7,ITGA9,JAG1,KCNJ2,KIF20A,KIT,KRT18,let-7,LGALS8,LYN,MAB21L1,MAP4K5,MET,mir-23,mir-24,mir-27,mir-654,MSX1,NCAPG,NR2F1,NRAS,PBK,PCOLCE,PDCD1,PDE10A,PDGFA,PDGFRA,PDLIM1,PDLIM3…	101
Cancer,Organismal Injury and Abnormalities	Benign connective or soft tissue neoplasm	8,60E-09		0,996	ADARB1,AHCYL1,AIG1,AK2,ALDH1A1,APOLD1,ARL4D,ARSL,ASPN,AURKB,BDH1,CAPN6,CCN1,CCN5,CCND2,CDKN2A,CFB,CGRRF1,CLCN5,CNP,COL11A1,COL15A1,COL18A1,COL3A1,COL4A1,COL4A2,COL4A5,COL4A6,COL8A1,CRIM1,CUX1,CYP1B1,DCX,DDB2,DPT,DUSP1,ECM2,EFEMP1,EGFR,EGR1,EMCN,ESR1,EZH1,FGF2,FGFR1,FLT1,FOS,FOXL2,FOXO3,FRMD4B,GNAS,GRAMD2B,GRIA2,H19,HOPX,HOXB6,HSD17B10,HTATIP2,IDH2,IFIH1,IFIT1,IGF1R,IGF2,ISOC1,KCNN3,KIT,KLF11,KRT1…	140
Gene Expression	Expression of RNA	9,60E-09		0,638	A2M,ABLIM1,ABLIM2,ABLIM3,ACTL6A,ACTR3,ACVR1B,ACVR2A,ACVRL1,ADA,AEBP1,AEBP2,AFDN,AFF1,AFF2,AFF3,AGAP2,AGO3,AHI1,AJUBA,ALDH1A2,ALX1,ALYREF,APEX1,APLP1,APOL3,ARF4,ARHGEF28,ARID4A,ARID4B,ARID5B,ARMCX3,ARNT2,ARRB1,ARX,ASCC1,ASH1L,ASPM,ATAD2,ATF3,ATF5,ATF6B,ATP2B4,AURKA,AURKB,BACH1,BAK1,BANK1,BBS4,BCL6,BDNF,BHLHE40,BMAL1,BMP2,BMP4,BMP6,BMPR1B,BNC1,BRMS1,BTG1,BTG2,C1QTNF1,C8orf44-SGK3/SGK3,CALCOCO1,CALR…	611
Cancer,Organismal Injury and Abnormalities,Reproductive System Disease	Female genital neoplasm	9,69E-09		-0,626	AAAS,AASDHPPT,AASS,ABCA6,ABCA9,ABCC9,ABCF2,ABHD4,ABLIM1,ABLIM2,ABLIM3,ACADSB,ACOT8,ACOX2,ACSL3,ACTG2,ACTR1A,ACTR3,ACVR1B,ACVR2A,ACVRL1,ADAM8,ADAMTS2,ADAMTSL1,ADARB1,ADCY2,ADGRA3,ADGRL3,ADM,ADSL,AEBP1,AFDN,AFF1,AFF2,AFF3,AGAP2,AGL,AGMO,AGO3,AGPAT4,AHCYL1,AHI1,AIFM1,AIG1,AK2,AK5,AKT3,ALCAM,ALDH16A1,ALDH1A1,ALDH1A2,ALDH3A2,ALDH4A1,ALDH8A1,ALG13,ALG14,ALPK3,ALPL,ALS2,ALS2CL,ALX1,ALYREF,AMN1,AMY2B,ANA…	1376
Cell Cycle	Cell cycle progression	1,31E-08		-1,205	AAAS,ACKR3,ACTL6A,ACVRL1,ADARB1,ADCY2,ADM,AJUBA,ANKRD17,ANLN,APAF1,ARHGAP32,ARRB1,ARX,ASAH2,ASNS,ASPM,ATF3,AURKA,AURKB,BAK1,BCL6,BMAL1,BMP2,BMP4,BMP6,BMPR1B,BORA,BRINP3,BTG1,BTG2,BUB1B,C8orf44-SGK3/SGK3,CALR,CAMK2A,CCN1,CCNA2,CCNB1,CCNB2,CCND2,CCNG1,CD320,CD44,CDC14A,CDC20,CDC23,CDC25B,CDC25C,CDC27,CDCA8,CDK14,CDK19,CDK6,CDKN1A,CDKN2A,CDKN2B,CDKN2C,CEACAM1,CENPA,CENPF,CENPW,CHEK2,CHFR,CHMP2A,CHMP…	332
Cardiovascular System Development and Function,Embryonic Development,Organ Development,Organismal Development,Tissue Development	Cardiogenesis	1,52E-08		0,513	ACKR3,ADAMTS6,ADM,AGTR1,AHI1,ALDH1A2,ALPK3,ANKRD17,ANKS6,AP4S1,APH1A,ARID4B,BDNF,BICC1,BMP2,BMP4,CALR,CARD6,CASP8,CBS/LOC102724560,CCN1,CCN3,CCNA2,CCNB1,CCND2,CDKN1A,CDKN2B,CERT1,CFLAR,CITED2,COL11A1,COL3A1,CRKL,CUX1,CYCS,DLC1,DNAI1,DNM1L,DUSP1,DUSP6,DYNC2H1,ECE1,EDNRA,EGFR,EMP1,EMP3,EPHA3,EPHB4,FGF2,FGFR1,FHL1,FHOD3,FLRT3,FLT1,FOXO3,FOXP1,FRS2,FZD1,GAA,GAS2L3,GATA4,GATA5,GATA6,GJA5,GRK5,HAS2,HDA…	182
Cancer,Organismal Injury and Abnormalities,Skeletal and Muscular Disorders	Leiomyoma	1,92E-08			ADARB1,AHCYL1,AIG1,AK2,ALDH1A1,APOLD1,ARL4D,ARSL,ASPN,AURKB,BDH1,CAPN6,CCN1,CCN5,CFB,CGRRF1,CLCN5,CNP,COL15A1,COL18A1,COL3A1,CRIM1,CUX1,CYP1B1,DCX,DPT,DUSP1,ECM2,EFEMP1,EGFR,EMCN,ESR1,EZH1,FGF2,FGFR1,FOS,FOXO3,FRMD4B,GRAMD2B,GRIA2,H19,HOPX,HSD17B10,HTATIP2,IFIH1,IFIT1,IGF1R,IGF2,ISOC1,KCNN3,KIT,KLF11,KRT19,LAMB2,let-7,LIFR,LYN,MAF,MAU2,MCUB,MEGF9,MET,MFAP2,MGST1,mir-23,mir-27,MMP11,MTHFD2,NR2F1,N…	109
Cancer,Organismal Injury and Abnormalities	Development of benign tumor	1,94E-08		-0,433	ACSF2,ACVR2A,AEBP1,AJUBA,ALDH1A2,ALG14,ALG6,ANXA3,ASAP3,ASPN,AURKB,BAK1,BDNF,BRINP3,BUB1B,BYSL,CA2,CALR,CCDC80,CCDC88A,CCNB1,CCNB2,CCND2,CD44,CDC27,CDH2,CDH3,CDKN1A,CDKN2A,CDKN2B,CDKN2C,CEACAM1,CEBPD,CEMIP,CES2,CHKA,CILK1,CIT,CLMN,CLU,CNNM2,CRYAB,CYLD,CYP1B1,DAXX,DDB2,DDOST,DNM1L,DPT,DPYD,EFEMP2,EGFR,EGR1,EIF2AK4,EPAS1,EPB41L3,EPHB3,ERCC4,ERCC6,ESR1,ETHE1,EXO1,FABP3,FANCE,FBLN1,FHIT,FLT1,FOS,FOSB…	194
Cancer,Organismal Injury and Abnormalities,Reproductive System Disease	Benign neoplasm of female genital organ	2,01E-08			ADARB1,AHCYL1,AIG1,AK2,ALDH1A1,APOLD1,ARL4D,ARSL,ASPN,AURKB,BDH1,CAPN6,CCN1,CFB,CGRRF1,CLCN5,CNP,COL15A1,COL18A1,COL3A1,CRIM1,CUX1,CYP1B1,DCX,DPT,ECM2,EFEMP1,EGFR,EMCN,ESR1,EZH1,FGF2,FOS,FOXL2,FOXO3,FRMD4B,GNAS,GRAMD2B,GRIA2,H19,HOPX,HSD17B10,HTATIP2,IFIH1,IFIT1,IGF2,ISOC1,KCNN3,KLF11,KRT19,LAMB2,let-7,LIFR,LYN,MAF,MAU2,MCUB,MEGF9,MFAP2,MGST1,mir-23,mir-27,MMP11,MTHFD2,NR2F1,NR2F2,NR3C1,NR4A1,NR6…	104
Cellular Movement	Invasion of carcinoma cell lines	2,41E-08	Decreased	-2,600	ADAM8,AKT3,ALCAM,ANGPTL4,ARHGEF17,AURKA,BDNF,CALR,CCN1,CCN2,CCN3,CCNB1,CD44,CD82,CDH2,CDH3,CDK14,CDKN2A,CEACAM1,CLU,COL11A1,DLC1,DNAJB4,DUSP1,EGFR,EGR1,ENPP2,EPAS1,EPDR1,ETV4,EZR,FGF2,FGFR1,FHIT,FOXO3,FOXP1,FSCN1,GAB2,GNAI1,GOT2,GSN,HAS2,HDAC7,HNRNPA2B1,HOXA1,HOXB9,HSPA1A/HSPA1B,HTATIP2,HTRA1,INHBB,ITGAV,JUNB,KIFC1,KLF4,LAMA1,let-7,LGALS1,LRP1,LYN,MDK,MDM4,MET,MICAL2,mir-145,mir-23,mir-483,MITF,M…	119
Cancer,Organismal Injury and Abnormalities,Reproductive System Disease	Tumorigenesis of reproductive tract	2,42E-08		-0,626	AAAS,AASDHPPT,AASS,ABCA6,ABCA9,ABCC9,ABCF2,ABHD4,ABLIM1,ABLIM2,ABLIM3,ACADSB,ACOT8,ACOX2,ACSL3,ACTG2,ACTR1A,ACTR3,ACVR1B,ACVR2A,ACVRL1,ADAM8,ADAMTS2,ADAMTSL1,ADARB1,ADCY2,ADGRA3,ADGRL3,ADM,ADSL,AEBP1,AFDN,AFF1,AFF2,AFF3,AGAP2,AGL,AGMO,AGO3,AGPAT4,AHCYL1,AHI1,AIFM1,AIG1,AK2,AK5,AKT3,ALCAM,ALDH16A1,ALDH1A1,ALDH1A2,ALDH3A2,ALDH4A1,ALDH8A1,ALG13,ALG14,ALPK3,ALPL,ALS2,ALS2CL,ALX1,ALYREF,AMN1,AMY2B,ANA…	1371
Embryonic Development,Organismal Development,Skeletal and Muscular System Development and Function	Limb development	2,45E-08		-1,034	ACVR2A,AFF3,ALDH1A2,ALX1,B9D1,BAK1,BCL6,BMAL1,BMP2,BMP4,BMPR1B,CCN2,CDKN2A,CYP26B1,CYP27B1,DYNC2H1,EBF1,ECE1,ECM1,EFEMP2,ELMO1,EN1,ESR1,FGF2,FGFR1,FLT1,FRS2,GADD45B,GHR,GJA5,GNAS,GPC6,GREM1,HDAC1,HOXB9,HOXC5,HOXD11,IDUA,IFIH1,IGF1R,IGF2,INPP5D,INTU,ITGA11,ITGA2,ITGA3,ITGA6,KREMEN1,LEF1,LRP4,LRP6,MEGF8,MEOX2,MSX1,MSX2,NR2F2,OSMR,OSR1,PBX2,PDGFA,PITX1,PKNOX2,POR,PPARGC1A,PRRX1,PTGER4,PTGS2,RECK,ROR…	91
Cellular Assembly and Organization,Cellular Function and Maintenance	Organization of cytoplasm	2,57E-08		-0,150	A2M,ABLIM1,ABLIM3,ACACA,ACTR3,ACVR2A,ACVRL1,ADAMTS3,ADAMTS4,ADGRG6,ADM,AFAP1,AFDN,AFG1L,AGAP2,AHI1,AJUBA,ALCAM,ALS2,ALS2CL,ANGPTL4,ANXA8/ANXA8L1,ARAP1,ARAP3,ARF4,ARHGAP18,ARHGAP32,ARHGDIA,ARHGDIB,ARHGEF17,ARHGEF28,ARHGEF7,ARHGEF9,ARMCX3,ARPC4,ARPIN/ARPIN-AP3S2,ARRB1,ARSA,ASAH2,ASPM,ATF3,ATL1,ATP5MC1,ATXN10,AURKA,AURKB,B4GALT6,B9D1,B9D2,BAIAP2,BBS4,BBS9,BCL6,BCS1L,BDNF,BFSP1,BICD1,BMP2,BMP4,BMP6,B…	525
Cellular Development,Cellular Growth and Proliferation	Colony formation of tumor cell lines	2,75E-08		-1,267	AGAP2,AIFM1,ALDH1A1,ALYREF,ATF3,ATOX1,BCL6,CBX2,CCDC88A,CCN1,CD44,CD82,CDCA7L,CDK6,CDKN1A,CDKN2A,CDKN2B,CEACAM1,CIT,CKS2,CLU,CNDP2,CRKL,CTSD,DGCR8,DHX9,DIRAS3,DLC1,DUSP1,DUSP6,E2F8,EGFR,EGR1,EIF4A1,EPAS1,EPB41L3,ESR1,FBLN1,FGF2,FGFR1,FOS,FOXO3,FXN,GADD45A,GADD45B,GADD45G,GNAO1,GOT1,GPR68,GSTO1,H1-3,H2AX,HAS2,HCK,HDGF,HES1,HNRNPA2B1,HSPA1A/HSPA1B,IGF1R,IGFBP7,IL6ST,KAT5,KIT,KLF4,KPNA2,KRT19,LEO1,L…	133
Embryonic Development,Organismal Development	Development of body trunk	3,08E-08		0,656	ACKR3,ACVR2A,ACVRL1,ADA,ADAMTS2,ADAMTS6,ADM,AEBP1,AFAP1,AGAP2,AGTR1,AHI1,ALDH1A1,ALDH1A2,ALPK3,ANKRD17,ANKS6,AP4S1,APH1A,ARID4B,ARID5B,ARRB1,ARX,ASH1L,ASL,ATF3,BAK1,BDNF,BICC1,BMAL1,BMP2,BMP4,BMP6,C1QTNF1,CALR,CARD6,CASP8,CBS/LOC102724560,CBX2,CCN1,CCN2,CCN3,CCNA2,CCNB1,CCNB2,CCND2,CD44,CD9,CDH3,CDH6,CDKN1A,CDKN2A,CDKN2B,CDKN2C,CEBPD,CENPF,CERT1,CFLAR,CIAPIN1,CITED1,CITED2,CLCN2,CLU,COL11A1,COL3A…	372
Neurological Disease,Organismal Injury and Abnormalities	Cognitive impairment	3,67E-08		-0,210	AARS1,ABCC9,ACP6,ADARB1,ADRA2C,AFF2,AFF3,AGA,AGTR1,AHI1,AKT3,ALDH4A1,ALG13,ALG14,ALG3,ANKH,ANKRD17,AP1S2,AP4S1,ARHGEF7,ARHGEF9,ARSA,ARX,ASH1L,ASPM,B3GALNT2,B9D1,BAIAP2,BBS4,BBS9,BCS1L,BDKRB1,BDNF,BSCL2,C1R,CA2,CA3,CA9,CACNA1A,CACNA1G,CACNB3,CAMK2A,CAMTA1,CARF,CARNMT1,CBS/LOC102724560,CCDC88A,CCN2,CCNA2,CCNB1,CD47,CDK8,CDKL5,CEP63,CERS1,CERT1,CHKB,CIT,CLCN2,CLIC2,CLN3,CNNM2,CNP,COL18A1,COL4A1,COL4…	299
Cancer,Organismal Injury and Abnormalities	Malignant genitourinary solid tumor	4,41E-08		-1,154	A2M,AAAS,AADAT,AASDHPPT,AASS,ABCA6,ABCA9,ABCB8,ABCC9,ABCF2,ABHD4,ABLIM1,ABLIM2,ABLIM3,ACADSB,ACAT1,ACBD3,ACOT13,ACOT7,ACOT8,ACOX2,ACP6,ACSF2,ACSL3,ACTG2,ACTR1A,ACTR3,ACVR1B,ACVR2A,ACVRL1,ADA,ADAM15,ADAM8,ADAMTS15,ADAMTS2,ADAMTS3,ADAMTS4,ADAMTS6,ADAMTSL1,ADCY2,ADCY7,ADGRA3,ADGRG6,ADGRL3,ADM,ADRA2C,ADSL,AEBP1,AEBP2,AFAP1,AFDN,AFF1,AFF2,AFF3,AFG1L,AGAP2,AGL,AGMO,AGO3,AGPAT4,AGPAT5,AGTR1,AHCYL1,AHI1,…	1956
Skeletal and Muscular System Development and Function	Morphology of muscle	4,54E-08			ACVR2A,ACVRL1,ADA,ADM,AGTR1,ALDH1A2,ALPL,ALS2,ANKRD17,ATF3,BACH1,BDNF,BMAL1,BMP4,CA2,CACNA1H,CACNB3,CALR,CAPN6,CARD6,CASP8,CCN2,CD47,CD55,CDH2,CDKN1A,CFLAR,CISD2,CLMP,CLU,COL15A1,COQ8A,CRYAB,CSRP2,CUX1,CYP1B1,DES,DMPK,DTNA,DUSP1,DYSF,ECE1,EDNRA,EFEMP1,EFEMP2,EGFR,EIF2AK4,ESR1,EYA1,FGF2,FHL1,FHL2,FHOD3,FOXO3,FZD4,GAA,GAS2L3,GATA4,GATA5,GATA6,GNAS,H2AZ1,HDAC9,HEXIM1,HEY2,HEYL,HLX,HSF1,HSPB8,IDS,IDU…	179
Cellular Development,Cellular Growth and Proliferation	Development of tumor cell lines	4,60E-08		-1,479	AGAP2,AGTR1,AIFM1,ALDH1A1,ALYREF,ATF3,ATOX1,BCL6,CACNA1H,CBX2,CCDC88A,CCN1,CD44,CD82,CDCA7L,CDH2,CDK6,CDKN1A,CDKN2A,CDKN2B,CEACAM1,CIT,CKS2,CLU,CNDP2,COL18A1,CRKL,CTSD,DGCR8,DHX9,DIRAS3,DLC1,DUSP1,DUSP6,E2F8,ECSCR,EGFR,EGR1,EIF4A1,EMP3,EPAS1,EPB41L3,ESPL1,ESR1,FBLN1,FGF2,FGFR1,FOS,FOXO3,FXN,FZD1,GADD45A,GADD45B,GADD45G,GEM,GNAO1,GOT1,GPR68,GSTO1,H1-3,H2AX,HAS2,HCK,HDGF,HES1,HNRNPA2B1,HSF1,HSPA1A/…	155
Cellular Development,Cellular Function and Maintenance,Cellular Growth and Proliferation	Assembly of cells	5,77E-08		-0,328	ACVRL1,ADAM15,ADAMTS2,ADM,AKT3,ANGPTL1,ANGPTL4,BDNF,BMP2,BMP4,BMP6,BRMS1,CALR,CCN1,CD151,CD276,CD44,CD9,CDH2,CDKN1A,CDKN2A,CEACAM1,COL18A1,COL4A2,COL8A1,DDAH1,DYSF,ECM1,EGR1,EMC10,ENPP2,EPHB4,F11R,F2RL1,FGF2,FGF5,FGFR1,FHOD3,FLI1,FLT1,FOXO3,FRS2,GAS6,GATA6,GPC1,H2AX,HEYL,HTRA1,IGF2,IL33,INHBA,ITGA1,ITGA2,ITGB3,KCNJ2,KIT,let-7,LGALS1,LPAR2,MAP2K3,MDK,MEOX2,MERTK,MET,MGP,mir-22,mir-23,mir-24,mir-27…	130
Cancer,Organismal Injury and Abnormalities	Advanced extracranial solid tumor	5,78E-08		1,384	ACKR3,ACTR10,ADAM15,ADM,ALDH1A2,AMY2B,ANGPTL4,ANXA8/ANXA8L1,ARHGEF17,ASPN,ATF3,ATIC,AURKB,BAK1,BNC1,BRMS1,C1R,CA9,CACNA1A,CAPG,CASP8,CCN1,CCN2,CCND2,CD151,CD248,CD276,CD44,CD47,CD9,CDH2,CDH6,CDK6,CDKN2A,CDKN2C,CEBPD,CEMIP,CHEK2,CLU,CMTM8,COL15A1,COL4A1,COL4A2,CXXC5,DIRAS3,DLGAP5,DPYD,DSG2,DTNA,DUSP6,EFEMP1,EGFR,EIF2AK3,EIF4A1,EMP1,EMX2,EN1,ENPP2,EPAS1,EPB41L3,ERAP2,ESPL1,ESR1,EZH1,FGF2,FGFR1,FGG,…	192
Tissue Development	Growth of epithelial tissue	5,85E-08		-1,713	ACVR2A,ACVRL1,ADAM15,ADAMTS2,ADM,AGAP2,AGTR1,AKT3,ALDH3A2,ANGPTL1,ANGPTL4,ARX,ATF3,AURKB,BAK1,BDNF,BMP2,BMP4,BMP6,BNC1,BRMS1,C8orf44-SGK3/SGK3,CALR,CASP8,CCN1,CCNB1,CCND2,CD276,CD44,CD9,CDC25B,CDC25C,CDH2,CDH3,CDK6,CDKN1A,CDKN2A,CDKN2B,CDKN2C,CEACAM1,CFLAR,CITED2,CLDN1,CLDN15,CLU,COL18A1,COL4A2,COL8A1,CRYAB,CUX1,DDAH1,DLC1,DOCK7,DSG2,DUSP10,DYSF,E2F8,EAF2,ECM1,EDNRA,EFNB2,EGFR,EGR1,EMC10,EPAS1,EP…	237
Cardiovascular System Development and Function,Tissue Development	Development of cardiovascular tissue	6,45E-08		-0,416	ACVRL1,ADAM15,ADAMTS2,ADM,AKT3,ANGPTL1,ANGPTL4,BDNF,BMP2,BMP4,BMP6,BRMS1,CALR,CCN1,CD151,CD276,CD44,CD9,CDH2,CDKN1A,CDKN2A,CEACAM1,COL18A1,COL4A2,COL8A1,CTH,DDAH1,DYSF,ECM1,EGR1,EMC10,ENPP2,EPHB4,F11R,F2RL1,FGF2,FGF5,FGFR1,FLI1,FLT1,FOXO3,FOXP1,FRS2,GAS6,GATA6,GPC1,H2AX,HEYL,HTRA1,IGF2,IL33,INHBA,ITGA1,ITGA2,ITGB3,KCNJ2,KIT,let-7,LGALS1,LPAR2,MAP2K3,MDK,MEOX2,MERTK,MET,MGP,mir-22,mir-23,mir-24,mi…	131
Cardiovascular Disease,Cardiovascular System Development and Function,Organ Morphology,Organismal Development,Organismal Injury and Abnormalities	Enlargement of heart	6,72E-08			ABCC9,ACKR3,ACTG2,ADA,ADAMTS2,ADM,ADRA2C,AGTR1,AIFM1,ALDH1A2,ATF3,BMP4,BSCL2,CA2,CACNA1H,CACNB3,CARD6,CCN2,CDH2,CDKN1A,CDKN2C,CHKB,CIDEC,COL3A1,COX7A1,CPT1A,CRYAB,CTSD,DES,DGCR8,DNAJC3,DNM1L,DOT1L,DSC2,DSG2,DTNA,DUSP1,DUSP10,EAF2,ECE1,EDNRA,EGFR,EPAS1,EYA4,F2RL1,FABP3,FAM114A1,FASN,FGF2,FGFR1,FHL2,FHOD3,FKTN,FLII,FLT1,FOXO3,FXYD1,GAA,GAL,GAS2L3,GAS6,GATA4,GATA5,GATA6,GJA5,GNAS,GPX3,GRK5,GSN,GUCY1…	182
Cellular Assembly and Organization,Cellular Function and Maintenance	Organization of cytoskeleton	6,82E-08		-0,210	A2M,ABLIM1,ABLIM3,ACACA,ACTR3,ACVR2A,ACVRL1,ADAMTS3,ADAMTS4,ADGRG6,ADM,AFAP1,AFDN,AGAP2,AHI1,AJUBA,ALCAM,ALS2,ANGPTL4,ARAP1,ARAP3,ARF4,ARHGAP18,ARHGAP32,ARHGDIA,ARHGDIB,ARHGEF17,ARHGEF28,ARHGEF7,ARHGEF9,ARPC4,ARPIN/ARPIN-AP3S2,ARRB1,ARSA,ASAH2,ASPM,ATF3,ATL1,ATP5MC1,ATXN10,AURKA,AURKB,B4GALT6,B9D1,B9D2,BAIAP2,BBS4,BBS9,BCL6,BDNF,BFSP1,BICD1,BMP2,BMP4,BMP6,BORA,BTBD3,BTG2,CACNA1A,CACNA1H,CALR,CAMK…	483
Cancer,Organismal Injury and Abnormalities,Reproductive System Disease,Skeletal and Muscular Disorders	Uterine leiomyoma	6,83E-08			ADARB1,AHCYL1,AIG1,AK2,ALDH1A1,APOLD1,ARL4D,ARSL,ASPN,AURKB,BDH1,CAPN6,CCN1,CFB,CGRRF1,CLCN5,CNP,COL15A1,COL18A1,COL3A1,CRIM1,CUX1,CYP1B1,DCX,DPT,ECM2,EFEMP1,EGFR,EMCN,ESR1,EZH1,FGF2,FOS,FOXO3,FRMD4B,GRAMD2B,GRIA2,H19,HOPX,HSD17B10,HTATIP2,IFIH1,IFIT1,IGF2,ISOC1,KCNN3,KLF11,KRT19,LAMB2,let-7,LIFR,LYN,MAF,MAU2,MCUB,MEGF9,MFAP2,MGST1,mir-23,mir-27,MMP11,MTHFD2,NR2F1,NR2F2,NR3C1,NR4A1,NR6A1,OGN,PCCA…	100
Cancer,Organismal Injury and Abnormalities	Benign connective or soft tissue neoplasm of pelvis	6,95E-08			ADARB1,AHCYL1,AIG1,AK2,ALDH1A1,APOLD1,ARL4D,ARSL,ASPN,AURKB,BDH1,CAPN6,CCN1,CFB,CGRRF1,CLCN5,CNP,COL15A1,COL18A1,COL3A1,CRIM1,CUX1,CYP1B1,DCX,DPT,ECM2,EFEMP1,EGFR,EMCN,ESR1,EZH1,FGF2,FOS,FOXL2,FOXO3,FRMD4B,GRAMD2B,GRIA2,H19,HOPX,HSD17B10,HTATIP2,IFIH1,IFIT1,IGF2,ISOC1,KCNN3,KLF11,KRT19,LAMB2,let-7,LIFR,LYN,MAF,MAU2,MCUB,MEGF9,MFAP2,MGST1,mir-23,mir-27,MMP11,MTHFD2,NR2F1,NR2F2,NR3C1,NR4A1,NR6A1,OG…	101
Tissue Development	Development of epithelial tissue	7,12E-08		0,144	ACVRL1,ADAM15,ADAMTS2,ADM,AKT3,ALDH1A2,ANGPTL1,ANGPTL4,BDNF,BMP2,BMP4,BMP6,BRMS1,CA2,CA9,CALR,CCN1,CCN2,CD151,CD276,CD44,CD9,CDH2,CDKN1A,CDKN2A,CEACAM1,CGN,CLCN2,COL18A1,COL4A2,COL4A5,COL8A1,DDAH1,DIRAS3,DYSF,E2F4,ECE1,ECM1,EGFR,EGR1,EMC10,ENPP2,EPHB4,ESR1,F11R,F2RL1,FAT1,FGF2,FGF5,FGFR1,FKTN,FLI1,FLNB,FLT1,FOXL2,FOXO3,FOXP1,FRS2,GAS6,GATA6,GNAO1,GPC1,H2AX,HEY2,HEYL,HNRNPU,HOXB4,HOXB9,HSF1,HTRA1,…	181
Cancer	Cell transformation	8,36E-08		-1,870	A2M,AASS,ABCA6,ABCB8,ABCC9,ABLIM1,ABLIM3,ACADL,ACADSB,ACO2,ACOX2,ACP6,ACSL3,ACTR10,ACVR1B,ACVR2A,ACVRL1,ADA,ADAM8,ADAMTS15,ADAMTS3,ADAMTS6,ADAMTSL1,ADARB1,ADCY2,ADCY7,ADGRA3,ADGRL1,ADGRL3,ADM,ADRA2C,ADSL,AFDN,AFF1,AFF3,AFG1L,AGA,AGAP2,AGL,AGO3,AGTR1,AHI1,AIFM1,AIFM2,AIG1,AIMP2,AJUBA,AK5,AKT3,ALCAM,ALDH1A1,ALDH1A2,ALDH4A1,ALDH6A1,ALDH8A1,ALPK3,ALPL,ALS2,ALS2CL,ALX1,AMN1,ANAPC4,ANGEL1,ANGPTL1,ANGPT…	1451
Cardiovascular System Development and Function,Organismal Development	Development of artery	9,65E-08		-0,595	ACVRL1,ADAMTS6,ALDH1A2,AP4S1,ARID4B,BMP4,CARD6,CDKN2B,CITED2,COL18A1,COL3A1,CRKL,CTH,CYCS,EDNRA,EFEMP2,EFNB2,EGR2,EMP1,EMP3,EPHB4,FBLN5,FLT1,GATA4,GATA5,GATA6,GJA5,HES1,HEY2,HOXA1,INPP4B,ITGB3,JAG1,JUNB,KLF10,KLF11,LRP1,MDK,MDM4,NDST1,NOTCH3,NRP1,PDE2A,PIM1,PLAU,PLAUR,PLXND1,PRRX1,PTK2B,ROBO1,ROR1,SERPINE1,SMAD7,SMARCA4,STRA6,STX6,TGFBR2,TUBA1C,TUBA4A,WLS	60
Cancer,Organismal Injury and Abnormalities	Invasive cancer	9,87E-08		-0,135	ACKR3,ACOT13,ACTR10,ADAM15,ADAMTS3,ADAMTS4,ADAMTS6,AMY2B,AOX1,ARHGAP32,ARHGEF7,ARRB1,ASPN,ATAD2,ATF3,ATIC,AURKB,BABAM1,BANK1,BMP4,BUB1B,C1R,CA9,CALM1 (includes others),CAPG,CBX2,CCDC80,CCN1,CCN2,CCN5,CCND2,CD248,CD276,CD44,CD47,CD9,CDH2,CDH6,CDK6,CDKN1A,CDKN2A,CDKN2B,CDKN2C,CEBPD,CEMIP,CENPF,CHEK2,CLEC11A,CLU,COL15A1,COL4A1,COL4A2,COX7A1,CRY1,CUX1,DAXX,DHRS4,DLGAP5,DNAJC24,DNM1L,DPYD,DSG2,DUSP6,E…	254
Cardiovascular System Development and Function,Tissue Development	Development of endothelial tissue	1,06E-07		-0,512	ACVRL1,ADAM15,ADAMTS2,ADM,AKT3,ANGPTL1,ANGPTL4,BDNF,BMP2,BMP4,BMP6,BRMS1,CALR,CCN1,CD151,CD276,CD44,CD9,CDH2,CDKN1A,CDKN2A,CEACAM1,COL18A1,COL4A2,COL8A1,DDAH1,DYSF,ECM1,EGR1,EMC10,ENPP2,EPHB4,F11R,F2RL1,FGF2,FGF5,FGFR1,FLI1,FLT1,FOXO3,FOXP1,FRS2,GAS6,GATA6,GPC1,H2AX,HEYL,HTRA1,IGF2,IL33,INHBA,ITGA1,ITGA2,ITGB3,KCNJ2,KIT,let-7,LGALS1,LPAR2,MAP2K3,MDK,MEOX2,MERTK,MET,MGP,mir-22,mir-23,mir-24,mir-27…	129
Cancer,Organismal Injury and Abnormalities	Anogenital cancer	1,08E-07		-0,849	A2M,AAAS,AADAT,AASDHPPT,AASS,ABCA6,ABCA9,ABCB8,ABCC9,ABCF2,ABHD4,ABLIM1,ABLIM2,ABLIM3,ACACA,ACADSB,ACBD3,ACOT13,ACOT7,ACOT8,ACOX2,ACP6,ACSF2,ACSL3,ACTG2,ACTR1A,ACTR3,ACVR1B,ACVR2A,ACVRL1,ADAM15,ADAM8,ADAMTS15,ADAMTS2,ADAMTS3,ADAMTS4,ADAMTS6,ADAMTSL1,ADCY2,ADCY7,ADGRA3,ADGRG6,ADGRL3,ADM,ADRA2C,ADSL,AEBP1,AFAP1,AFDN,AFF1,AFF2,AFF3,AFG1L,AGAP2,AGL,AGMO,AGO3,AGPAT4,AGPAT5,AGTR1,AHCYL1,AHI1,AIFM1,AIFM…	1833
Cancer,Organismal Injury and Abnormalities	Adenoma	1,08E-07		-0,668	ACSF2,ACVR2A,AEBP1,AJUBA,ALDH1A2,ALG14,ALG6,ANXA3,ASAP3,ASPN,BAK1,BDNF,BRINP3,BUB1B,BYSL,CA2,CALR,CCDC80,CCDC88A,CCNB1,CCNB2,CD44,CDC27,CDH2,CDH3,CDKN2A,CDKN2B,CDKN2C,CEBPD,CEMIP,CES2,CHKA,CILK1,CIT,CLMN,CLU,CNNM2,CRYAB,CYP1B1,DDB2,DDOST,DNM1L,DPT,EFEMP2,EGFR,EGR1,EPB41L3,EPHB3,ESR1,ETHE1,EXO1,FABP3,FBLN1,FHIT,FOS,FOSB,FOXO3,FOXO4,GADD45A,GNAS,GSTA3,H19,HDAC1,HDAC7,HES1,HOXC5,HSD11B2,HSPA9,HTATIP…	155
Cardiovascular System Development and Function,Cellular Development,Cellular Function and Maintenance,Cellular Growth and Proliferation,Organismal Development,Tissue Development	Endothelial cell development	1,09E-07		-0,456	ACVRL1,ADAM15,ADAMTS2,ADM,AKT3,ANGPTL1,ANGPTL4,BDNF,BMP2,BMP4,BMP6,BRMS1,CALR,CCN1,CD151,CD276,CD44,CD9,CDH2,CDKN1A,CDKN2A,CEACAM1,COL18A1,COL4A2,COL8A1,DDAH1,DYSF,ECM1,EGR1,EMC10,ENPP2,EPHB4,F11R,F2RL1,FGF2,FGF5,FGFR1,FLI1,FLT1,FOXO3,FRS2,GAS6,GATA6,GPC1,H2AX,HEYL,HTRA1,IGF2,IL33,INHBA,ITGA1,ITGA2,ITGB3,KCNJ2,KIT,let-7,LGALS1,LPAR2,MAP2K3,MDK,MEOX2,MERTK,MET,MGP,mir-22,mir-23,mir-24,mir-27,NDNF,…	126
Cancer,Gastrointestinal Disease,Organismal Injury and Abnormalities	Colorectal cancer	1,09E-07		-1,043	A2M,AAAS,AASS,ABCA6,ABCA9,ABCB8,ABCC9,ABCF2,ABHD4,ABLIM1,ABLIM2,ACAT1,ACBD3,ACBD5,ACKR3,ACO2,ACOT7,ACOX2,ACP6,ACTR10,ACVR1B,ACVR2A,ACVRL1,ADA,ADAM8,ADAMTS15,ADAMTS2,ADAMTS3,ADAMTS4,ADAMTSL5,ADARB1,ADCY2,ADGRA3,ADGRG6,ADGRL1,ADGRL3,ADM,ADRA2C,ADSL,AEBP1,AFAP1,AFDN,AFF1,AFF2,AFF3,AGAP2,AGL,AGMO,AGO3,AGPAT5,AHI1,AJUBA,AK5,AKT3,ALCAM,ALDH16A1,ALDH1A1,ALDH1A2,ALDH6A1,ALDH8A1,ALG13,ALPK3,ALPL,ALS2,ALX1…	1323
Organismal Injury and Abnormalities,Reproductive System Disease	Disorder of pregnancy	1,12E-07		-0,088	ABCF2,ABHD4,ABLIM1,ACBD3,ACOX2,ACTG2,ADA,ADAMTS15,ADAMTS3,ADAMTS4,ADGRG6,ADGRL1,ADM,ADRA2C,AJUBA,ALDH3A2,ALDH8A1,ALG13,ALG8,AMY2B,ANKRD29,AOX1,APOL3,ARAP3,ARG2,ARHGAP11A,ARHGEF17,ASPN,BCL6,BMP2,BORA,C1QB,C1R,C1S,C2,CA2,CACNB3,CALCOCO1,CASP8,CBS/LOC102724560,CCDC136,CCDC80,CCN5,CD44,CDR2L,CHN2,CITED1,CLEC3B,COL3A1,COL4A1,COL4A2,COL8A1,CORO2A,CRKL,CRYM,CSPG4,CST3,CTSS,CYB5R3,CYP27A1,DAAM2,DDAH2,DHX…	263
Cancer,Organismal Injury and Abnormalities,Reproductive System Disease	Breast carcinoma	1,15E-07		0,475	ABCA9,ABCB8,ABCC9,ABLIM1,ABLIM3,ACOT13,ACVR1B,ACVR2A,ACVRL1,ADAM8,ADAMTS15,ADAMTS3,ADAMTS4,ADAMTS6,ADCY2,ADGRA3,ADGRG6,ADGRL3,ADRA2C,AEBP1,AFDN,AFF2,AIFM1,AIFM2,AIG1,AJUBA,AKT3,ALPK3,AMOTL2,ANGPTL4,ANKRD12,ANKS6,ANLN,AOX1,AP1G2,APAF1,APH1A,APLP1,ARAP3,ARF4,ARHGAP31,ARHGAP32,ARHGEF7,ARID5B,ARPC4,ARPC5L,ARRB1,ASH1L,ASL,ATAD2,ATF5,ATF6B,ATP10D,ATP13A1,ATP5PF,AURKA,B9D1,BABAM1,BAIAP2,BAK1,BANK1,BBS9,…	680
Cancer,Organismal Injury and Abnormalities	Non-melanoma solid tumor	1,39E-07		-1,858	A2M,AAAS,AADAT,AAGAB,AASDHPPT,AASS,ABCA6,ABCA9,ABCB8,ABCC9,ABCF2,ABHD4,ABLIM1,ABLIM2,ABLIM3,ACADL,ACADSB,ACAT1,ACBD3,ACBD4,ACBD5,ACKR3,ACO2,ACOT13,ACOT7,ACOT8,ACOX2,ACP6,ACSF2,ACSL3,ACTG2,ACTR10,ACTR1A,ACTR3,ACVR1B,ACVR2A,ACVRL1,ADA,ADAM15,ADAM8,ADAMTS15,ADAMTS2,ADAMTS3,ADAMTS4,ADAMTS6,ADAMTSL1,ADAMTSL5,ADARB1,ADCY2,ADCY7,ADGRA3,ADGRG6,ADGRL1,ADGRL3,ADM,ADO,ADRA2C,ADSL,AEBP1,AEBP2,AFAP1,AFDN,AFF1…	2574
Cancer,Organismal Injury and Abnormalities	Papillary adenocarcinoma	1,40E-07			ACOX2,ACP6,ALDH1A2,ANGPTL1,ANXA8/ANXA8L1,AOX1,ASNS,AUP1,BMP2,BMP6,BNC1,BUB1B,CACNA1A,CD44,CDKN1A,CDKN2A,CENPF,CES2,CHEK2,CLU,CMTM8,COL15A1,COX7A1,CPQ,CREBRF,CTSS,CUBN,CXXC5,DIRAS3,DSG2,DTNA,E2F8,EBPL,EFNB2,EGFR,EPHA4,EPHB3,EXO1,FBLN5,FGFR1,FHL3,FLII,FLT1,FOXO3,FRMD4B,FUCA2,GATA6,GNAS,GPX3,GRIN2D,H2AX,HAVCR1,HPS3,HSPA9,HSPB6,IFITM2,IGF2,IGFBP7,INHBA,INHBB,ITGA9,ITGAV,JAK1,KIT,KRT19,LGALS1,LRP1,LSM…	141
Cancer,Organismal Injury and Abnormalities	Subcutaneous tumor	1,40E-07		0,252	ADARB1,AHCYL1,AIG1,AK2,ALDH1A1,APOLD1,ARL4D,ARSL,ASPN,ATF3,AURKA,AURKB,BDH1,CAPN6,CCN1,CCN5,CFB,CGRRF1,CLCN5,CNP,COL15A1,COL18A1,COL3A1,CRIM1,CUX1,CYP1B1,DCX,DPT,DUSP1,ECM2,EFEMP1,EGFR,EMCN,EMX2,ESR1,EZH1,FBXL20,FGF2,FGFR1,FOS,FOXO3,FRMD4B,GADD45GIP1,GNAS,GOT2,GPX3,GRAMD2B,GRIA2,H19,HK1,HOPX,HSD17B10,HTATIP2,IFIH1,IFIT1,IGF1R,IGF2,ISOC1,KCNN3,KIT,KLF11,KNSTRN,KRT19,LAMB2,let-7,LIFR,LYN,MAF,MAU2,M…	132
Cancer,Organismal Injury and Abnormalities	Papillary carcinoma	1,53E-07			ACOX2,ACP6,ALDH1A2,ANGPTL1,ANXA8/ANXA8L1,AOX1,ASNS,AUP1,BMP2,BMP6,BNC1,BUB1B,CACNA1A,CD44,CDKN1A,CDKN2A,CENPF,CES2,CHEK2,CLU,CMTM8,COL15A1,COX7A1,CPQ,CREBRF,CTSS,CUBN,CXXC5,DIRAS3,DSG2,DTNA,E2F8,EBPL,EFNB2,EGFR,EPHA4,EPHB3,EXO1,FBLN5,FGFR1,FHL3,FLII,FLT1,FOXO3,FRMD4B,FUCA2,GATA6,GNAS,GPX3,GRIN2D,H2AX,HAVCR1,HPS3,HSPA9,HSPB6,IFITM2,IGF2,IGFBP7,INHBA,INHBB,ITGA9,ITGAV,JAK1,KIT,KRT19,LGALS1,LRP1,LSM…	142
Cancer,Organismal Injury and Abnormalities	Lymphoreticular neoplasm	1,60E-07		-0,721	AASS,ABCA6,ABCB8,ABCC9,ABLIM1,ACADSB,ACOX2,ACSL3,ACTR10,ACVRL1,ADA,ADAMTS3,ADAMTS6,ADAMTSL1,ADCY7,ADRA2C,ADSL,AFDN,AFF3,AGAP2,AGTR1,AHI1,AIFM1,AKT3,ALDH4A1,ALDH6A1,ANAPC4,ANGPTL4,ANLN,ANXA3,ANXA6,AP1G2,APAF1,APEX1,APH1A,APLP1,ARHGAP18,ARHGEF28,ARHGEF7,ARHGEF9,ARID4A,ARID4B,ARID5B,ARIH1,ASAP2,ASAP3,ASF1B,ASH1L,ATF3,ATF6B,ATIC,ATL1,ATP2B4,ATP5F1D,AURKA,AURKB,BAK1,BBS9,BCAT1,BCL6,BFSP1,BICC1,BMAL1,B…	744
Cancer,Organismal Injury and Abnormalities,Reproductive System Disease	Development of genital tumor	1,73E-07		-1,330	AAAS,AASDHPPT,AASS,ABCA6,ABCA9,ABCC9,ABCF2,ABHD4,ABLIM1,ABLIM2,ABLIM3,ACADSB,ACOT8,ACOX2,ACSL3,ACTG2,ACTR1A,ACTR3,ACVR1B,ACVR2A,ACVRL1,ADAM8,ADAMTS2,ADAMTSL1,ADARB1,ADCY2,ADGRA3,ADGRL3,ADM,ADSL,AEBP1,AFDN,AFF1,AFF2,AFF3,AGAP2,AGL,AGMO,AGO3,AGPAT4,AHCYL1,AHI1,AIFM1,AIG1,AK2,AK5,AKT3,ALDH16A1,ALDH1A1,ALDH1A2,ALDH3A2,ALDH4A1,ALDH8A1,ALG13,ALG14,ALPK3,ALS2,ALS2CL,ALX1,ALYREF,AMN1,AMY2B,ANAPC4,ANGPTL4…	1331
Cancer,Gastrointestinal Disease,Organismal Injury and Abnormalities	Intestinal tumor	1,75E-07		-0,615	A2M,AAAS,AADAT,AAGAB,AASS,ABCA6,ABCA9,ABCB8,ABCC9,ABCF2,ABHD4,ABLIM1,ABLIM2,ABLIM3,ACADSB,ACAT1,ACBD3,ACBD5,ACKR3,ACO2,ACOT13,ACOT7,ACOX2,ACP6,ACTG2,ACTR10,ACTR1A,ACVR1B,ACVR2A,ACVRL1,ADA,ADAM15,ADAM8,ADAMTS15,ADAMTS2,ADAMTS3,ADAMTS4,ADAMTS6,ADAMTSL1,ADAMTSL5,ADARB1,ADCY2,ADCY7,ADGRA3,ADGRG6,ADGRL1,ADGRL3,ADM,ADRA2C,ADSL,AEBP1,AFAP1,AFDN,AFF1,AFF2,AFF3,AGA,AGAP2,AGL,AGMO,AGO3,AGPAT5,AGTR1,AHCYL1,…	2071
Cancer,Organismal Injury and Abnormalities	Blastoma	1,79E-07		-0,342	ADARB1,AGAP2,AJUBA,AK5,AKT3,ALCAM,ALDH1A1,ARF4,ARID5B,ARRB1,ATIC,BCAS1,BUB1B,CAMTA1,CCND2,CD44,CDC27,CDK8,CDKN1A,CDKN2A,CDKN2C,CHEK2,CHMP2A,CHSY3,CKS2,CLEC11A,CLU,COL3A1,COL4A1,COL4A2,CSPG4,CSRP2,CXCL16,CYCS,DNM1L,DTNA,EFEMP1,EGFR,ELMO1,ENPP2,EPHA3,FASN,FBXO9,FGF2,FGF5,FGFR1,FLT1,FOS,FOXO3,FRMD4B,FUCA2,GATA4,GLDC,GNAO1,GOT1,GPRASP1,GTSE1,HNRNPA1,HNRNPA2B1,HOXA1,HOXD11,HOXD8,HSPA2,IDH2,IDS,IGF1R,I…	159
Cardiovascular System Development and Function,Organ Morphology,Organismal Development,Skeletal and Muscular System Development and Function	Morphology of cardiac muscle	1,85E-07			ACVRL1,ADM,AGTR1,ALDH1A2,ANKRD17,ATF3,BMP4,CA2,CACNA1H,CALR,CARD6,CASP8,CCN2,CDH2,CDKN1A,CFLAR,CISD2,CLU,CRYAB,CSRP2,CUX1,DES,DUSP1,EDNRA,EGFR,FGF2,FHL2,FHOD3,FOXO3,GAA,GAS2L3,GATA4,GATA5,GATA6,H2AZ1,HDAC9,HEXIM1,HEY2,HSPB8,IDUA,IGF2,IGF2R,IL33,IL6ST,INHBA,ITGAV,ITPA,KCTD10,KLF4,LAMA4,LIMS2,LMCD1,MAP2K3,MAP3K5,MARCKSL1,MDK,mir-23,mir-27,NFKBIA,P2RY6,PLA2G4A,PLAU,POR,PPARG,PPARGC1A,PPARGC1B,PPP5C,…	101
Cancer,Organismal Injury and Abnormalities	Advanced malignant solid tumor	1,99E-07		1,032	ACKR3,ACTR10,ADAM15,ADM,ALDH1A2,ALPL,AMY2B,ANGPTL4,ANXA8/ANXA8L1,ARHGEF17,ARID5B,ASPN,ATF3,ATIC,AURKB,BAK1,BNC1,BRMS1,BTG1,C1R,CA9,CACNA1A,CALR,CAPG,CASP8,CCN1,CCN2,CCND2,CD151,CD248,CD276,CD44,CD47,CD9,CDCA7L,CDH2,CDH6,CDK6,CDK8,CDKN2A,CDKN2C,CEBPD,CEMIP,CHEK2,CLU,CMTM8,COL15A1,COL18A1,COL4A1,COL4A2,CXXC5,DAXX,DIRAS3,DLC1,DLGAP5,DOT1L,DPYD,DSG2,DTNA,DUSP6,EFEMP1,EGFR,EIF2AK3,EIF4A1,EMP1,EMX2,EN1…	228
Neurological Disease,Organismal Injury and Abnormalities,Skeletal and Muscular Disorders	Neuromuscular disease	2,10E-07		1,189	A2M,ABLIM2,ACAT1,ACVR2A,ACVRL1,ADAMTSL1,ADCY2,ADCY7,ADRA2C,AEBP1,AGTR1,AHCYL1,AIFM1,AIG1,AIMP2,AK5,ALCAM,ALDH6A1,ALG13,AOX1,AP1S1,AP1S2,APLP1,ARHGAP32,ARHGDIB,ARHGEF7,ARHGEF9,ARMCX3,ARRB1,ARSA,ARX,ASL,ATP5F1B,ATP5F1D,ATP5PB,ATP5PF,B4GALT6,BACH1,BAIAP2,BCAS1,BCL6,BCS1L,BDNF,BHLHE40,BRINP3,C1R,CA2,CA3,CACNA1A,CACNA1G,CACNB3,CALR,CAMK2A,CASP8,CCN2,CD44,CD47,CD55,CD68,CDH2,CDKL5,CFB,CFLAR,CHKB,CLU,CN…	336
Cancer,Organismal Injury and Abnormalities,Reproductive System Disease,Skeletal and Muscular Disorders	Uterine smooth muscle tumor	2,15E-07			ADARB1,AFF1,AGMO,AHCYL1,AIG1,AK2,ALDH1A1,APOLD1,ARL4D,ARSL,ASPN,AURKB,BDH1,CAPN6,CCN1,CFB,CGRRF1,CLCN5,CNP,COL15A1,COL18A1,COL3A1,CRIM1,CUX1,CYP1B1,DAXX,DCX,DPT,ECM2,EFEMP1,EGFR,EMCN,ESR1,EZH1,FGF2,FOS,FOXO3,FRMD4B,GRAMD2B,GRIA2,H19,HOPX,HSD17B10,HTATIP2,IFIH1,IFIT1,IGF2,ISOC1,KCNN3,KLF11,KRT19,LAMB2,let-7,LIFR,LYN,MAF,MAU2,MCUB,MEGF9,MFAP2,MGST1,mir-23,mir-27,MMP11,MTHFD2,NR2F1,NR2F2,NR3C1,NR4A1…	110
Cancer,Organismal Injury and Abnormalities	Epithelial neoplasm	2,17E-07	Decreased	-2,050	A2M,AAAS,AADAT,AAGAB,AASDHPPT,AASS,ABCA6,ABCA9,ABCB8,ABCC9,ABCF2,ABHD4,ABLIM1,ABLIM2,ABLIM3,ACADL,ACADSB,ACAT1,ACBD3,ACBD4,ACBD5,ACKR3,ACO2,ACOT13,ACOT7,ACOT8,ACOX2,ACP6,ACSF2,ACSL3,ACTG2,ACTR10,ACTR1A,ACTR3,ACVR1B,ACVR2A,ACVRL1,ADA,ADAM15,ADAM8,ADAMTS15,ADAMTS2,ADAMTS3,ADAMTS4,ADAMTS6,ADAMTSL1,ADAMTSL5,ADARB1,ADCY2,ADCY7,ADGRA3,ADGRG6,ADGRL1,ADGRL3,ADM,ADO,ADRA2C,ADSL,AEBP1,AEBP2,AFAP1,AFDN,AFF1…	2557
Cell Death and Survival	Cell viability of cervical cancer cell lines	2,20E-07		-1,823	ACVR2A,ACVRL1,AK5,ASF1A,AURKA,AURKB,BCL6,BUB1B,CCNA2,CDC42BPA,CDK20,CDK6,CDK8,CDKN1A,CDKN2A,CEBPD,CENPA,CHEK2,CHKA,CLU,CRYAB,DAXX,DCLRE1C,DGKB,DUSP10,DUSP6,EGFR,EIF2AK4,EWSR1,IPO4,JAK1,KAT5,KIF15,LATS2,LOC102724594/U2AF1,LUC7L3,MAP3K8,MCOLN1,MCOLN3,MTMR7,MYO18A,NEK7,NFKBIA,NLK,PAK1,PFDN6,PFKFB2,PLPP1,PNKP,PPP1CA,PPP1CC,PPP2R1B,PPP2R3A,PRPF19,PSME4,PTPN22,PTPN5,PTPRK,PTPRM,PTPRN,RAC1,REV3L,ROR1,RO…	78
Gene Expression	Transcription of DNA	2,25E-07		1,888	ABLIM1,ABLIM2,ABLIM3,ACTL6A,ACTR3,ACVR1B,ACVR2A,ACVRL1,AEBP1,AEBP2,AFF1,AFF3,AGAP2,AHI1,AJUBA,ALX1,APEX1,ARF4,ARID4A,ARID4B,ARID5B,ARMCX3,ARNT2,ARRB1,ARX,ASCC1,ASH1L,ATAD2,ATF3,ATF5,ATF6B,ATP2B4,AURKB,BACH1,BCL6,BHLHE40,BMAL1,BMP2,BMP4,BMP6,BMPR1B,BNC1,BRMS1,BTG2,CALCOCO1,CALR,CAMTA1,CARF,CBX2,CCDC85B,CCN1,CCNA2,CDK6,CDKN2A,CEBPD,CELSR2,CENPF,CHEK2,CIR1,CITED1,CITED2,CITED4,CKS2,COL4A2,CPEB3,CREB…	419
Cellular Development,Cellular Growth and Proliferation	Cell proliferation of breast cancer cell lines	2,31E-07	Decreased	-2,589	ACKR3,ADGRG6,AMOTL2,ARHGAP11A,ARTN,ATAD2,ATP5PF,AURKA,BACH1,BICD1,BMP4,BTBD9,BTG2,C8orf44-SGK3/SGK3,CA9,CASP8,CCN1,CCN2,CCN3,CCND2,CD151,CD44,CDC25B,CDKN1A,CDKN2A,CEACAM1,CEBPD,CENPF,CFLAR,CHCHD5,CHKA,CHN2,CISD1,CISD2,CITED1,CKS2,CLN3,CLU,CTSD,CYP1B1,DDB2,DGCR8,DIRAS3,DLC1,DLGAP5,DUSP6,EGFR,EIF4A1,ENSA,ESR1,EZR,FASN,FBLN5,FBXL16,FBXO44,FGF2,FGFR1,FLOT1,FOS,FOXP1,GAB2,GNAS,GPC1,GPR68,GPS2,H2AX,H2A…	179
Cancer,Gastrointestinal Disease,Organismal Injury and Abnormalities	Intestinal adenoma	2,48E-07		0,453	ACVR2A,AJUBA,ANXA3,ASAP3,BUB1B,BYSL,CA2,CCDC80,CCDC88A,CCNB1,CD44,CDH2,CDH3,CDKN2B,CEMIP,CES2,CILK1,CLMN,CLU,CNNM2,CRYAB,DPT,EGFR,EPB41L3,EPHB3,ETHE1,FBLN1,GNAS,HDAC1,HDAC7,HES1,HSD11B2,IGF2,INHBA,ITGA6,ITM2C,KLK4,LEF1,MAVS,mir-145,MLH1,MMP7,MSH3,MYBL2,NDN,NRAS,NTMT1,PCDHGA8,PCDHGB4,PHLDA1,PKIB,PLN,PML,PPA1,PRKCB,PRKN,PRMT5,PSAT1,PTGS1,PTGS2,RUVBL1,SELENOP,SINHCAF,SKA3,SLC29A1,SLC39A14,SLC48A1,SL…	78
Cancer,Gastrointestinal Disease,Organismal Injury and Abnormalities	Large intestine neoplasm	2,49E-07		-0,342	A2M,AAAS,AADAT,AAGAB,AASS,ABCA6,ABCA9,ABCB8,ABCC9,ABCF2,ABHD4,ABLIM1,ABLIM2,ABLIM3,ACADSB,ACAT1,ACBD3,ACBD5,ACKR3,ACO2,ACOT13,ACOT7,ACOX2,ACP6,ACTG2,ACTR10,ACTR1A,ACVR1B,ACVR2A,ACVRL1,ADA,ADAM15,ADAM8,ADAMTS15,ADAMTS2,ADAMTS3,ADAMTS4,ADAMTS6,ADAMTSL1,ADAMTSL5,ADARB1,ADCY2,ADCY7,ADGRA3,ADGRG6,ADGRL1,ADGRL3,ADM,ADRA2C,ADSL,AEBP1,AFAP1,AFDN,AFF1,AFF2,AFF3,AGA,AGAP2,AGL,AGMO,AGO3,AGPAT5,AGTR1,AHCYL1,…	2067
Organ Development,Skeletal and Muscular System Development and Function,Tissue Development	Growth of muscle tissue	2,59E-07		-0,630	ADM,AK4,ALDH1A2,BDNF,BMP2,BMP4,CACNA1G,CAMK2A,CCDC88A,CCN3,CCN5,CCNB1,CCND2,CDK6,CDKN1A,CDKN2A,CEBPD,CFLAR,CITED2,CLCN5,CLU,CXCL16,CYP1B1,DGCR8,DUSP1,EDNRA,EFNB2,EGFR,EGR1,ESR1,FAT1,FBLN5,FGF2,FGFR1,FHL1,FOS,FOXP1,GAS2L3,GATA4,GATA5,GATA6,GNAI1,GNAS,GRK5,H2AZ1,HAS2,HDAC1,HDAC7,HEY2,HEYL,HOPX,HOXA4,HSD11B2,HSPD1,ID2,IGF1R,IGF2,IGFBP2,IL6ST,INHBA,ITGA2,ITGA6,ITGB3,JUNB,KALRN,KDM4A,KIT,KLF10,KLF11,K…	137
Organismal Injury and Abnormalities,Reproductive System Disease	Missed abortion	2,59E-07			AJUBA,ALG13,ARG2,ARHGEF17,C1R,C1S,CACNB3,CCDC80,CD44,CDR2L,COL3A1,COL4A1,COL4A2,CRYM,CSPG4,DDAH2,DYSF,EGR2,ENO2,FKBP5,FOXP2,GPC1,GSTM3,HAS2,HOXA1,IL2RA,LAMA4,LDOC1,LEF1,LGALS1,LMCD1,MAP3K5,MAP3K8,NECTIN1,NID1,NR2F2,NR3C1,PCOLCE,PROX1,PSAT1,PTGDS,PTGER4,PTK7,RNF217,SEMA5A,SGK1,SLC16A2,SPARCL1,STRA6,TCEAL9,TSPAN15,TTC39B,TUB,TUBA1C,TUBB,USP53,WIPF3,WNT5A	58
Organismal Injury and Abnormalities,Reproductive System Disease	Early pregnancy loss	2,59E-07			AJUBA,ALG13,ARG2,ARHGEF17,C1R,C1S,CACNB3,CCDC80,CD44,CDR2L,COL3A1,COL4A1,COL4A2,CRYM,CSPG4,DDAH2,DYSF,EGR2,ENO2,FKBP5,FOXP2,GPC1,GSTM3,HAS2,HOXA1,IL2RA,LAMA4,LDOC1,LEF1,LGALS1,LMCD1,MAP3K5,MAP3K8,NECTIN1,NID1,NR2F2,NR3C1,PCOLCE,PROX1,PSAT1,PTGDS,PTGER4,PTK7,RNF217,SEMA5A,SGK1,SLC16A2,SPARCL1,STRA6,TCEAL9,TSPAN15,TTC39B,TUB,TUBA1C,TUBB,USP53,WIPF3,WNT5A	58
Cancer,Gastrointestinal Disease,Organismal Injury and Abnormalities	Large intestine adenoma	2,64E-07			ACVR2A,AJUBA,ANXA3,ASAP3,BYSL,CA2,CCDC80,CCDC88A,CCNB1,CD44,CDH2,CDH3,CDKN2B,CEMIP,CES2,CLMN,CLU,CNNM2,CRYAB,DPT,EPB41L3,EPHB3,ETHE1,FBLN1,GNAS,HDAC1,HDAC7,HSD11B2,IGF2,INHBA,ITGA6,ITM2C,KLK4,LEF1,MAVS,mir-145,MLH1,MMP7,MSH3,MYBL2,NDN,NRAS,NTMT1,PCDHGA8,PCDHGB4,PHLDA1,PKIB,PLN,PML,PPA1,PRKCB,PRMT5,PSAT1,PTGS1,PTGS2,RUVBL1,SELENOP,SINHCAF,SKA3,SLC29A1,SLC39A14,SLC48A1,SLC4A4,SLC7A5,SPARCL1,TEAD4,T…	72
Cellular Development,Cellular Growth and Proliferation	Colony formation of cells	2,65E-07		-1,332	ACKR3,AGAP2,AIFM1,ALDH1A1,ALYREF,ARHGAP32,ATF3,ATOX1,BCL6,BMP4,CALR,CBX2,CCDC88A,CCN1,CD44,CD82,CD9,CDA,CDCA7L,CDK6,CDKN1A,CDKN2A,CDKN2B,CEACAM1,CHFR,CIT,CKS2,CLEC11A,CLU,CNDP2,CRKL,CTSD,DGCR8,DHX9,DIRAS3,DLC1,DOT1L,DUSP1,DUSP6,E2F8,EGFR,EGR1,EI24,EIF4A1,EIF6,EPAS1,EPB41L3,ERCC6,ESR1,EZR,FBLN1,FGF2,FGFR1,FLT1,FOS,FOXO3,FOXO4,FRS2,FXN,GADD45A,GADD45B,GADD45G,GNAO1,GOT1,GPR68,GSTO1,H1-3,H2AX,HAS2,H…	185
Organismal Injury and Abnormalities	Abdominal lesion	2,70E-07		-1,064	A2M,AAAS,AADAT,AAGAB,AASDHPPT,AASS,ABCA6,ABCA9,ABCB8,ABCC9,ABCF2,ABHD4,ABLIM1,ABLIM2,ABLIM3,ACADSB,ACAT1,ACBD3,ACBD4,ACBD5,ACKR3,ACO2,ACOT13,ACOT7,ACOT8,ACOX2,ACP6,ACSF2,ACSL3,ACTG2,ACTR10,ACTR1A,ACTR3,ACVR1B,ACVR2A,ACVRL1,ADA,ADAM15,ADAM8,ADAMTS15,ADAMTS2,ADAMTS3,ADAMTS4,ADAMTS6,ADAMTSL1,ADAMTSL5,ADARB1,ADCY2,ADCY7,ADGRA3,ADGRG6,ADGRL1,ADGRL3,ADM,ADRA2C,ADSL,AEBP1,AEBP2,AFAP1,AFDN,AFF1,AFF2,AFF3…	2456
Cancer,Organismal Injury and Abnormalities	Carcinoma	2,85E-07	Decreased	-2,625	A2M,AAAS,AADAT,AAGAB,AASDHPPT,AASS,ABCA6,ABCA9,ABCB8,ABCC9,ABCF2,ABHD4,ABLIM1,ABLIM2,ABLIM3,ACADL,ACADSB,ACAT1,ACBD3,ACBD4,ACBD5,ACKR3,ACO2,ACOT13,ACOT7,ACOT8,ACOX2,ACP6,ACSF2,ACSL3,ACTG2,ACTR10,ACTR1A,ACTR3,ACVR1B,ACVR2A,ACVRL1,ADA,ADAM15,ADAM8,ADAMTS15,ADAMTS2,ADAMTS3,ADAMTS4,ADAMTS6,ADAMTSL1,ADAMTSL5,ADARB1,ADCY2,ADCY7,ADGRA3,ADGRG6,ADGRL1,ADGRL3,ADM,ADO,ADRA2C,ADSL,AEBP1,AEBP2,AFAP1,AFDN,AFF1…	2555
Cancer,Neurological Disease,Organismal Injury and Abnormalities	Glioblastoma	2,89E-07		-0,707	ADARB1,AGAP2,AJUBA,AK5,AKT3,ALCAM,ALDH1A1,ARF4,ARID5B,ARRB1,ATIC,BCAS1,CAMTA1,CCND2,CD44,CDK8,CDKN1A,CDKN2A,CDKN2C,CHEK2,CHMP2A,CKS2,CLEC11A,CLU,COL3A1,COL4A1,COL4A2,CSPG4,CSRP2,CXCL16,CYCS,DNM1L,DTNA,EFEMP1,EGFR,ELMO1,ENPP2,EPHA3,FASN,FBXO9,FGF2,FGF5,FGFR1,FLT1,FOS,FOXO3,FRMD4B,FUCA2,GATA4,GLDC,GNAO1,GOT1,GPRASP1,GTSE1,HNRNPA1,HNRNPA2B1,HOXA1,HOXD11,HOXD8,HSPA2,IDH2,IDS,IGF1R,IGF2,IGFBP2,IL1R1,I…	152
Cancer,Gastrointestinal Disease,Organismal Injury and Abnormalities	Oral squamous cell carcinoma	2,95E-07			ABCA6,ADAMTS6,ADGRA3,AFDN,AFG1L,AGAP2,AIFM1,AKT3,AMN1,ANKRD12,ANKRD17,ANKS6,ARHGAP18,ARHGEF9,ARID4B,ARID5B,ARX,ASNS,ASPN,BDKRB1,BICD1,BMP4,BMPR1B,BMS1,BTBD9,CACNA1A,CACNA1G,CARD6,CARNMT1,CASP8,CCDC86,CCDC88A,CCN2,CD276,CD44,CDH2,CDH8,CDK6,CDKN2A,CELSR2,CEMIP,CEP162,CIR1,CITED2,COL11A1,COL15A1,COL4A1,COL4A2,CPEB3,CPZ,CUBN,CYP26B1,CYP27A1,DAAM2,DDX10,DHX15,DLGAP5,DNAJC12,DOCK9,DOK5,DPAGT1,DPCD,DPT,…	315
Cancer,Gastrointestinal Disease,Organismal Injury and Abnormalities	Intestinal cancer	3,08E-07		-1,243	A2M,AAAS,AADAT,AAGAB,AASS,ABCA6,ABCA9,ABCB8,ABCC9,ABCF2,ABHD4,ABLIM1,ABLIM2,ABLIM3,ACADSB,ACAT1,ACBD3,ACBD5,ACKR3,ACO2,ACOT13,ACOT7,ACOX2,ACP6,ACTG2,ACTR10,ACTR1A,ACVR1B,ACVR2A,ACVRL1,ADA,ADAM15,ADAM8,ADAMTS15,ADAMTS2,ADAMTS3,ADAMTS4,ADAMTS6,ADAMTSL1,ADAMTSL5,ADARB1,ADCY2,ADCY7,ADGRA3,ADGRG6,ADGRL1,ADGRL3,ADM,ADRA2C,ADSL,AEBP1,AFAP1,AFDN,AFF1,AFF2,AFF3,AGA,AGAP2,AGL,AGMO,AGO3,AGPAT5,AGTR1,AHCYL1,…	2061
Cellular Growth and Proliferation	Colony formation	3,16E-07		-1,168	ACKR3,AGAP2,AIFM1,ALDH1A1,ALYREF,ARHGAP32,ASNS,ASPN,ATF3,ATOX1,BCL6,BMP4,CALR,CBX2,CCDC88A,CCN1,CCNB1,CD44,CD82,CD9,CDA,CDC25B,CDCA7L,CDK6,CDKN1A,CDKN2A,CDKN2B,CEACAM1,CHFR,CIT,CKS2,CLEC11A,CLU,CNDP2,CRKL,CTSD,DGCR8,DHX9,DIRAS3,DLC1,DOT1L,DPP3,DUSP1,DUSP6,E2F8,EGFR,EGR1,EI24,EIF4A1,EIF6,EPAS1,EPB41L3,ERCC6,ESR1,EZR,FBLN1,FBXL16,FGF2,FGFR1,FGL1,FLT1,FOS,FOXO3,FOXO4,FRS2,FXN,GADD45A,GADD45B,GADD45G…	209
Cancer,Organismal Injury and Abnormalities	Tumorigenesis of tissue	3,18E-07	Decreased	-2,200	A2M,AAAS,AADAT,AAGAB,AASDHPPT,AASS,ABCA6,ABCA9,ABCB8,ABCC9,ABCF2,ABHD4,ABLIM1,ABLIM2,ABLIM3,ACADL,ACADSB,ACAT1,ACBD3,ACBD4,ACBD5,ACKR3,ACO2,ACOT13,ACOT7,ACOT8,ACOX2,ACP6,ACSF2,ACSL3,ACTG2,ACTR10,ACTR1A,ACTR3,ACVR1B,ACVR2A,ACVRL1,ADA,ADAM15,ADAM8,ADAMTS15,ADAMTS2,ADAMTS3,ADAMTS4,ADAMTS6,ADAMTSL1,ADAMTSL5,ADARB1,ADCY2,ADCY7,ADGRA3,ADGRG6,ADGRL1,ADGRL3,ADM,ADO,ADRA2C,ADSL,AEBP1,AEBP2,AFAP1,AFDN,AFF1…	2560
Cancer,Gastrointestinal Disease,Organismal Injury and Abnormalities	Intestinal carcinoma	3,20E-07		-0,937	A2M,AAAS,AADAT,AAGAB,AASS,ABCA6,ABCA9,ABCB8,ABCC9,ABCF2,ABHD4,ABLIM1,ABLIM2,ABLIM3,ACADSB,ACAT1,ACBD3,ACBD5,ACKR3,ACO2,ACOT13,ACOT7,ACOX2,ACP6,ACTG2,ACTR10,ACTR1A,ACVR1B,ACVR2A,ACVRL1,ADA,ADAM15,ADAM8,ADAMTS15,ADAMTS2,ADAMTS3,ADAMTS4,ADAMTS6,ADAMTSL1,ADAMTSL5,ADARB1,ADCY2,ADCY7,ADGRA3,ADGRG6,ADGRL1,ADGRL3,ADM,ADRA2C,ADSL,AEBP1,AFAP1,AFDN,AFF1,AFF2,AFF3,AGA,AGAP2,AGL,AGMO,AGO3,AGPAT5,AGTR1,AHCYL1,…	2017
Cancer,Organismal Injury and Abnormalities,Reproductive System Disease	Uterine tumor	3,23E-07		0,664	AAAS,AASDHPPT,AASS,ABCA6,ABCA9,ABCC9,ABCF2,ABHD4,ABLIM1,ABLIM2,ABLIM3,ACADSB,ACOT8,ACOX2,ACSL3,ACTG2,ACTR1A,ACTR3,ACVR1B,ACVR2A,ACVRL1,ADAM8,ADAMTS2,ADAMTSL1,ADARB1,ADCY2,ADGRA3,ADGRL3,ADM,ADSL,AFDN,AFF1,AFF2,AFF3,AGMO,AGO3,AGPAT4,AHCYL1,AHI1,AIFM1,AIG1,AK2,AK5,AKT3,ALDH1A1,ALDH1A2,ALDH3A2,ALDH4A1,ALDH8A1,ALG13,ALG14,ALPK3,ALS2CL,ALX1,ALYREF,AMN1,AMY2B,ANGPTL4,ANKH,ANKRD12,ANKRD17,ANKS6,ANP32E,AN…	1188
Cellular Development,Cellular Growth and Proliferation,Organ Development,Skeletal and Muscular System Development and Function,Tissue Development	Proliferation of muscle cells	3,34E-07		-0,630	ADM,AK4,ALDH1A2,BDNF,BMP2,BMP4,CACNA1G,CAMK2A,CCDC88A,CCN3,CCN5,CCNB1,CCND2,CDK6,CDKN1A,CDKN2A,CEBPD,CFLAR,CITED2,CLCN5,CLU,CXCL16,CYP1B1,DGCR8,DUSP1,EDNRA,EFNB2,EGFR,EGR1,ESR1,FAT1,FBLN5,FGF2,FGFR1,FHL1,FOS,FOXP1,GAS2L3,GATA4,GATA5,GATA6,GNAI1,GNAS,GRK5,H2AZ1,HAS2,HDAC1,HDAC7,HEY2,HEYL,HOPX,HOXA4,HSD11B2,HSPD1,ID2,IGF1R,IGF2,IGFBP2,IL6ST,INHBA,ITGA2,ITGA6,ITGB3,JUNB,KALRN,KDM4A,KIT,KLF10,KLF11,K…	135
Cardiovascular System Development and Function	Morphology of vessel	3,42E-07			ACKR3,ACVRL1,ADM,AGTR1,ANGPTL4,ANKRD17,ANKS6,ARHGAP31,ARHGDIA,ARID4A,ARID4B,B9D1,BACH1,BCAM,BMP2,BMP4,CACNA1H,CACNB3,CBS/LOC102724560,CD151,CITED2,CLU,COL15A1,COL3A1,CRKL,CRYAB,CST3,CYP26B1,DDAH1,E2F8,ECE1,EDNRA,EFEMP2,EFNB2,EHD4,ENPP2,ESR1,EYA1,F2RL1,FAT1,FBLN1,FBLN5,FGF2,FLT1,GATA4,GATA6,GFAP,GHR,HAS2,HDAC7,HES1,HEY2,HSD11B2,ISL1,ITGA3,ITGAV,ITPR1,JAG1,KCTD10,LAMA4,LEF1,MERTK,MET,MFAP2,MGP,mir-…	113
Cell Death and Survival,Organismal Injury and Abnormalities	Cell death of epithelial cells	3,50E-07		1,906	ADA,ADAMTS3,AGAP2,AIFM1,ALDH1A1,APAF1,ASAH2,ATF3,AURKA,BAK1,BCL6,BDNF,BMP4,BMP6,CA3,CALR,CASP8,CBS/LOC102724560,CD151,CD44,CDH2,CDK6,CDKN1A,CDKN2A,CEBPD,CENPF,CERT1,CFLAR,CIDEC,CIT,CITED2,CLU,CRYAB,CTH,CTSS,CYCS,CYLD,CYP4V2,DAXX,DDB2,DNM1L,E2F8,EFNB2,EGFR,EGR1,EIF2AK3,ELOVL4,EMP1,EMP3,ESR1,FASN,FGF2,FGFR1,FGL2,FOS,FOXO3,GADD45A,GADD45B,GLIS2,GOT2,GSN,HDAC6,HK1,HNRNPU,HSPB8,HSPD1,ID2,IFIH1,IGF1R,I…	176
Cancer,Gastrointestinal Disease,Organismal Injury and Abnormalities	Intestinal adenocarcinoma	3,61E-07		0,056	A2M,AAAS,AADAT,AAGAB,AASS,ABCA6,ABCA9,ABCB8,ABCC9,ABCF2,ABHD4,ABLIM1,ABLIM2,ABLIM3,ACADSB,ACAT1,ACBD3,ACBD5,ACKR3,ACO2,ACOT13,ACOT7,ACOX2,ACP6,ACTG2,ACTR10,ACTR1A,ACVR1B,ACVR2A,ACVRL1,ADA,ADAM15,ADAM8,ADAMTS15,ADAMTS2,ADAMTS3,ADAMTS4,ADAMTS6,ADAMTSL1,ADAMTSL5,ADARB1,ADCY2,ADCY7,ADGRA3,ADGRG6,ADGRL1,ADGRL3,ADM,ADRA2C,ADSL,AEBP1,AFAP1,AFDN,AFF1,AFF2,AFF3,AGA,AGAP2,AGL,AGMO,AGO3,AGPAT5,AGTR1,AHCYL1,…	2002
Cancer,Organismal Injury and Abnormalities	Neoplasia of cells	3,92E-07		-1,811	A2M,AASS,ABCA6,ABCB8,ABCC9,ABLIM1,ABLIM3,ACADL,ACADSB,ACO2,ACOX2,ACP6,ACSL3,ACTR10,ACVR1B,ACVR2A,ACVRL1,ADA,ADAM8,ADAMTS15,ADAMTS3,ADAMTS6,ADAMTSL1,ADARB1,ADCY2,ADCY7,ADGRA3,ADGRL1,ADGRL3,ADRA2C,ADSL,AFDN,AFF1,AFF3,AFG1L,AGA,AGAP2,AGL,AGO3,AGTR1,AHI1,AIFM1,AIFM2,AIG1,AJUBA,AK5,AKT3,ALCAM,ALDH1A1,ALDH1A2,ALDH4A1,ALDH6A1,ALDH8A1,ALPK3,ALPL,ALS2,ALS2CL,ALX1,AMN1,ANAPC4,ANGEL1,ANGPTL1,ANGPTL4,ANKH,AN…	1428
Cancer,Gastrointestinal Disease,Organismal Injury and Abnormalities	Large intestine carcinoma	3,93E-07		-0,633	A2M,AAAS,AADAT,AAGAB,AASS,ABCA6,ABCA9,ABCB8,ABCC9,ABCF2,ABHD4,ABLIM1,ABLIM2,ABLIM3,ACADSB,ACAT1,ACBD3,ACBD5,ACKR3,ACO2,ACOT13,ACOT7,ACOX2,ACP6,ACTG2,ACTR10,ACTR1A,ACVR1B,ACVR2A,ACVRL1,ADA,ADAM15,ADAM8,ADAMTS15,ADAMTS2,ADAMTS3,ADAMTS4,ADAMTS6,ADAMTSL1,ADAMTSL5,ADARB1,ADCY2,ADCY7,ADGRA3,ADGRG6,ADGRL1,ADGRL3,ADM,ADRA2C,ADSL,AEBP1,AFAP1,AFDN,AFF1,AFF2,AFF3,AGA,AGAP2,AGL,AGMO,AGO3,AGPAT5,AGTR1,AHCYL1,…	2014
Cancer,Gastrointestinal Disease,Organismal Injury and Abnormalities	Colorectal adenoma	3,93E-07			ACVR2A,AJUBA,ANXA3,ASAP3,BYSL,CA2,CCDC80,CCDC88A,CCNB1,CD44,CDH2,CDH3,CDKN2B,CEMIP,CES2,CLMN,CLU,CNNM2,CRYAB,DPT,EPB41L3,EPHB3,ETHE1,FBLN1,GNAS,HDAC1,HDAC7,HSD11B2,IGF2,INHBA,ITGA6,ITM2C,KLK4,LEF1,MAVS,mir-145,MMP7,MSH3,MYBL2,NDN,NTMT1,PCDHGA8,PCDHGB4,PHLDA1,PKIB,PLN,PML,PPA1,PRKCB,PRMT5,PSAT1,PTGS1,PTGS2,RUVBL1,SELENOP,SINHCAF,SKA3,SLC29A1,SLC39A14,SLC48A1,SLC4A4,SLC7A5,SPARCL1,TEAD4,TGFBR2,TMEM…	70
Organismal Injury and Abnormalities	Pelvic lesion	4,04E-07		-1,389	A2M,AAAS,AADAT,AASDHPPT,AASS,ABCA6,ABCA9,ABCC9,ABCF2,ABHD4,ABLIM1,ABLIM2,ABLIM3,ACADSB,ACBD5,ACOT13,ACOT7,ACOT8,ACOX2,ACP6,ACSF2,ACSL3,ACTG2,ACTR10,ACTR1A,ACTR3,ACVR1B,ACVR2A,ACVRL1,ADA,ADAM15,ADAM8,ADAMTS15,ADAMTS2,ADAMTS3,ADAMTS4,ADAMTS6,ADAMTSL1,ADARB1,ADCY2,ADCY7,ADGRA3,ADGRG6,ADGRL3,ADM,ADRA2C,ADSL,AEBP1,AFAP1,AFDN,AFF1,AFF2,AFF3,AFG1L,AGAP2,AGL,AGMO,AGO3,AGPAT4,AGPAT5,AGTR1,AHCYL1,AHI1,AIFM…	1782
Organismal Injury and Abnormalities	Visceromegaly	4,19E-07			ABCC9,ACKR3,ACTG2,ACVRL1,ADA,ADAMTS2,ADM,ADRA2C,AGL,AGTR1,AIFM1,ALDH1A2,ARID4A,ARID4B,ATF3,BAK1,BMP4,BSCL2,CA2,CACNA1H,CACNB3,CALR,CARD6,CASP8,CBS/LOC102724560,CCN2,CD151,CD47,CDH2,CDK6,CDKN1A,CDKN2B,CDKN2C,CFLAR,CHKB,CIDEC,COL3A1,COX7A1,CPT1A,CRYAB,CTSD,CUX1,CYLD,CYP26B1,CYP27A1,DES,DGCR8,DNAJC3,DNM1L,DOT1L,DSC2,DSG2,DTNA,DUSP1,DUSP10,EAF2,ECE1,EDNRA,EGFR,EHD4,EI24,EPAS1,ESR1,EWSR1,EYA4,EZR,F2RL…	240
Cancer,Gastrointestinal Disease,Organismal Injury and Abnormalities	Large intestine adenocarcinoma	4,26E-07			A2M,AAAS,AADAT,AAGAB,AASS,ABCA6,ABCA9,ABCB8,ABCC9,ABCF2,ABHD4,ABLIM1,ABLIM2,ABLIM3,ACADSB,ACAT1,ACBD3,ACBD5,ACKR3,ACO2,ACOT13,ACOT7,ACOX2,ACP6,ACTG2,ACTR10,ACTR1A,ACVR1B,ACVR2A,ACVRL1,ADA,ADAM15,ADAM8,ADAMTS15,ADAMTS2,ADAMTS3,ADAMTS4,ADAMTS6,ADAMTSL1,ADAMTSL5,ADARB1,ADCY2,ADCY7,ADGRA3,ADGRG6,ADGRL1,ADGRL3,ADM,ADRA2C,ADSL,AEBP1,AFAP1,AFDN,AFF1,AFF2,AFF3,AGA,AGAP2,AGL,AGMO,AGO3,AGPAT5,AGTR1,AHCYL1,…	1999
Cancer,Gastrointestinal Disease,Organismal Injury and Abnormalities	Malignant neoplasm of large intestine	4,57E-07		-1,043	A2M,AAAS,AADAT,AAGAB,AASS,ABCA6,ABCA9,ABCB8,ABCC9,ABCF2,ABHD4,ABLIM1,ABLIM2,ABLIM3,ACADSB,ACAT1,ACBD3,ACBD5,ACKR3,ACO2,ACOT13,ACOT7,ACOX2,ACP6,ACTG2,ACTR10,ACTR1A,ACVR1B,ACVR2A,ACVRL1,ADA,ADAM15,ADAM8,ADAMTS15,ADAMTS2,ADAMTS3,ADAMTS4,ADAMTS6,ADAMTSL1,ADAMTSL5,ADARB1,ADCY2,ADCY7,ADGRA3,ADGRG6,ADGRL1,ADGRL3,ADM,ADRA2C,ADSL,AEBP1,AFAP1,AFDN,AFF1,AFF2,AFF3,AGA,AGAP2,AGL,AGMO,AGO3,AGPAT5,AGTR1,AHCYL1,…	2058
Organismal Injury and Abnormalities,Reproductive System Disease	Early missed abortion	4,67E-07			AJUBA,ALG13,ARG2,ARHGEF17,C1R,C1S,CACNB3,CCDC80,CD44,CDR2L,COL3A1,COL4A1,COL4A2,CRYM,CSPG4,DDAH2,DYSF,EGR2,ENO2,FKBP5,FOXP2,GPC1,GSTM3,HAS2,HOXA1,IL2RA,LAMA4,LDOC1,LEF1,LGALS1,LMCD1,MAP3K5,MAP3K8,NECTIN1,NID1,NR2F2,PCOLCE,PROX1,PSAT1,PTGDS,PTK7,RNF217,SEMA5A,SGK1,SLC16A2,SPARCL1,STRA6,TCEAL9,TSPAN15,TTC39B,TUB,TUBA1C,TUBB,USP53,WIPF3,WNT5A	56
Organismal Development	Growth of vessel	5,08E-07		-0,381	ACKR3,ADM,AGTR1,AK4,BMP2,BMP4,BMP6,CACNA1G,CAMK2A,CCDC88A,CCN2,CCN3,CCN5,CDK6,CDKN1A,CEBPD,CNP,COL18A1,CRIM1,CYP1B1,DGCR8,EDNRA,EFNB2,EGR1,F2RL1,FAT1,FBLN5,FGF2,FHL1,FLT1,FOXO4,GAS6,GUCY1A1,HAS2,HDAC6,HDAC9,HOXA4,HSPD1,IGF1R,IGFBP2,IL6ST,INHBA,ITGAV,ITGB3,JAM2,KIT,KLF4,let-7,LGALS1,LIMS2,LMCD1,LRP6,MDK,mir-145,mir-221,MMP11,MMP8,NCOA1,NDP,NOTCH3,NR4A1,NRP1,OXR1,PAK1,PDE3A,PIM1,PLAUR,PPARG,PPARGC1…	93
Cancer,Organismal Injury and Abnormalities	Abdominal neoplasm	5,35E-07		-1,504	A2M,AAAS,AADAT,AAGAB,AASDHPPT,AASS,ABCA6,ABCA9,ABCB8,ABCC9,ABCF2,ABHD4,ABLIM1,ABLIM2,ABLIM3,ACADSB,ACAT1,ACBD3,ACBD4,ACBD5,ACKR3,ACO2,ACOT13,ACOT7,ACOT8,ACOX2,ACP6,ACSF2,ACSL3,ACTG2,ACTR10,ACTR1A,ACTR3,ACVR1B,ACVR2A,ACVRL1,ADA,ADAM15,ADAM8,ADAMTS15,ADAMTS2,ADAMTS3,ADAMTS4,ADAMTS6,ADAMTSL1,ADAMTSL5,ADARB1,ADCY2,ADCY7,ADGRA3,ADGRG6,ADGRL1,ADGRL3,ADM,ADRA2C,ADSL,AEBP1,AEBP2,AFAP1,AFDN,AFF1,AFF2,AFF3…	2451
Cell Death and Survival	Cell viability of breast cancer cell lines	5,49E-07		0,950	ACACA,ACKR3,AKT3,APEX1,ARRB1,ARTN,AURKA,BACH1,BCL6,BDNF,BHLHE40,BTG2,BUB1B,C8orf44-SGK3/SGK3,CA2,CA9,CALR,CCN2,CD151,CD44,CDKN1A,CDKN2A,CEBPD,CLN3,CLU,CRKL,DAXX,DNAJC24,DUSP1,ECM1,EGFR,EIF4A1,ELOVL1,EN1,ESR1,EYA1,FASN,FGF2,FGFR1,FKBP5,HSF1,ID2,IDH2,IGF1R,ITGA3,ITGA6,ITGB3,KAT5,KIF11,KIFC1,KRT19,LYN,MAP1LC3B,MAP2K3,MAP3K8,MDM4,mir-23,MTDH,NDUFA13,NDUFAF4,NFKBIA,NLK,NR3C1,NRAS,NRG1,NRP1,PBK,PIM1,PL…	88
Cell Death and Survival,Organismal Injury and Abnormalities	Neuronal cell death	5,51E-07		-1,143	A2M,AARS1,ACVRL1,ADA,ADAM8,ADARB1,AGA,AGAP2,AGTR1,AIFM1,AIMP2,AKT3,ALDH1A2,ALS2,APAF1,ARRB1,ARTN,ATF3,ATP5F1B,ATP5MC1,BAK1,BDNF,BMP2,BMP4,BMPR1B,BTG1,BTG2,BUB1B,CACNA1A,CACNA2D2,CAMK2A,CASP8,CCN2,CCNB1,CD47,CDC25B,CDC25C,CDH2,CDK6,CDKN1A,CDKN2A,CERS1,CFLAR,CHEK2,CIAPIN1,CIT,CITED1,CLN3,CLU,CNTFR,CPEB4,CRLF1,CRLF3,CTH,CTSD,CYC1,CYCS,DAXX,DCPS,DIO3,DNM1L,DUSP1,DUSP6,E2F4,EFL1,EFNB2,EGFR,EGR1,EHD4,E…	242
Cardiovascular System Development and Function	Neovascularization of organ	5,70E-07		0,916	ADAM15,CBS/LOC102724560,CCN1,CCN2,CD82,CFB,CISD2,COL18A1,EFNB2,EPAS1,F2RL1,FGF2,FGFR1,FLT1,H2AX,HTRA1,IGF1R,IGF2,INHBA,ITGB3,KIT,LGALS1,MMP7,NDP,NOSTRIN,NR3C1,NRP1,PDGFA,PLA2G4A,PLAU,PLAUR,PLD1,PRKCG,PTGS2,PTK7,S100A4,S1PR3,SERPINF1,SFRP1,SOCS3,STX6,TLR3,TP53,VCAM1,VEGFC	45
Cardiovascular System Development and Function,Cellular Development,Cellular Function and Maintenance,Cellular Growth and Proliferation,Organismal Development,Tissue Development	Proliferation of endothelial cells	5,83E-07		-0,468	ACVRL1,ADAM15,ADAMTS2,ADM,AKT3,ANGPTL1,ANGPTL4,BDNF,BMP2,BMP4,BMP6,BRMS1,CALR,CD276,CD44,CDH2,CDKN1A,CDKN2A,CEACAM1,COL18A1,COL4A2,COL8A1,DDAH1,DYSF,ECM1,EGR1,EMC10,EPHB4,F11R,F2RL1,FGF2,FGF5,FGFR1,FLI1,FLT1,FOXO3,FRS2,GAS6,GATA6,GPC1,H2AX,HEYL,HTRA1,IGF2,IL33,INHBA,ITGA1,ITGB3,KCNJ2,KIT,let-7,LGALS1,LPAR2,MDK,MERTK,MGP,mir-22,mir-23,mir-24,mir-27,NDP,NR2F2,NR4A1,NRAS,NRP1,NRP2,PDCL3,PDE2A,PFKFB3…	110
Cancer,Organismal Injury and Abnormalities	Intraabdominal organ tumor	5,84E-07		-1,396	A2M,AAAS,AADAT,AAGAB,AASDHPPT,AASS,ABCA6,ABCA9,ABCB8,ABCC9,ABCF2,ABHD4,ABLIM1,ABLIM2,ABLIM3,ACADSB,ACAT1,ACBD3,ACBD4,ACBD5,ACKR3,ACO2,ACOT13,ACOT7,ACOT8,ACOX2,ACP6,ACSF2,ACSL3,ACTG2,ACTR10,ACTR1A,ACTR3,ACVR1B,ACVR2A,ACVRL1,ADA,ADAM15,ADAM8,ADAMTS15,ADAMTS2,ADAMTS3,ADAMTS4,ADAMTS6,ADAMTSL1,ADAMTSL5,ADARB1,ADCY2,ADCY7,ADGRA3,ADGRG6,ADGRL1,ADGRL3,ADM,ADRA2C,ADSL,AEBP1,AEBP2,AFAP1,AFDN,AFF1,AFF2,AFF3…	2422
Connective Tissue Development and Function,Skeletal and Muscular System Development and Function,Tissue Development	Size of bone	5,89E-07			ACVR2A,AGTR1,ALPL,ANKH,BMP2,BMP4,BMP6,BMPR1B,CBS/LOC102724560,CCN2,CCN3,CD44,CD47,CD68,CDKN2A,CEMIP,CHKB,CRKL,CRY1,CXXC5,CYP1B1,CYP27B1,DPP3,ECM1,EFNB2,ESR1,EYA1,FGF2,FHL2,FLNB,FOS,FZD9,GAB2,GHR,GNAS,GPC6,GREM1,HDAC7,HEY2,HSD11B2,HTRA1,IDH2,IDS,IDUA,IFIH1,IGF1R,IGF2,IL1R1,IL6ST,IL7R,INPP4B,INPP5D,ITGA11,ITGA2,ITGB3,JAK1,JUNB,KLF10,KLF4,KREMEN1,LEF1,LIFR,LRP4,LRP6,MFAP2,MGP,MSX2,MYB,MYOC,NCOA1,NFE…	104
Cancer,Organismal Injury and Abnormalities	Pelvic tumor	5,95E-07		-1,512	A2M,AAAS,AADAT,AASDHPPT,AASS,ABCA6,ABCA9,ABCC9,ABCF2,ABHD4,ABLIM1,ABLIM2,ABLIM3,ACADSB,ACBD5,ACOT13,ACOT7,ACOT8,ACOX2,ACP6,ACSF2,ACSL3,ACTG2,ACTR10,ACTR1A,ACTR3,ACVR1B,ACVR2A,ACVRL1,ADA,ADAM15,ADAM8,ADAMTS15,ADAMTS2,ADAMTS3,ADAMTS4,ADAMTS6,ADAMTSL1,ADARB1,ADCY2,ADCY7,ADGRA3,ADGRG6,ADGRL3,ADM,ADRA2C,ADSL,AEBP1,AFAP1,AFDN,AFF1,AFF2,AFF3,AFG1L,AGAP2,AGL,AGMO,AGO3,AGPAT4,AGPAT5,AGTR1,AHCYL1,AHI1,AIFM…	1780
Nervous System Development and Function	Morphology of nervous system	5,99E-07			A2M,AADAT,AASS,ACVRL1,ADAMTS4,ADGRG6,AFDN,AGA,AGAP2,AGTR1,AHI1,AIFM1,AKT3,ALDH1A2,ALPL,ALS2,ALX1,APAF1,APEX1,ARHGAP31,ARHGEF7,ARHGEF9,ARNT2,ARSA,ARX,ASPM,BAIAP2,BAK1,BBS4,BCAS1,BDNF,BMP2,BMP4,BMPR1B,BTBD9,BTG1,BTG2,CACNA1A,CACNA2D2,CACNB3,CAMK2A,CASP8,CBS/LOC102724560,CCDC88A,CCND2,CD44,CD47,CD9,CDC14A,CDH2,CDH3,CDK20,CDKL5,CDKN1A,CDKN2A,CDKN2C,CELSR2,CFL1,CISD2,CITED2,CLCN2,CLN3,CNP,CNTFR,COL18A…	314
Cancer,Gastrointestinal Disease,Organismal Injury and Abnormalities	Oral cavity carcinoma	6,01E-07			ABCA6,ADAMTS6,ADAMTSL1,ADGRA3,ADSL,AFDN,AFG1L,AGAP2,AIFM1,AKT3,AMN1,ANKRD12,ANKRD17,ANKS6,ARHGAP18,ARHGEF9,ARID4B,ARID5B,ARX,ASNS,ASPN,ATIC,ATP5PF,BDKRB1,BICD1,BMP4,BMPR1B,BMS1,BTBD9,CACNA1A,CACNA1G,CARD6,CARNMT1,CASP8,CCDC86,CCDC88A,CCN2,CD276,CD44,CDH2,CDH8,CDK6,CDKN2A,CELSR2,CEMIP,CEP162,CIR1,CITED2,COL11A1,COL15A1,COL4A1,COL4A2,CPEB3,CPZ,CUBN,CYP26B1,CYP27A1,DAAM2,DDX10,DHX15,DLGAP5,DNAJC12,D…	327
Tissue Morphology	Quantity of cells	6,17E-07		-0,260	A2M,ACACA,ACAT1,ACKR3,ACTR3,ACVR1B,ACVR2A,ADA,ADAM8,ADAMTS4,ADM,AFF1,AGA,AGTR1,AIFM1,AKT3,ALCAM,ALDH1A2,ALPL,ALS2,ANKS6,APAF1,APLP1,ARHGDIA,ARHGDIB,ARHGEF7,ARID4A,ARID4B,ARID5B,ARX,ATF3,ATP11C,AURKA,BAK1,BANK1,BBS4,BCL6,BDNF,BHLHE40,BMAL1,BMP2,BMP4,BMP6,BMPR1B,BSCL2,C5AR2,CA9,CACNA1A,CACNA1G,CACNA2D2,CALR,CAMK2A,CASP8,CBS/LOC102724560,CCDC3,CCN2,CCNB1,CCNB2,CCND2,CCNG1,CD151,CD276,CD302,CD44,CD47…	550
Cardiovascular System Development and Function	Morphology of vasculature	6,85E-07			ACKR3,ACVRL1,ADA,ADM,AGTR1,ANKRD17,ARAP3,ARHGAP31,ARHGDIA,ARID4A,ARID4B,B9D1,BACH1,BCAM,BMP2,BMP4,CACNA1H,CACNB3,CBS/LOC102724560,CD151,CD44,CITED1,CITED2,CLU,COL15A1,COL18A1,COL3A1,CRKL,CRYAB,CST3,DDAH1,DLC1,E2F8,ECE1,EDNRA,EFEMP2,EFNB2,EHD4,ENPP2,EPAS1,ESR1,EYA1,F2RL1,FBLN1,FBLN5,FGF2,FLT1,GATA4,GATA6,GFAP,GHR,GUCY1A1,HAS2,HDAC7,HEY2,HSD11B2,IGFBP7,ISL1,ITGA3,ITGAV,ITPR1,KCTD10,LAMA4,LEF1,LFNG,…	127
Cardiovascular System Development and Function,Organismal Development,Visual System Development and Function	Neovascularization of eye	6,88E-07		1,065	ADAM15,CBS/LOC102724560,CCN1,CCN2,CD82,CFB,CISD2,COL18A1,EPAS1,F2RL1,FGF2,FGFR1,FLT1,H2AX,HTRA1,IGF1R,IGF2,INHBA,ITGB3,LGALS1,MMP7,NDP,NOSTRIN,NR3C1,NRP1,PDGFA,PLA2G4A,PLAU,PLAUR,PLD1,PRKCG,PTGS2,PTK7,S100A4,S1PR3,SERPINF1,SFRP1,SOCS3,TLR3,TP53,VCAM1,VEGFC	42
Cancer,Gastrointestinal Disease,Organismal Injury and Abnormalities	Oral cancer	6,92E-07		1,000	ABCA6,ADAMTS6,ADAMTSL1,ADGRA3,ADSL,AFDN,AFG1L,AGAP2,AIFM1,AKT3,AMN1,ANKRD12,ANKRD17,ANKS6,ARHGAP18,ARHGEF9,ARID4B,ARID5B,ARX,ASNS,ASPN,ATIC,ATP5PF,BDKRB1,BICD1,BMP4,BMPR1B,BMS1,BTBD9,CACNA1A,CACNA1G,CARD6,CARNMT1,CASP8,CCDC86,CCDC88A,CCN2,CD276,CD44,CDH2,CDH8,CDK6,CDKN2A,CELSR2,CEMIP,CEP162,CIR1,CITED2,COL11A1,COL15A1,COL4A1,COL4A2,CPEB3,CPZ,CRYAB,CUBN,CYP26B1,CYP27A1,DAAM2,DDX10,DHX15,DLGAP5,DNA…	332
Gastrointestinal Disease,Organismal Injury and Abnormalities	Oral lesion	7,14E-07		1,067	ABCA6,ADAMTS6,ADAMTSL1,ADGRA3,ADSL,AFDN,AFG1L,AGAP2,AIFM1,AKT3,AMN1,ANKRD12,ANKRD17,ANKS6,ARHGAP18,ARHGEF9,ARID4B,ARID5B,ARX,ASNS,ASPN,ATIC,ATP5PF,BDKRB1,BICD1,BMP4,BMPR1B,BMS1,BTBD9,CACNA1A,CACNA1G,CARD6,CARNMT1,CASP8,CCDC86,CCDC88A,CCN2,CD276,CD44,CDH2,CDH8,CDK6,CDKN2A,CELSR2,CEMIP,CEP162,CIR1,CITED2,COL11A1,COL15A1,COL4A1,COL4A2,CPEB3,CPZ,CRYAB,CUBN,CYP26B1,CYP27A1,DAAM2,DDX10,DHX15,DLGAP5,DNA…	334
Cancer,Hematological Disease,Organismal Injury and Abnormalities	Philadelphia chromosome negative chronic myeloproliferative neoplasm	7,66E-07			AFF3,ANXA3,ARHGAP18,ARHGEF7,ARID4A,BMAL1,BMP2,BMP6,CALR,CD44,CD9,CEBPD,CSK,CUX1,EIF2AK3,EPAS1,ETNK1,FHL2,FOXP1,GNAS,GREM1,HCK,IDH2,IFI27,IFIH1,ITGB3,JAK1,KIT,let-7,LOC102724594/U2AF1,LYN,MAF,MAFF,mir-145,MYBL2,NFE2,NR3C1,NRAS,PDE3A,PDE7B,PDE8A,PDGFRA,PIM1,PRMT5,PTGS1,PTGS2,RRM2B,SERPINE1,SMAD2,SMAD7,STK4,TCF4,TEC,TIMP3,TP53,TP53INP1	56
Cellular Growth and Proliferation	Proliferation of vascular cells	7,68E-07		-0,131	ACVRL1,ADAM15,ADM,AK4,AKT3,BMP2,BMP4,BRMS1,CACNA1G,CAMK2A,CCDC88A,CCN3,CCN5,CD276,CD44,CDK6,CDKN1A,CEBPD,COL18A1,CYP1B1,DGCR8,EFNB2,EGR1,F2RL1,FBLN5,FGF2,FGF5,FGFR1,FHL1,FLI1,FLT1,FOXO3,FRS2,FZD4,GAS6,GATA6,GPC1,H2AX,HAS2,HOXA4,HSPD1,IGF1R,IGF2,IGFBP2,IL33,KLF4,let-7,LGALS1,LMCD1,LPAR2,LRP6,MDK,MERTK,mir-145,mir-221,mir-23,mir-24,mir-27,MMP8,NCOA1,NDP,NOTCH3,NR4A1,NRP1,NRP2,PAK1,PDCL3,PDE2A,PDE3A…	102
Organismal Development	Growth of organism	7,72E-07		0,448	AARS1,ACACA,ACVR1B,ACVR2A,ACVRL1,ADARB1,AFDN,AGO3,ALG13,ALG14,APH1A,APLP1,ARAP3,ARHGEF28,ARID5B,ARTN,ARV1,ARX,ASPM,ATF5,ATOX1,BCS1L,BDNF,BMAL1,BMP2,BMP4,BMP6,BMPR1B,BTG2,BYSL,C8orf44-SGK3/SGK3,CACNA2D2,CASP8,CBS/LOC102724560,CBX2,CCNB2,CD2BP2,CD44,CDK6,CDKN1A,CDKN2A,CDKN2C,CEBPD,CEP120,CIT,CITED1,CITED2,CLU,COL18A1,COL3A1,COL4A1,COL4A2,CST3,CTSD,DAXX,DHX15,DIO3,DNAJC3,DNM1L,EFNB2,EGFR,EIF2AK3,EIF…	254
Cellular Growth and Proliferation	Cytostasis	8,12E-07		0,844	ACKR3,ACVRL1,ADA,BCL6,BHLHE40,BMP2,BMP4,BMP6,BMPR1B,CAMK2A,CBS/LOC102724560,CCN1,CDC27,CDK6,CDKN1A,CDKN2A,CDKN2C,CEACAM1,CHEK2,CLU,COL18A1,CTH,DAXX,DENND2B,DLC1,EGFR,EGR1,EPB41L3,ESR1,EZR,FGFR1,FHIT,FLT1,FOXO3,GATA6,HAS2,HDAC1,HDAC6,HSPA1A/HSPA1B,ID2,IFIH1,IGF1R,IRF2,JAG1,KCTD11,KIT,LATS2,let-7,LXN,MET,mir-22,NFKBIA,NR2F1,NR3C1,NRAS,PLAG1,PML,PPP1R15A,PRKAR2A,PRKAR2B,PRKCB,PRMT1,RAC1,RACGAP1,RECK…	88
Cancer,Hematological Disease,Organismal Injury and Abnormalities	Myeloproliferative neoplasm	8,12E-07		-1,444	ADA,ADRA2C,AFF3,AHI1,ANXA3,APAF1,APH1A,ARHGAP18,ARHGEF7,ARID4A,ARIH1,BCAT1,BMAL1,BMP2,BMP6,CALR,CD44,CD68,CD9,CDA,CDKN1A,CDKN2A,CEBPD,CHEK2,CHORDC1,CPT1A,CSK,CUX1,DGKB,EGFR,EGR1,EIF2AK3,EPAS1,ETNK1,FAT1,FGFR1,FHL2,FLT1,FOXO3,FOXP1,GABRB1,GABRB2,GNAS,GREM1,GSN,H2AX,HCK,HES1,HPRT1,ID2,IDH2,IFI27,IFIH1,IGF1R,IL1R1,IL2RA,IL7R,INPP5D,ITGB3,JAK1,KIT,KLHDC1,KMT2A,let-7,LOC102724594/U2AF1,LPP,LYN,MAF,MAF…	110
Cancer,Organismal Injury and Abnormalities,Reproductive System Disease	Breast or ovarian carcinoma	8,22E-07		0,209	ABCA6,ABCA9,ABCB8,ABCC9,ABCF2,ABLIM1,ABLIM2,ABLIM3,ACOT13,ACVR1B,ACVR2A,ACVRL1,ADAM8,ADAMTS15,ADAMTS2,ADAMTS3,ADAMTS4,ADAMTS6,ADAMTSL1,ADCY2,ADGRA3,ADGRG6,ADGRL3,ADRA2C,AEBP1,AFDN,AFF2,AFF3,AGAP2,AGL,AIFM1,AIFM2,AIG1,AJUBA,AKT3,ALDH16A1,ALDH1A1,ALDH1A2,ALPK3,ALS2,AMOTL2,ANAPC4,ANGPTL4,ANKRD12,ANKS6,ANLN,ANXA8/ANXA8L1,AOX1,AP1G2,APAF1,APEH,APH1A,APLP1,ARAP3,ARF4,ARG2,ARHGAP31,ARHGAP32,ARHGEF17,ARH…	905
Cell Morphology,Cellular Development,Cellular Growth and Proliferation,Nervous System Development and Function,Organismal Development,Tissue Development	Morphogenesis of neurons	8,38E-07		-0,462	A2M,ACTR3,ACVR2A,ADAMTS3,ADAMTS4,ADGRG6,AFDN,AGAP2,AHI1,ALCAM,ALS2,ARF4,ARHGAP32,ARHGEF28,ARHGEF7,ATF3,ATL1,ATXN10,B4GALT6,BAIAP2,BBS4,BDNF,BMP2,BMP4,BTBD3,BTG2,CACNA1A,CACNA1H,CAMK2A,CCDC88A,CCN1,CCN2,CCN5,CD44,CD47,CDC20,CDH2,CDKL5,CDKN1A,CELSR2,CFL1,CFLAR,CIT,CLMN,CLU,CNP,CPEB3,CPEB4,CRKL,CYTH2,DBN1,DCX,DDAH1,DNM1L,DOCK10,DOCK7,ECE1,EDNRA,EFEMP1,EFNB2,EGFR,EGR1,EIF2AK4,ELMO1,EMC10,ENTPD1,EPB41…	248
Cellular Movement	Invasion of breast cancer cell lines	8,85E-07	Decreased	-2,623	ACSL3,ADAM15,AFDN,ANGPTL4,ARHGEF7,BMP2,BMP6,BTG2,CALR,CCDC88A,CCN1,CCN2,CCN5,CCNA2,CD44,CD82,CDH2,CDH3,CDKN1A,CEBPD,CEMIP2,CENPF,CTSS,CYP1B1,DDB2,DIAPH2,DNM1L,DSG2,DUSP6,ECM1,EFEMP1,EFHD2,EGFR,EMP1,EPHB4,ESR1,EZR,F11R,FBXO44,FGF2,FHL2,FSCN1,GAB2,HAS2,HEXIM1,HSF1,HSPA9,ID2,IGF1R,ITGA3,ITGB3,KLF4,KPNA2,KRT19,let-7,LRP1,MAFF,MAPK12,MBD2,MET,mir-145,mir-23,mir-24,mir-27,MMP7,MMP8,MTDH,MYB,NCKAP1,NDUF…	123
Cancer,Gastrointestinal Disease,Organismal Injury and Abnormalities	Oral tumor	8,88E-07		1,067	ABCA6,ADAMTS6,ADAMTSL1,ADGRA3,ADSL,AFDN,AFG1L,AGAP2,AIFM1,AKT3,AMN1,ANKRD12,ANKRD17,ANKS6,ARHGAP18,ARHGEF9,ARID4B,ARID5B,ARX,ASNS,ASPN,ATIC,ATP5PF,BDKRB1,BICD1,BMP4,BMPR1B,BMS1,BTBD9,CACNA1A,CACNA1G,CARD6,CARNMT1,CASP8,CCDC86,CCDC88A,CCN2,CD276,CD44,CDH2,CDH8,CDK6,CDKN2A,CELSR2,CEMIP,CEP162,CIR1,CITED2,COL11A1,COL15A1,COL4A1,COL4A2,CPEB3,CPZ,CRYAB,CUBN,CYP26B1,CYP27A1,DAAM2,DDX10,DHX15,DLGAP5,DNA…	333
Cell Death and Survival,Organismal Injury and Abnormalities	Cell death of carcinoma cell lines	8,99E-07		0,383	ACKR3,ACO2,AIFM1,AKT3,ANGPTL4,AURKA,AURKB,BAK1,BMP4,CACNA2D2,CALR,CASP8,CCNB1,CCND2,CCNG1,CD44,CD82,CDC20,CDKN1A,CDKN2A,CDKN2C,CERS1,CFLAR,CHCHD1,CHEK2,CLU,COL18A1,COL4A1,COL4A2,COX7A2L,CYLD,DHX9,DPYD,DUSP1,EGFR,EIF2AK4,EPAS1,EPDR1,EXOG,FASN,FGF2,FGFR1,FHIT,FOS,FOXO3,GATA4,GATA6,GSDME,H2AZ1,HDAC6,HK1,HNRNPH1,HOXA1,HSF1,HTATIP2,IGF1R,IGF2,IGFBP7,IL6ST,ITGAV,ITGB3,JAG1,KIF18B,KIT,KRT18,let-7,MAP3K5…	130
Cellular Development,Cellular Growth and Proliferation	Cell proliferation of colorectal cancer cell lines	9,00E-07		-1,590	ADAMTS15,AJUBA,ANGPTL4,AURKA,BMP2,BMP4,BUB1B,CACYBP,CALR,CASP8,CCDC80,CCDC88A,CCN2,CCN5,CD44,CD9,CDC25B,CDK19,CDK8,CDKN1A,CES2,CHCHD5,CHEK2,CLN3,COL18A1,CTSD,DCLRE1C,DLC1,DPP3,DSC2,DSG2,DUSP10,EFEMP1,EGFR,EGR2,EIF6,EPAS1,EPHB4,EPS8,F2RL1,FASN,FBXO44,FSCN1,FXN,GADD45A,GRK5,HDAC8,ID2,IDH2,IGF1R,IGF2,IGF2R,IGFBP2,IGFBP7,IL33,JAG1,KLF4,KMT2A,LAS1L,LEF1,let-7,LPAR2,LPAR3,MASP1,MAZ,MED13L,MEG3,MET,mir-…	120
Cancer,Organismal Injury and Abnormalities	Head and neck cancer	9,24E-07		-1,133	A2M,AAAS,AADAT,AAGAB,AASDHPPT,ABCA6,ABCA9,ABCB8,ABCC9,ABCF2,ABHD4,ABLIM1,ABLIM2,ABLIM3,ACADL,ACADSB,ACAT1,ACBD3,ACBD5,ACO2,ACOT7,ACOT8,ACOX2,ACP6,ACSF2,ACSL3,ACTG2,ACTR10,ACTR1A,ACTR3,ACVR1B,ACVR2A,ACVRL1,ADA,ADAM15,ADAM8,ADAMTS15,ADAMTS2,ADAMTS3,ADAMTS4,ADAMTS6,ADAMTSL1,ADAMTSL5,ADARB1,ADCY2,ADCY7,ADGRA3,ADGRG6,ADGRL1,ADGRL3,ADM,ADO,ADRA2C,ADSL,AEBP1,AEBP2,AFAP1,AFDN,AFF1,AFF2,AFF3,AFG1L,AGA,AGA…	2220
Cancer,Organismal Injury and Abnormalities	Adenocarcinoma	9,32E-07		0,658	A2M,AAAS,AADAT,AAGAB,AASDHPPT,AASS,ABCA6,ABCA9,ABCB8,ABCC9,ABCF2,ABHD4,ABLIM1,ABLIM2,ABLIM3,ACADSB,ACAT1,ACBD3,ACBD4,ACBD5,ACKR3,ACO2,ACOT13,ACOT7,ACOT8,ACOX2,ACP6,ACSF2,ACSL3,ACTG2,ACTR10,ACTR1A,ACTR3,ACVR1B,ACVR2A,ACVRL1,ADA,ADAM15,ADAM8,ADAMTS15,ADAMTS2,ADAMTS3,ADAMTS4,ADAMTS6,ADAMTSL1,ADAMTSL5,ADARB1,ADCY2,ADCY7,ADGRA3,ADGRG6,ADGRL1,ADGRL3,ADM,ADRA2C,ADSL,AEBP1,AEBP2,AFAP1,AFDN,AFF1,AFF2,AFF3…	2338
Cell Morphology,Cellular Assembly and Organization,Cellular Development,Cellular Function and Maintenance,Cellular Growth and Proliferation,Nervous System Development and Function,Organismal Development,Tissue Development	Neuritogenesis	9,48E-07		-0,462	A2M,ACTR3,ACVR2A,ADAMTS3,ADAMTS4,ADGRG6,AFDN,AGAP2,AHI1,ALCAM,ALS2,ARF4,ARHGAP32,ARHGEF28,ARHGEF7,ATF3,ATL1,ATXN10,B4GALT6,BAIAP2,BBS4,BDNF,BMP2,BMP4,BTBD3,BTG2,CACNA1A,CACNA1H,CAMK2A,CCDC88A,CCN1,CCN2,CCN5,CD44,CD47,CDC20,CDH2,CDKL5,CDKN1A,CELSR2,CFL1,CFLAR,CIT,CLMN,CLU,CNP,CPEB3,CPEB4,CRKL,CYTH2,DBN1,DCX,DDAH1,DNM1L,DOCK10,DOCK7,ECE1,EDNRA,EFEMP1,EFNB2,EGFR,EGR1,EIF2AK4,ELMO1,EMC10,ENTPD1,EPB41…	245
Cardiovascular System Development and Function,Cell Morphology,Organ Morphology,Organismal Development	Morphology of heart cells	9,54E-07			ADM,AGTR1,ALDH1A2,ATF3,BMP4,CA2,CACNA1H,CALR,CARD6,CCN2,CDH2,CDKN1A,CLU,CRYAB,CSRP2,CTSD,CUX1,DES,DNAJC3,DUSP1,EDNRA,EGFR,EPAS1,FGF2,FHL2,FHOD3,FOXO3,GAA,GAL,GAS2L3,GATA4,GATA5,GATA6,GPX3,H2AZ1,HCK,HDAC9,HEXIM1,HEY2,HPRT1,HSPB8,IDUA,IGF2,IGF2R,IL33,IL6ST,INHBA,ITPA,KLF4,LAMA4,LIMS2,LMCD1,MAP2K3,MAP3K5,MARCKSL1,MDK,mir-23,mir-27,NFKBIA,P2RY6,PIM1,PLA2G4A,PLAU,PPP5C,PRKCB,PRMT5,PTGES,RAPGEF3,RBP4,R…	88
Organismal Injury and Abnormalities	Fibrosis	9,72E-07		-0,424	ACADL,ADA,ADRA2C,AFF3,AGA,AGTR1,AIFM1,ALPL,ANKS6,ANXA3,ARG2,ARHGAP18,ARHGDIA,ARHGEF7,ARID4A,ASPN,ATF3,ATP2B4,AURKA,BCL6,BCS1L,BDKRB1,BMP2,BMP6,BUB1B,BUD23,CACNA1H,CALR,CARD6,CBS/LOC102724560,CCN2,CCNL1,CD151,CD248,CD44,CD55,CD68,CD9,CDH3,CDKN1A,CDKN2A,CEBPD,CFLAR,CIDEC,CLDN1,CLU,COL15A1,COL18A1,COL3A1,COL4A1,COL4A2,CRLF1,CST3,CTSS,CYP1B1,DES,DIO3,DNM1L,DPP3,DSC2,DSG2,DTNA,DUSP10,DYSF,ECSCR,EDNRA,…	266
Cellular Movement,Skeletal and Muscular System Development and Function	Migration of muscle cells	1,00E-06		0,553	ACKR3,ADM,APEX1,ATF3,BDNF,BMP2,CCN1,CCN3,CCN5,CD44,CD47,CDH3,CDK6,CLU,CYP1B1,DUSP1,EGR1,F11R,FBLN5,FGF2,FGFR1,FHL1,FHL2,FLT1,FOXO4,HAS2,IGFBP2,IL6ST,ITGA2,ITGB3,ITGB5,KALRN,LPAR2,LRP1,MEOX2,MET,mir-221,MMP7,NET1,NR4A1,NRP1,P2RY2,P2RY6,PAK1,PARK7,PDGFA,PLA2G4A,PLAU,PLAUR,PPARG,PPARGC1A,PTGER4,PTGS2,RAB5A,RAC1,RAPGEF3,S100A4,S1PR1,SDC4,SEMA6D,SERPINE1,SIX1,SIX4,SLC41A2,STIM1,TBX21,TFPI,TFPI2,TRIB1	69
Organismal Injury and Abnormalities,Renal and Urological Disease	Renal lesion	1,03E-06		-0,638	ACADSB,ACAT1,ACOT7,ACOX2,ACP6,ACSL3,ACVR1B,ACVR2A,ADAM8,ADCY2,ADM,AEBP2,AFDN,AFF2,AGA,AGTR1,AJUBA,ALYREF,ANAPC4,ANLN,AOX1,ARAP3,ARHGDIA,ARHGEF7,ARID5B,ARIH1,ARMCX1,ARV1,ARX,ASAP3,ASNS,ASPM,ATF3,ATP5PB,AUP1,AURKA,AURKB,BAK1,BCS1L,BDKRB1,BFAR,BHLHE40,BICC1,BLTP1,BMP4,BMP6,BSCL2,BTG2,BUB1B,C1S,C2,C2CD2L,CA2,CA9,CACNA1G,CCDC136,CCDC15,CCDC186,CCDC80,CCDC88A,CCDC91,CCN1,CCND2,CCT3,CD151,CD276,CD44,CD6…	451
Cancer,Organismal Injury and Abnormalities,Reproductive System Disease	Genital tumor	1,06E-06		-1,220	A2M,AAAS,AADAT,AASDHPPT,AASS,ABCA6,ABCA9,ABCC9,ABCF2,ABHD4,ABLIM1,ABLIM2,ABLIM3,ACADSB,ACOT13,ACOT7,ACOT8,ACOX2,ACP6,ACSF2,ACSL3,ACTG2,ACTR1A,ACTR3,ACVR1B,ACVR2A,ACVRL1,ADAM15,ADAM8,ADAMTS15,ADAMTS2,ADAMTS3,ADAMTS4,ADAMTS6,ADAMTSL1,ADARB1,ADCY2,ADCY7,ADGRA3,ADGRG6,ADGRL3,ADM,ADRA2C,ADSL,AEBP1,AFAP1,AFDN,AFF1,AFF2,AFF3,AFG1L,AGAP2,AGL,AGMO,AGO3,AGPAT4,AGPAT5,AGTR1,AHCYL1,AHI1,AIFM1,AIG1,AK2,AK5,AK…	1669
Cellular Development,Tissue Development	Differentiation of neural cells	1,08E-06		0,450	ACTR3,ADGRG6,ADRA2C,AFDN,ALDH1A2,APAF1,ARHGAP32,ARX,ASPM,ATF5,BCL6,BDNF,BMP2,BMP4,BMP6,BRINP3,BTG2,CALR,CD82,CDC25B,CDH2,CDKN2A,CDKN2C,CHKA,CHRDL1,CIT,CNP,CNTFR,CYP26B1,DAAM2,DGCR8,DNAJB11,DNM1L,DOCK7,DOK5,DUSP10,DYNC2H1,EBF1,EDNRA,EGFR,EGR2,EIF2AK4,EMX2,EN1,ENPP2,EPHA4,ERCC6,ETV4,EYA1,FEZ1,FGF2,FGF5,FGFR1,FOXO3,GAB2,GADD45G,GFAP,GLIS2,GPC1,GPRC5B,GSDME,GSN,HDAC1,HES1,HEYL,HOXA1,HOXC8,HPRT1,HSPA1…	165
Cellular Development,Cellular Growth and Proliferation	Cell proliferation of carcinoma cell lines	1,08E-06		-1,799	AAGAB,AASDHPPT,ADAM15,AGAP2,AJUBA,AKT3,AMOTL2,APAF1,ASNS,ATF5,AURKA,BAK1,BMP2,BMP4,BUB1B,CCDC80,CCN1,CCN2,CCN3,CCN5,CCNA2,CCNB1,CD276,CD44,CDC25B,CDK14,CDK19,CDK6,CDK8,CDKN1A,CDKN2A,CEACAM1,CEMIP2,CERS1,CHEK2,CLU,COL18A1,CRKL,DCLRE1C,DGKD,DHX9,DLC1,DLGAP5,DNAJB4,DNM1L,E2F8,EGFR,EGR1,EGR2,EMP1,ENTPD1,EPAS1,EPB41L3,EZR,FBXL16,FBXO44,FGF2,FGFR1,FHIT,FHL2,FOXO3,FSCN1,FZD9,GAS6,GATA6,GLDC,GNG7,GOT1,GO…	191
Cancer,Organismal Injury and Abnormalities	Metastatic solid tumor	1,15E-06		1,032	ACKR3,ACTR10,ADAM15,ADM,ALPL,AMY2B,ANGPTL4,ARHGEF17,ARID5B,ASPN,ATF3,ATIC,AURKB,BRMS1,C1R,CA9,CALR,CAPG,CASP8,CCN1,CCN2,CCND2,CD151,CD248,CD276,CD44,CD47,CD9,CDCA7L,CDH2,CDH6,CDK6,CDK8,CDKN2A,CDKN2C,CEBPD,CEMIP,CHEK2,CLU,COL18A1,COL4A1,COL4A2,DAXX,DLC1,DLGAP5,DOT1L,DPYD,DSG2,DUSP6,EFEMP1,EGFR,EIF2AK3,EIF4A1,EMP1,EMX2,EN1,ENPP2,EPAS1,EPB41L3,EPHA3,ERAP2,ESPL1,ESR1,EZH1,FASN,FGFR1,FGG,FLT1,GAD2,GAT…	196
Cancer,Organismal Injury and Abnormalities,Reproductive System Disease	Female genital tract cancer	1,20E-06			AAAS,AASDHPPT,AASS,ABCA6,ABCA9,ABCC9,ABCF2,ABHD4,ABLIM1,ABLIM2,ABLIM3,ACADSB,ACOT8,ACOX2,ACSL3,ACTG2,ACTR1A,ACTR3,ACVR1B,ACVR2A,ACVRL1,ADAM8,ADAMTS2,ADAMTSL1,ADCY2,ADGRA3,ADGRL3,ADM,ADSL,AEBP1,AFDN,AFF1,AFF2,AFF3,AGAP2,AGL,AGMO,AGO3,AGPAT4,AHCYL1,AHI1,AIFM1,AK5,AKT3,ALCAM,ALDH16A1,ALDH1A1,ALDH1A2,ALDH3A2,ALDH4A1,ALDH8A1,ALG13,ALG14,ALPK3,ALS2,ALS2CL,ALX1,AMN1,AMY2B,ANAPC4,ANGPTL4,ANKH,ANKRD12,ANK…	1323
Developmental Disorder,Organismal Injury and Abnormalities	Autism spectrum disorder or intellectual disability	1,20E-06			AARS1,ABCC9,ABLIM2,ACP6,ADARB1,ADRA2C,AFF2,AFF3,AGA,AHI1,ALDH4A1,ALG13,ALG14,ALG3,ANKH,ANKRD17,AP1S2,AP4S1,ARHGEF7,ARHGEF9,ARSA,ARX,ASH1L,ASPM,ATP6V0E1,B3GALNT2,B9D1,BBS4,BBS9,BCS1L,CACNA1A,CACNA1G,CACNA1H,CACNA2D2,CAMK2A,CAMTA1,CARNMT1,CBS/LOC102724560,CCDC136,CCN2,CCNA2,CDC42BPA,CDH6,CDK8,CDKL5,CEP41,CERT1,CHKB,CIT,CLCN2,CLIC2,CLN3,CNNM2,CNP,COL18A1,CORO2A,CUX1,CYB5R3,CYP27A1,DCX,DDOST,DDX23,DG…	260
Cancer,Organismal Injury and Abnormalities	Head and neck tumor	1,21E-06		-0,740	A2M,AAAS,AADAT,AAGAB,AASDHPPT,AASS,ABCA6,ABCA9,ABCB8,ABCC9,ABCF2,ABHD4,ABLIM1,ABLIM2,ABLIM3,ACADL,ACADSB,ACAT1,ACBD3,ACBD5,ACKR3,ACO2,ACOT7,ACOT8,ACOX2,ACP6,ACSF2,ACSL3,ACTG2,ACTR10,ACTR1A,ACTR3,ACVR1B,ACVR2A,ACVRL1,ADA,ADAM15,ADAM8,ADAMTS15,ADAMTS2,ADAMTS3,ADAMTS4,ADAMTS6,ADAMTSL1,ADAMTSL5,ADARB1,ADCY2,ADCY7,ADGRA3,ADGRG6,ADGRL1,ADGRL3,ADM,ADO,ADRA2C,ADSL,AEBP1,AEBP2,AFAP1,AFDN,AFF1,AFF2,AFF3,AF…	2346
Hereditary Disorder,Organismal Injury and Abnormalities,Psychological Disorders	Familial psychiatric disease	1,22E-06			A2M,AARS1,ABLIM2,ACAT1,ACBD5,ACO2,ACVRL1,ADCY2,ADCY7,ADRA2C,AEBP1,AHCYL1,AIFM1,AIG1,ALDH6A1,ALG14,ALS2,AOX1,AP1S1,AP4S1,APLP1,ARHGAP32,ARHGEF7,ARMCX3,ARSA,ATL1,ATP5F1B,ATP5F1D,ATP5PB,ATP5PF,BAIAP2,BCL6,BDNF,BHLHE40,BRINP3,BSCL2,C1R,CA2,CA3,CA9,CACNA1A,CACNA1G,CACNA2D2,CACNB3,CAMK2A,CASP8,CCDC88A,CCN2,CCT5,CD44,CD68,CDH2,CEP41,CFLAR,CHCHD10,CLU,CNP,COL4A1,COL4A2,COX5A,COX5B,COX7A2L,CRIM1,CRY1,CRYA…	297
Developmental Disorder,Neurological Disease,Organismal Injury and Abnormalities	Mental retardation	1,23E-06			AARS1,ABCC9,ACP6,ADARB1,ADRA2C,AFF2,AFF3,AGA,AHI1,ALDH4A1,ALG13,ALG14,ALG3,ANKH,ANKRD17,AP1S2,AP4S1,ARHGEF7,ARHGEF9,ARSA,ARX,ASH1L,ASPM,B3GALNT2,B9D1,BBS4,BBS9,BCS1L,CACNA1A,CACNA1G,CAMK2A,CAMTA1,CARNMT1,CBS/LOC102724560,CCN2,CCNA2,CDK8,CDKL5,CERT1,CHKB,CIT,CLCN2,CLIC2,CLN3,CNNM2,CNP,COL18A1,CUX1,CYB5R3,CYP27A1,DCX,DDOST,DDX23,DGCR8,DOCK8,DSG2,DYNC2H1,EDC3,EFTUD2,EI24,EIF2AK3,ELOVL4,EMC10,ENTPD1,…	219
Embryonic Development,Organismal Development	Development of body axis	1,29E-06		0,754	AASS,ACVR2A,AFDN,AFF2,AHI1,AIFM1,AKT3,ALDH1A1,ALDH1A2,ALPL,ALX1,ANGPTL4,AP1S2,APAF1,APH1A,APLP1,ARID5B,ARNT2,ARSA,ARX,ASPM,ASPN,AURKA,BBS4,BDNF,BFSP1,BMAL1,BMP2,BMP4,BMP6,BMPR1B,BTBD3,BTG2,C1QB,CACNA1A,CBS/LOC102724560,CCND2,CDCA7L,CDH2,CDK20,CDK6,CDKN1A,CDKN2A,CDKN2C,CEBPD,CELSR2,CEP120,CERS1,CFL1,CFLAR,CHRDL1,CISD2,CITED2,CLCN2,CLCN5,CLN3,CLU,CNTFR,COL11A1,COL18A1,COL3A1,COL4A1,COL8A1,CPE,CRISP…	344
Cellular Growth and Proliferation	Cytostasis of tumor cell lines	1,38E-06		0,657	BCL6,BHLHE40,BMP2,BMP4,BMP6,BMPR1B,CAMK2A,CBS/LOC102724560,CCN1,CDK6,CDKN1A,CEACAM1,CHEK2,CLU,CTH,EGFR,EGR1,EPB41L3,ESR1,FGFR1,FHIT,FOXO3,IFIH1,IGF1R,IRF2,JAG1,LATS2,let-7,MET,mir-22,NR2F1,NR3C1,NRAS,PPP1R15A,PRKAR2A,PRKAR2B,PRMT1,RACGAP1,RECK,RERG,SFRP4,SMAD2,SMAD3,SMAD7,SMARCA1,SMARCA4,SMARCE1,SULF1,TGFBR2,TOP1,TOP2A,TP53,TSC2,UBE2M,WDR5	55
Nervous System Development and Function,Organ Morphology,Organismal Development	Morphology of brain	1,39E-06			AASS,ADAMTS4,AGA,AGTR1,AHI1,AIFM1,AKT3,ALDH1A2,ALS2,ALX1,APAF1,APEX1,ARNT2,ARSA,ARX,ASPM,BAK1,BBS4,BDNF,BMPR1B,BTBD9,BTG1,BTG2,CACNA1A,CACNA2D2,CACNB3,CAMK2A,CASP8,CCND2,CDH2,CDKN1A,CDKN2C,CELSR2,CLCN2,CLN3,COL18A1,COQ8A,CPEB3,CPEB4,CSPG4,CST3,CTSF,CYP27A1,DBN1,DCX,EBF1,EGFR,EI24,EMX2,EN1,ENTPD1,EPHA4,EPHB3,ERCC6,ESR1,EYA1,FGF2,FGFR1,FOXO3,FSCN1,FZD9,GAL,GFAP,GHR,GNAS,GOLGA2,GPM6B,GRIA2,HDAC6,HES…	170
Neurological Disease,Organismal Injury and Abnormalities	Neurological signs	1,40E-06		0,565	A2M,ABLIM2,ACAT1,ACKR3,ACVRL1,ADCY2,ADCY7,ADRA2C,AEBP1,AHCYL1,AIFM1,AIG1,AKT3,ALDH6A1,ALG13,ALG14,ALS2,AOX1,AP1S1,APLP1,ARHGAP32,ARHGEF7,ARHGEF9,ARMCX3,ARX,ATP5F1B,ATP5F1D,ATP5PB,ATP5PF,BAIAP2,BCL6,BDNF,BHLHE40,BRINP3,C1R,CA2,CACNA1A,CACNB3,CAMK2A,CARF,CASP8,CCDC88A,CCN2,CD44,CD68,CDH2,CDKL5,CERS1,CFLAR,CLU,CNP,COQ8A,COX5A,COX5B,COX7A2L,CPEB3,CRIM1,CRYAB,CRYM,CSRP2,CTSS,CYC1,CYCS,CYP26B1,DAAM2,DB…	260
Cancer,Organismal Injury and Abnormalities	Neoplasia of tumor cell lines	1,41E-06		-0,695	ABLIM1,AKT3,ALCAM,ANGPTL1,ANGPTL4,ARTN,ATF3,BACH1,BCAT1,BMP4,BUD23,CALR,CASP8,CCN1,CD151,CD44,CD82,CDH2,CDH3,CDKN1A,CDKN2A,CEACAM1,CEBPD,CNDP2,COL18A1,COL4A1,COL4A2,CRYAB,DEPDC1,DGCR8,DLC1,DNAJB4,DPH6,E2F8,EFEMP1,EGFR,EGR1,ENPP2,ENTPD1,EPAS1,EYA1,EZR,FBLN5,FGF2,FGL1,FHIT,FLOT1,FOS,FOXO3,FSCN1,GNAS,H2AX,H2AZ1,HAS2,HK1,HNRNPA1,HNRNPA2B1,HOXB9,HTATIP2,HTRA1,ID2,IGF1R,IGFBP2,IGFBP7,IL1R1,IL33,ILF2,IN…	174
Cancer,Gastrointestinal Disease,Hepatic System Disease,Organismal Injury and Abnormalities	Hepatobiliary system cancer	1,46E-06		-1,310	A2M,AAAS,AADAT,AASS,ABCA6,ABCA9,ABCC9,ABLIM1,ABLIM2,ABLIM3,ACADSB,ACBD3,ACKR3,ACO2,ACOT7,ACOT8,ACOX2,ACSL3,ACTG2,ACTR10,ACTR1A,ACTR3,ACVR1B,ACVR2A,ACVRL1,ADA,ADAM15,ADAMTS2,ADAMTS3,ADAMTS4,ADAMTS6,ADAMTSL1,ADAMTSL5,ADARB1,ADCY2,ADGRA3,ADGRL3,ADRA2C,AEBP1,AFAP1,AFDN,AFF1,AFF2,AFF3,AFG1L,AGA,AGAP2,AGPAT4,AHI1,AIFM1,AIFM2,AIG1,AK2,ALCAM,ALDH16A1,ALDH1A1,ALDH4A1,ALDH6A1,ALDH8A1,ALG3,ALG8,ALPL,ALS2,AM…	1219
Cellular Development,Cellular Growth and Proliferation,Connective Tissue Development and Function,Tissue Development	Cell proliferation of fibroblasts	1,49E-06		-0,982	ADM,AEBP1,ATF3,BMP2,BMP4,CBX2,CCDC80,CCN1,CCN2,CCN3,CCNA2,CCNB1,CCND2,CCNG1,CD248,CD44,CDK6,CDKN1A,CDKN2A,CDKN2B,CDKN2C,CITED2,CKS2,COL3A1,CRKL,CTSD,DHX9,DNM1L,DSG2,DUSP1,E2F8,EDNRA,EGFR,ERCC6,ERCC6L,ESPL1,ESR1,FAM114A1,FGF2,FGFR1,FLII,FOS,FOSB,FOXO4,FRS2,GADD45A,GAS6,GEM,HDGF,IDH2,IGF1R,IGF2,IGFBP7,IL33,IL6ST,ITGA1,ITGB3,KAT2A,KCNMA1,KLF4,KMT2A,KMT5B,LMNB1,LPAR2,MAP2K3,MDM4,MET,MLH1,MMP7,MTHFD1L…	119
Cancer,Organismal Injury and Abnormalities	Incidence of tumor	1,50E-06		-0,332	A2M,AAAS,AASDHPPT,AASS,ABCA6,ABCA9,ABCB8,ABCC9,ABCF2,ABHD4,ABLIM1,ABLIM2,ABLIM3,ACADSB,ACAT1,ACBD3,ACBD4,ACBD5,ACKR3,ACO2,ACOT7,ACOT8,ACOX2,ACP6,ACSF2,ACSL3,ACTG2,ACTR10,ACTR1A,ACTR3,ACVR1B,ACVR2A,ACVRL1,ADA,ADAM15,ADAM8,ADAMTS15,ADAMTS2,ADAMTS3,ADAMTS4,ADAMTSL1,ADAMTSL5,ADARB1,ADCY2,ADGRA3,ADGRG6,ADGRL1,ADGRL3,ADM,ADRA2C,ADSL,AEBP1,AEBP2,AFAP1,AFDN,AFF1,AFF2,AFF3,AGAP2,AGL,AGMO,AGO3,AGPAT4,AGPAT…	2051
Cancer,Organismal Injury and Abnormalities	Transitional-cell carcinoma	1,55E-06			ACOX2,ACVR2A,AJUBA,AOX1,ARID5B,ARMCX1,ATAD2,ATIC,BUB1B,CASP8,CBX2,CCDC80,CD44,CDKN1A,CDKN2A,CDKN2B,CENPF,CES2,CHEK2,COX7A1,CSPG4,DAXX,DBF4,DOT1L,DSG2,E2F8,EGFR,EIF4A2,ELFN2,EPHA3,ESPL1,EXO1,FAT1,FBLN5,FEZ1,FGFR1,FLT1,FOXP1,FUCA2,GOLGA2,GPX3,GRIN2D,GTSE1,HNRNPH1,HNRNPM,HSPB6,IMP4,ITGA2,IVNS1ABP,JAK1,KIF11,KIF20A,KIF2C,KIT,KLF4,KMT2A,KNL1,LAMA1,LATS2,LIFR,LOC102724594/U2AF1,MAPK8IP1,MEG3,MERTK,MET,…	123
Developmental Disorder,Embryonic Development,Organismal Development,Organismal Injury and Abnormalities,Tissue Morphology	Abnormal morphology of embryo	1,66E-06			ACKR3,ACVR1B,ACVR2A,ACVRL1,ADM,AFDN,ALDH1A1,ALDH1A2,ALX1,ANKRD17,APEX1,APH1A,ARAP3,ARHGEF7,ARRB1,AURKA,B9D1,BDNF,BMP2,BMP4,CACNA1A,CASP8,CCN2,CCND2,CD2BP2,CDH2,CDK20,CDKN1A,CFL1,CITED2,CSK,CXXC1,CYLD,CYP26B1,DAXX,DCX,DHX9,DLC1,DNM1L,DOT1L,E2F8,ECE1,ECSIT,EDNRA,EFNB2,EGFR,EGR2,EMX2,EN1,ENPP2,EPHA3,ESPL1,ESR1,EYA1,FBXL5,FGFR1,FKTN,FLRT3,FRS2,GADD45G,GADD45GIP1,GATA4,GATA6,GCLC,GJA5,H1-3,H2AZ1,HAS2,…	172
Embryonic Development,Organ Development,Organismal Development,Skeletal and Muscular System Development and Function,Tissue Development	Formation of muscle	1,70E-06		0,526	ADAMTS15,ADAMTS4,ADARB1,ALDH1A2,ALPK3,ARID5B,BDNF,BMP2,BMP4,CACNA1H,CACNA2D2,CALR,CAPN6,CASP8,CCN3,CCNA2,CDH2,CDKN1A,CDKN2A,CENPF,CERT1,CFLAR,CHKB,COL11A1,CRYAB,DES,DUSP1,DYSF,F2RL1,FBLN1,FGF2,FHL1,FHL2,FHL3,FHOD3,FKTN,FLNB,FLOT1,FRS2,GAA,GATA4,GATA6,GPC1,GSN,HAS2,HDAC1,HDAC7,HDAC9,HLX,HNRNPU,HOPX,ID2,IGF1R,IGF2,ISL1,ITGA11,JAG1,KLF10,KRT19,LAMA1,LAMB2,LEF1,LMNB1,LY6E,MAP3K5,MAPK12,MARCKSL1,MEOX2…	128
Developmental Disorder,Organismal Injury and Abnormalities	Autism or intellectual disability	1,76E-06			AARS1,ABCC9,ACP6,ADARB1,ADRA2C,AFF2,AFF3,AGA,AHI1,ALDH4A1,ALG13,ALG14,ALG3,ANKH,ANKRD17,AP1S2,AP4S1,ARHGEF7,ARHGEF9,ARSA,ARX,ASH1L,ASPM,B3GALNT2,B9D1,BBS4,BBS9,BCS1L,CACNA1A,CACNA1G,CAMK2A,CAMTA1,CARNMT1,CBS/LOC102724560,CCN2,CCNA2,CDK8,CDKL5,CERT1,CHKB,CIT,CLCN2,CLIC2,CLN3,CNNM2,CNP,COL18A1,CUX1,CYB5R3,CYP27A1,DCX,DDOST,DDX23,DGCR8,DOCK8,DSG2,DYNC2H1,EDC3,EFTUD2,EI24,EIF2AK3,ELOVL4,EMC10,ENTPD1,…	228
Cancer,Hematological Disease,Organismal Injury and Abnormalities	Chronic myeloproliferative neoplasm	1,86E-06		-0,555	ADA,ADRA2C,AFF3,AHI1,ANXA3,APAF1,APH1A,ARHGAP18,ARHGEF7,ARID4A,ARIH1,BCAT1,BMAL1,BMP2,BMP6,CALR,CD44,CD9,CDA,CDKN2A,CEBPD,CPT1A,CSK,CUX1,DGKB,EGFR,EIF2AK3,EPAS1,ETNK1,FAT1,FHL2,FOXO3,FOXP1,GABRB1,GABRB2,GNAS,GREM1,H2AX,HCK,HES1,HPRT1,IDH2,IFI27,IFIH1,IL1R1,IL2RA,IL7R,ITGB3,JAK1,KIT,KLHDC1,let-7,LOC102724594/U2AF1,LYN,MAF,MAFF,mir-145,MSI2,MYBL2,NFE2,NR3C1,NRAS,PDE3A,PDE7B,PDE8A,PDGFRA,PIM1,PLK1,P…	89
Cell Morphology,Organismal Injury and Abnormalities	Hypertrophy of cells	1,91E-06			ACVRL1,ADA,AGTR1,ATF3,BDNF,BMP2,BMP4,BMPR1B,CA2,CACNA1H,CACNB3,CARD6,CCN2,CRYAB,CTSD,CYP1B1,DNAJC3,DUSP1,ECE1,ECM1,EDNRA,EGFR,EI24,EIF2AK3,EMP1,EPAS1,ESR1,FGF2,FHL1,FHL2,FHOD3,FLNB,FOXO3,GAL,GAS2L3,GATA4,GATA5,GATA6,GFAP,GPX3,H2AZ1,HCK,HDAC1,HDAC9,HES1,HEY2,HPRT1,HSPB8,IGF2,IGF2R,IL33,IL6ST,INHBA,KLF4,LMCD1,MAP2K3,MAP3K5,MDK,MFSD2A,mir-23,mir-27,MSX2,MYOC,NFKBIA,NR3C1,NRAS,PARK7,PAX8,PDE9A,PIK3CG…	105
Cell Morphology	Sprouting	1,95E-06		-0,645	A2M,ACTR3,ACVRL1,ADAMTS3,ADAMTS4,ADM,AFDN,AGAP2,ALCAM,APH1A,ARAP3,ARF4,ARHGAP32,ARHGEF7,ATF3,BAIAP2,BDNF,BMP2,BMP4,CACNA1A,CAMK2A,CCDC88A,CCN1,CD44,CDH2,CDKL5,CDKN1A,CFL1,COL18A1,CPEB3,CPEB4,CYLD,DBN1,DCX,DNM1L,DOCK10,DOCK7,EFNB2,EGR1,ELMO1,EMC10,ENTPD1,EPHA4,EPHB3,EPHB4,EPS8,ESR1,ETV4,EZR,FAM107A,FGF2,FGF5,FGFR1,FKBPL,FNBP1,FOS,FZD9,GEM,GNAO1,HDAC6,HDAC9,HLX,HTRA1,IGF2,IL1R1,IL33,ITGA3,ITGB3,ITP…	162
Skeletal and Muscular System Development and Function	Function of muscle	1,99E-06		1,486	ABCC9,ACVR2A,ADA,ADM,ANXA6,APEX1,ARRB1,BDNF,BMAL1,BUB1B,CACNB3,CCN3,CD44,CD47,CDKN1A,CLU,CNP,COX7A1,CSRP2,CUX1,DES,DMPK,DNM1L,DSC2,DSG2,DUSP1,DYSF,EFEMP1,EFEMP2,EIF2AK3,EIF2AK4,ENTPD1,ESR1,F2RL1,FGF2,FXYD1,FZD4,GAA,GAB2,GAS2L3,GATA4,GATA5,GATA6,GUCY1A1,HEY2,HEYL,HOMER1,HSF1,HSPB8,IDUA,IGF1R,IL6ST,INHBA,INHBB,ITGA3,ITGB3,IVNS1ABP,JUNB,KCNJ2,KCNMA1,KCNMB1,KDM4A,LAMA4,LIMS2,LMCD1,MAP3K5,MARCKSL1,MCO…	110
Organismal Injury and Abnormalities	Hypertrophy	2,05E-06		1,351	ACTG2,ACVRL1,ADA,ADAMTS2,ADM,ADRA2C,AGTR1,APAF1,ATF3,BDNF,BMP2,BMP4,BMPR1B,CA2,CACNA1H,CACNB3,CARD6,CCN2,CDKN1A,CHKB,CIDEC,CPT1A,CRYAB,CTSD,CYP1B1,DES,DNAJC3,DSC2,DUSP1,DUSP10,ECE1,ECM1,EDNRA,EGFR,EHD4,EI24,EIF2AK3,EMP1,EPAS1,ESR1,F2RL1,FABP3,FAM114A1,FASN,FGF2,FHL1,FHL2,FHOD3,FLNB,FLT1,FOXO3,FXYD1,GAA,GAL,GAS2L3,GAS6,GATA4,GATA5,GATA6,GFAP,GPX3,GRK5,GSN,GUCY1A1,H2AZ1,HCK,HDAC1,HDAC9,HES1,HEXIM1,…	164
Cell Death and Survival,Organismal Injury and Abnormalities	Cell death of lung cancer cell lines	2,07E-06		0,050	ACKR3,ACO2,AIFM1,AKT3,APEX1,ATAD2,BAK1,CACNA2D2,CASP8,CBX2,CDC20,CDKN1A,CDKN2A,CDKN2C,CFLAR,CHEK2,COL4A1,COL4A2,COX5A,COX7A2L,DHX9,DUSP1,EGFR,EIF2AK3,EIF2AK4,EIF5A,EXOG,FGF2,FGFR1,FHIT,FOXO3,FOXO4,GADD45A,GADD45B,GNAS,GSDME,GTSE1,HK1,HOXA1,HSF1,HTATIP2,IGF1R,IGF2,IL6ST,JAG1,KAT5,KIT,LGALS8,MAP3K5,MET,MICAL2,mir-145,mir-654,MTA2,MTDH,NFIB,NFKBIA,NOTCH3,NR3C1,NRAS,NRG1,ORAI1,PAWR,PDE12,PDGFRA,PHB1,…	97
Connective Tissue Disorders,Organismal Injury and Abnormalities,Skeletal and Muscular Disorders,Skeletal and Muscular System Development and Function	Abnormal morphology of bone	2,14E-06			ACVR2A,ADAMTS2,ADRA2C,ALPL,ALX1,ANKH,APAF1,ARID5B,BMAL1,BMP2,BMP4,BMP6,BMPR1B,CBS/LOC102724560,CBX2,CCN2,CCN3,CD47,CD68,CDK20,CDKN1A,CEMIP,CLEC3B,COL18A1,CRKL,CXXC5,CYP27B1,DNAJC21,E2F4,EBF1,ECE1,EDNRA,EFEMP1,EGFR,EGR1,EIF2AK3,EMX2,EN1,EPHB3,ESR1,EYA1,EYA4,FGF2,FHL2,FLNB,FOS,FZD9,GAB2,GHR,GLCE,GPC1,GPC6,GSN,H19,HCK,HDAC6,HDAC8,HOXA1,HOXA4,HOXB3,HOXB4,HOXB6,HOXB9,HOXC5,HOXD11,IDH2,IDS,IDUA,IGF1R,I…	142
Cancer,Organismal Injury and Abnormalities	Breast or pancreatic cancer	2,24E-06		0,641	ABCA6,ABCA9,ABCB8,ABCC9,ABCF2,ABLIM1,ABLIM2,ABLIM3,ACACA,ACBD3,ACKR3,ACOT13,ACOT8,ACSF2,ACTR3,ACVR1B,ACVR2A,ACVRL1,ADAM15,ADAM8,ADAMTS15,ADAMTS2,ADAMTS3,ADAMTS4,ADAMTS6,ADAMTSL1,ADARB1,ADCY2,ADGRA3,ADGRG6,ADGRL3,ADRA2C,ADSL,AEBP1,AFDN,AFF1,AFF2,AFF3,AGAP2,AGL,AGPAT5,AIFM1,AIFM2,AIG1,AJUBA,AKT3,ALCAM,ALDH16A1,ALDH1A1,ALDH1A2,ALG13,ALG3,ALG8,ALPK3,ALPL,ALS2,AMOTL2,AMY2B,ANAPC4,ANGPTL4,ANKRD12,ANKRD…	1298
Organismal Injury and Abnormalities,Organismal Survival	Perinatal death	2,29E-06	Decreased	-3,613	ACKR3,ACVR2A,ADA,ADAM15,AEBP1,ALDH1A1,ALX1,ANGPTL4,ANKS6,APAF1,APLP1,ARID4A,ARID4B,ARID5B,ARNT2,ARRB1,BAK1,BDNF,BMP4,CBX2,CCN2,CD44,CDK6,CDKN1A,CEBPD,CIAPIN1,CITED1,CITED2,CLDN1,CNTFR,CPEB2,CRLF1,CYLD,CYP26B1,DGKD,DIO3,ECE1,EDNRA,EFEMP2,EGFR,EGR2,ELOVL1,ELOVL4,EMX2,EN1,EPAS1,EPHA3,EYA1,F2RL1,FBLN1,FOS,GATA4,GGCX,GHR,GJA5,GLCE,GNAS,GPC6,H19,HCK,HDAC8,HES1,HEXIM1,HEY2,HLX,HOXA1,HOXB3,HOXB4,HOXD11,I…	170
Cancer,Organismal Injury and Abnormalities,Renal and Urological Disease	Urinary tract cancer	2,33E-06		-0,249	AADAT,ACADSB,ACAT1,ACOT7,ACOX2,ACP6,ACSL3,ACVR1B,ACVR2A,ADA,ADAM8,ADAMTS6,ADCY2,ADGRL3,ADM,AEBP1,AEBP2,AFDN,AFF2,AFF3,AGL,AHI1,AJUBA,AK5,ALDH16A1,ALDH1A2,ALPK3,ALPL,ALYREF,ANAPC4,ANKH,ANKRD12,ANKRD29,ANLN,ANO6,AOX1,APAF1,APLP1,ARAP3,ARHGAP11A,ARHGEF7,ARID4B,ARID5B,ARIH1,ARMCX1,ARV1,ARX,ASAP3,ASH1L,ASNS,ASPM,ASZ1,ATAD2,ATF3,ATIC,ATP10D,ATP5PB,ATP6V0E1,AUP1,AURKA,AURKB,BAK1,BBS9,BCL6,BFAR,BHLHE40,B…	736
Cancer,Organismal Injury and Abnormalities,Renal and Urological Disease	Urinary tract tumor	2,37E-06		-0,104	AADAT,ACADSB,ACAT1,ACOT7,ACOX2,ACP6,ACSL3,ACVR1B,ACVR2A,ADA,ADAM8,ADAMTS6,ADCY2,ADGRL3,ADM,AEBP1,AEBP2,AFDN,AFF2,AFF3,AGL,AHI1,AJUBA,AK5,ALDH16A1,ALDH1A2,ALPK3,ALPL,ALYREF,ANAPC4,ANKH,ANKRD12,ANKRD29,ANLN,ANO6,AOX1,APAF1,APLP1,ARAP3,ARHGAP11A,ARHGEF7,ARID4B,ARID5B,ARIH1,ARMCX1,ARV1,ARX,ASAP3,ASH1L,ASNS,ASPM,ASZ1,ATAD2,ATF3,ATIC,ATP10D,ATP5PB,ATP6V0E1,AUP1,AURKA,AURKB,BAK1,BBS9,BCL6,BFAR,BHLHE40,B…	742
Neurological Disease,Organismal Injury and Abnormalities	Movement Disorders	2,45E-06		0,370	A2M,ABLIM2,ACAT1,ACKR3,ACVRL1,ADAMTSL1,ADCY2,ADCY7,ADRA2C,AEBP1,AFF1,AGA,AGAP2,AGL,AHCYL1,AIFM1,AIG1,AIMP2,ALDH6A1,ALG13,ALS2,AMY2B,ANKH,AOX1,AP1S1,AP1S2,APLP1,ARF4,ARHGAP32,ARHGDIB,ARHGEF7,ARHGEF9,ARMCX3,ARRB1,ARSA,ARX,ATL1,ATP5F1B,ATP5F1D,ATP5PB,ATP5PF,ATXN10,BACH1,BAIAP2,BCAS1,BCL6,BDNF,BHLHE40,BMAL1,BRINP3,BTBD9,C1R,CA2,CA3,CA9,CACNA1A,CACNA1G,CACNA1H,CACNA2D2,CACNB3,CAMK2A,CAMTA1,CASP8,CCN2,…	380
Cell Death and Survival,Organismal Injury and Abnormalities	Apoptosis of carcinoma cell lines	2,47E-06		-0,421	ACKR3,ACO2,AIFM1,AKT3,ANGPTL4,AURKA,AURKB,BAK1,BMP4,CACNA2D2,CALR,CASP8,CCNB1,CCNG1,CD44,CD82,CDC20,CDKN1A,CDKN2A,CDKN2C,CERS1,CFLAR,CHCHD1,CHEK2,CLU,COL18A1,COL4A1,COL4A2,COX7A2L,DUSP1,EGFR,EIF2AK4,EPAS1,EPDR1,EXOG,FASN,FGF2,FHIT,FOS,FOXO3,GATA4,GATA6,H2AZ1,HDAC6,HNRNPH1,HOXA1,HSF1,HTATIP2,IGF1R,IGF2,IGFBP7,IL6ST,ITGAV,JAG1,KRT18,let-7,MARCHF6,MDK,MET,mir-145,MTDH,NACC1,NFIB,NFKBIA,NOTCH3,NR3C1,…	110
Cancer,Gastrointestinal Disease,Organismal Injury and Abnormalities	Gastrointestinal adenocarcinoma	2,48E-06		0,056	A2M,AAAS,AADAT,AAGAB,AASS,ABCA6,ABCA9,ABCB8,ABCC9,ABCF2,ABHD4,ABLIM1,ABLIM2,ABLIM3,ACADSB,ACAT1,ACBD3,ACBD4,ACBD5,ACKR3,ACO2,ACOT13,ACOT7,ACOX2,ACP6,ACSF2,ACSL3,ACTG2,ACTR10,ACTR1A,ACVR1B,ACVR2A,ACVRL1,ADA,ADAM15,ADAM8,ADAMTS15,ADAMTS2,ADAMTS3,ADAMTS4,ADAMTS6,ADAMTSL1,ADAMTSL5,ADARB1,ADCY2,ADCY7,ADGRA3,ADGRG6,ADGRL1,ADGRL3,ADM,ADRA2C,ADSL,AEBP1,AFAP1,AFDN,AFF1,AFF2,AFF3,AGA,AGAP2,AGL,AGMO,AGO3,AG…	2050
Organismal Development	Morphology of head	2,67E-06			AASS,ACVR1B,ACVR2A,ADAMTS2,ADAMTS4,ADRA2C,AGA,AGTR1,AHI1,AIFM1,AKT3,ALDH1A1,ALDH1A2,ALG14,ALPL,ALS2,ALX1,ANKH,APAF1,APEX1,ARNT2,ARSA,ARX,ASPM,BAK1,BBS4,BDNF,BFSP1,BMAL1,BMP2,BMP4,BMPR1B,BTBD9,BTG1,BTG2,CACNA1A,CACNA2D2,CACNB3,CAMK2A,CASP8,CBS/LOC102724560,CCN2,CCN3,CCND2,CDC14A,CDH2,CDK20,CDKN1A,CDKN2A,CDKN2C,CELSR2,CISD2,CLCN2,CLN3,COL18A1,COL8A1,COQ8A,CPEB3,CPEB4,CRKL,CSPG4,CST3,CTSD,CTSF,CXXC5…	323
Cancer,Organismal Injury and Abnormalities	Upper aero-digestive squamous cell carcinoma	2,70E-06			ABCA6,ABCC9,ABLIM3,ACSL3,ACVR1B,ADAMTS6,ADARB1,ADGRA3,AFDN,AFG1L,AGAP2,AHI1,AIFM1,AKT3,AMN1,ANKRD12,ANKRD17,ANKS6,ARHGAP18,ARHGAP31,ARHGEF9,ARID4B,ARID5B,ARX,ASAP2,ASNS,ASPN,ATF5,ATP10D,AURKA,BCS1L,BDKRB1,BICC1,BICD1,BMP2,BMP4,BMPR1B,BMS1,BTBD9,C1RL,CA9,CACNA1A,CACNA1G,CACNA2D2,CAMTA1,CARD6,CARNMT1,CASP8,CCDC86,CCDC88A,CCDC91,CCN2,CD248,CD276,CD44,CDC27,CDH2,CDH8,CDK6,CDKN2A,CELSR2,CEMIP,CENPF,CE…	446
Cellular Movement	Cell movement of muscle cells	2,73E-06		0,774	A2M,ACKR3,ADM,APEX1,ATF3,BDNF,BMP2,CCN1,CCN3,CCN5,CD44,CD47,CDH3,CDK6,CLU,CYP1B1,DUSP1,EGR1,ENPP2,F11R,FBLN5,FGF2,FGFR1,FHL1,FHL2,FLT1,FOXO4,HAS2,IGFBP2,IL6ST,ITGA2,ITGB3,ITGB5,KALRN,LPAR2,LRP1,MEOX2,MET,mir-221,MMP7,NET1,NR4A1,NRP1,P2RY2,P2RY6,PAK1,PARK7,PDGFA,PLA2G4A,PLAU,PLAUR,PPARG,PPARGC1A,PTGER4,PTGS2,RAB5A,RAC1,RAPGEF3,S100A4,S1PR1,SDC4,SEMA6D,SERPINE1,SIX1,SIX4,SLC41A2,SMAD3,STIM1,TBX21,T…	72
Embryonic Development,Organismal Development	Development of head	2,75E-06		0,660	AASS,ACVR2A,AFDN,AFF2,AHI1,AIFM1,AKT3,ALDH1A1,ALDH1A2,ALPL,ALX1,ANGPTL4,AP1S2,APAF1,APH1A,APLP1,ARID5B,ARNT2,ARSA,ARX,ASPM,ASPN,BBS4,BDNF,BFSP1,BMAL1,BMP2,BMP4,BMP6,BMPR1B,BTBD3,BTG2,C1QB,CACNA1A,CBS/LOC102724560,CCND2,CDCA7L,CDH2,CDK20,CDK6,CDKN1A,CDKN2A,CDKN2C,CEBPD,CELSR2,CEP120,CERS1,CFL1,CHRDL1,CISD2,CLCN2,CLCN5,CLN3,CLU,CNTFR,COL11A1,COL18A1,COL3A1,COL4A1,COL8A1,CPE,CRISPLD1,CRKL,CRYAB,CSPG…	325
Cancer,Gastrointestinal Disease,Organismal Injury and Abnormalities	Gastrointestinal tumor	2,76E-06		-0,273	A2M,AAAS,AADAT,AAGAB,AASS,ABCA6,ABCA9,ABCB8,ABCC9,ABCF2,ABHD4,ABLIM1,ABLIM2,ABLIM3,ACADSB,ACAT1,ACBD3,ACBD4,ACBD5,ACKR3,ACO2,ACOT13,ACOT7,ACOX2,ACP6,ACSF2,ACSL3,ACTG2,ACTR10,ACTR1A,ACVR1B,ACVR2A,ACVRL1,ADA,ADAM15,ADAM8,ADAMTS15,ADAMTS2,ADAMTS3,ADAMTS4,ADAMTS6,ADAMTSL1,ADAMTSL5,ADARB1,ADCY2,ADCY7,ADGRA3,ADGRG6,ADGRL1,ADGRL3,ADM,ADRA2C,ADSL,AEBP1,AFAP1,AFDN,AFF1,AFF2,AFF3,AFG1L,AGA,AGAP2,AGL,AGMO,A…	2174
Cancer,Organismal Injury and Abnormalities	Abdominal carcinoma	2,82E-06	Decreased	-2,094	A2M,AAAS,AADAT,AAGAB,AASDHPPT,AASS,ABCA6,ABCA9,ABCB8,ABCC9,ABCF2,ABHD4,ABLIM1,ABLIM2,ABLIM3,ACADSB,ACAT1,ACBD3,ACBD4,ACBD5,ACKR3,ACO2,ACOT13,ACOT7,ACOT8,ACOX2,ACP6,ACSF2,ACSL3,ACTG2,ACTR10,ACTR1A,ACTR3,ACVR1B,ACVR2A,ACVRL1,ADA,ADAM15,ADAM8,ADAMTS15,ADAMTS2,ADAMTS3,ADAMTS4,ADAMTS6,ADAMTSL1,ADAMTSL5,ADARB1,ADCY2,ADCY7,ADGRA3,ADGRG6,ADGRL1,ADGRL3,ADM,ADRA2C,ADSL,AEBP1,AEBP2,AFAP1,AFDN,AFF1,AFF2,AFF3…	2396
Cellular Movement,Skeletal and Muscular System Development and Function	Migration of smooth muscle cells	2,82E-06		0,287	ACKR3,ADM,APEX1,ATF3,BDNF,BMP2,CCN1,CCN3,CCN5,CD44,CD47,CDK6,CLU,CYP1B1,DUSP1,EGR1,F11R,FBLN5,FGF2,FGFR1,FHL1,FHL2,FLT1,FOXO4,HAS2,IGFBP2,IL6ST,ITGA2,ITGB3,ITGB5,KALRN,LPAR2,LRP1,MEOX2,mir-221,NR4A1,NRP1,P2RY2,P2RY6,PAK1,PARK7,PDGFA,PLA2G4A,PLAU,PLAUR,PPARG,PPARGC1A,PTGER4,PTGS2,RAB5A,RAC1,RAPGEF3,S100A4,S1PR1,SDC4,SEMA6D,SERPINE1,SLC41A2,STIM1,TBX21,TFPI,TFPI2,TRIB1	63
Cardiovascular Disease,Hereditary Disorder,Organismal Injury and Abnormalities	Familial vascular disease	3,02E-06	Decreased	-2,921	ACVR1B,ACVR2A,ACVRL1,ADRA2C,AKT3,BMP2,BMPR1B,CA2,CCN2,CD55,CDH2,CFB,CITED2,COL3A1,COL4A1,CST3,ECE1,EDNRA,EFEMP2,EGFR,EIF2AK4,EPHB4,FLT1,FLVCR2,GATA4,GATA5,GATA6,GUCY1A1,HTRA1,IFIH1,IGFBP7,ITGB3,ITPR1,JAG1,JAK1,JAM2,KALRN,KCNK3,LRP6,MED13L,MGP,MYH11,MYLK,NDE1,NDUFS1,NOTCH3,NRP1,PLXND1,PPARG,PRDM6,PREX2,PRNP,ROR2,RRM2B,SARS1,SARS2,SCUBE2,SINHCAF,SLC12A9,SLC20A2,SMAD2,SMAD3,SMAD7,TGFBR2,TGFBR3,THSD4…	69
Cell Morphology	Enlargement of cells	3,08E-06			ACVRL1,ADA,AGTR1,AIFM1,ANO6,ATF3,BDNF,BMP2,BMP4,BMPR1B,CA2,CACNA1H,CACNB3,CARD6,CASP8,CCN2,CDC42SE1,CDKN2A,CENPA,CNP,CRYAB,CTSD,CYP1B1,DNAJC3,DUSP1,ECE1,ECM1,EDNRA,EGFR,EI24,EIF2AK3,EMP1,EMP3,EPAS1,ESR1,EZR,FGF2,FHL1,FHL2,FHOD3,FLNB,FOXO3,GAL,GAS2L3,GATA4,GATA5,GATA6,GFAP,GHR,GPX3,H2AZ1,HCK,HDAC1,HDAC9,HES1,HEY2,HPRT1,HSPB8,IGF2,IGF2R,IL33,IL6ST,INHBA,KLF4,LMCD1,LMNB1,LPAR3,MAP2K3,MAP3K5,MCRS1,MD…	124
Cancer,Organismal Injury and Abnormalities	Extrapancreatic malignant tumor	3,11E-06	Decreased	-2,252	A2M,AAAS,AADAT,AAGAB,AASDHPPT,AASS,ABCA6,ABCA9,ABCB8,ABCC9,ABCF2,ABHD4,ABLIM1,ABLIM2,ABLIM3,ACACA,ACADSB,ACAT1,ACBD3,ACBD4,ACBD5,ACKR3,ACO2,ACOT13,ACOT7,ACOT8,ACOX2,ACP6,ACSF2,ACSL3,ACTG2,ACTR10,ACTR1A,ACTR3,ACVR1B,ACVR2A,ACVRL1,ADA,ADAM15,ADAM8,ADAMTS15,ADAMTS2,ADAMTS3,ADAMTS4,ADAMTS6,ADAMTSL1,ADAMTSL5,ADARB1,ADCY2,ADCY7,ADGRA3,ADGRG6,ADGRL1,ADGRL3,ADM,ADRA2C,ADSL,AEBP1,AEBP2,AFAP1,AFDN,AFF1,AFF…	2519
Organismal Development,Skeletal and Muscular System Development and Function	Morphology of limb	3,25E-06			ACVR2A,ADRA2C,ALX1,APAF1,ARID5B,ATL1,B9D1,BMP2,BMP4,BMPR1B,CBS/LOC102724560,CBX2,CCN2,CCN3,CD47,CDK20,CDKN2A,CEMIP,CXXC5,CYP26B1,CYP27B1,DNAJC21,ECM1,EIF2AK3,ELOVL4,EN1,ESR1,FGF2,FLNB,FOS,GHR,GLCE,GPC1,GPC6,HDAC6,HOXD11,IDS,IDUA,IFIH1,IGF1R,IGF2,IL6ST,INHBA,INHBB,INPP4B,INPP5D,ITGA11,ITGA2,ITGA3,ITGA6,KDM4A,KLF10,LMCD1,LRP4,LRP6,MDM4,MEGF8,MEOX2,MSX2,MTM1,NPR3,NR2F2,OSMR,PAX8,PCOLCE,PDE3A,PDGFRA,…	99
Cell Cycle,Cellular Assembly and Organization,DNA Replication, Recombination, and Repair	Segregation of chromosomes	3,36E-06		-1,712	AURKA,AURKB,CCNA2,CCNB1,CCNB2,CDC14A,CDC23,CDKN1A,CENPF,CENPW,CHMP2A,CHMP4C,CIAO2B,CIT,ESPL1,EXO1,GEN1,GPSM2,KAT5,KIF11,KIF2C,KLHL22,KMT5B,KNSTRN,MLH1,MMS19,NCAPG,NCAPH,NDEL1,NTMT1,NUF2,PLK1,PRC1,PUM2,RCC1,SKA1,SKA2,SKA3,SLX4,SMARCB1,SMC1A,SMC4,SPAG5,TOP2A,TPX2,ZWINT	46
Cancer,Gastrointestinal Disease,Organismal Injury and Abnormalities	Gastrointestinal tract cancer	3,38E-06		-1,199	A2M,AAAS,AADAT,AAGAB,AASS,ABCA6,ABCA9,ABCB8,ABCC9,ABCF2,ABHD4,ABLIM1,ABLIM2,ABLIM3,ACADSB,ACAT1,ACBD3,ACBD4,ACBD5,ACKR3,ACO2,ACOT13,ACOT7,ACOX2,ACP6,ACSF2,ACSL3,ACTG2,ACTR10,ACTR1A,ACVR1B,ACVR2A,ACVRL1,ADA,ADAM15,ADAM8,ADAMTS15,ADAMTS2,ADAMTS3,ADAMTS4,ADAMTS6,ADAMTSL1,ADAMTSL5,ADARB1,ADCY2,ADCY7,ADGRA3,ADGRG6,ADGRL1,ADGRL3,ADM,ADRA2C,ADSL,AEBP1,AFAP1,AFDN,AFF1,AFF2,AFF3,AFG1L,AGA,AGAP2,AGL,AGMO,A…	2166
Cancer,Gastrointestinal Disease,Organismal Injury and Abnormalities	Gastrointestinal carcinoma	3,46E-06		-0,809	A2M,AAAS,AADAT,AAGAB,AASS,ABCA6,ABCA9,ABCB8,ABCC9,ABCF2,ABHD4,ABLIM1,ABLIM2,ABLIM3,ACADSB,ACAT1,ACBD3,ACBD4,ACBD5,ACKR3,ACO2,ACOT13,ACOT7,ACOX2,ACP6,ACSF2,ACSL3,ACTG2,ACTR10,ACTR1A,ACVR1B,ACVR2A,ACVRL1,ADA,ADAM15,ADAM8,ADAMTS15,ADAMTS2,ADAMTS3,ADAMTS4,ADAMTS6,ADAMTSL1,ADAMTSL5,ADARB1,ADCY2,ADCY7,ADGRA3,ADGRG6,ADGRL1,ADGRL3,ADM,ADRA2C,ADSL,AEBP1,AFAP1,AFDN,AFF1,AFF2,AFF3,AFG1L,AGA,AGAP2,AGL,AGMO,A…	2129
Cell Cycle	Metaphase	3,52E-06		-1,069	AAAS,CCNB1,CDC20,CDC25B,CDKN1A,CHFR,CKS2,GOLGA2,GORASP1,GPC1,HSF1,NEK7,NFE2L1,PDE3A,PLK1,SPDL1	16
Cancer,Organismal Injury and Abnormalities	Abdominal cancer	3,57E-06	Decreased	-2,224	A2M,AAAS,AADAT,AAGAB,AASDHPPT,AASS,ABCA6,ABCA9,ABCB8,ABCC9,ABCF2,ABHD4,ABLIM1,ABLIM2,ABLIM3,ACADSB,ACAT1,ACBD3,ACBD4,ACBD5,ACKR3,ACO2,ACOT13,ACOT7,ACOT8,ACOX2,ACP6,ACSF2,ACSL3,ACTG2,ACTR10,ACTR1A,ACTR3,ACVR1B,ACVR2A,ACVRL1,ADA,ADAM15,ADAM8,ADAMTS15,ADAMTS2,ADAMTS3,ADAMTS4,ADAMTS6,ADAMTSL1,ADAMTSL5,ADARB1,ADCY2,ADCY7,ADGRA3,ADGRG6,ADGRL1,ADGRL3,ADM,ADRA2C,ADSL,AEBP1,AEBP2,AFAP1,AFDN,AFF1,AFF2,AFF3…	2424
Organismal Injury and Abnormalities	Idiopathic fibrosis	3,64E-06			AFF3,AGTR1,ANXA3,ARHGAP18,ARHGEF7,ARID4A,ASPN,ATP2B4,BMP2,BMP6,CALR,CCN2,CCNL1,CD248,CD44,CD55,CD9,CDH3,CDKN1A,CDKN2A,CEBPD,CFLAR,CLDN1,COL15A1,COL3A1,COL4A1,COL4A2,CRLF1,DUSP10,EDNRA,EIF2AK3,EPAS1,FAM107A,FAT1,FBLN1,FGFR1,FHL2,FLT1,GAB2,GPM6B,GPX3,GREM1,GSS,H19,HPRT1,IDH2,IFI27,IFIH1,IGF1R,IL17RC,IL18R1,ITGB3,JAK1,KCNJ2,KIT,KLF4,let-7,LOC102724594/U2AF1,LPAR2,LYN,MAF,MAFF,MAP3K8,MCU,MDK,MFAP2,mi…	107
Cardiovascular Disease,Cardiovascular System Development and Function,Organ Morphology,Organismal Development,Organismal Injury and Abnormalities	Hypertrophy of heart	3,76E-06			ACTG2,ADA,ADAMTS2,ADM,ADRA2C,AGTR1,ATF3,BMP4,CA2,CACNA1H,CARD6,CCN2,CDKN1A,CHKB,CIDEC,CPT1A,CRYAB,CTSD,DES,DNAJC3,DSC2,DUSP1,DUSP10,ECE1,EDNRA,EGFR,EPAS1,F2RL1,FABP3,FAM114A1,FASN,FGF2,FHL2,FHOD3,FLT1,FOXO3,FXYD1,GAA,GAL,GAS2L3,GAS6,GATA4,GATA5,GATA6,GPX3,GRK5,GSN,GUCY1A1,H2AZ1,HCK,HDAC9,HEXIM1,HEY2,HOPX,HPRT1,HSPB8,IGF1R,IGF2,IGF2R,IL33,IL6ST,INHBA,INPP5F,IRF9,ITGB3,KLF4,LAMA4,LMCD1,MAP2K3,MAP3K…	121
Connective Tissue Development and Function,Tissue Morphology	Quantity of connective tissue	3,78E-06		-0,489	ACACA,ACADL,ACOT13,ADM,AEBP1,ALDH1A1,ALPL,ANGPTL4,ARID4A,ARID4B,ARID5B,ARV1,ATF3,BBS4,BMAL1,BMP4,BSCL2,CASP8,CCDC3,CCDC80,CCN2,CCND2,CCNG1,CD44,CD47,CD9,CDC27,CDK6,CDKN1A,CDKN2A,CEACAM1,CEBPD,CEMIP,CHKB,CIAPIN1,CIDEC,CISD2,CLEC11A,CPE,CRTC3,CSPG4,CYLD,CYP27B1,CYTH2,DKK2,DNAJB4,DOCK8,DPP3,DPT,DUSP1,DYSF,E2F4,EBF1,EFEMP1,EGFR,EGR1,EGR2,EIF2AK3,EIF6,EPAS1,ERCC6,ESR1,FASN,FGF2,FGFR1,FGL1,FLI1,FOS,FOS…	177
Cancer,Organismal Injury and Abnormalities	Head and neck carcinoma	3,98E-06		-0,990	A2M,AAAS,AADAT,AAGAB,AASDHPPT,ABCA6,ABCA9,ABCB8,ABCC9,ABCF2,ABHD4,ABLIM1,ABLIM2,ABLIM3,ACADL,ACADSB,ACAT1,ACBD3,ACBD5,ACO2,ACOT7,ACOX2,ACP6,ACSF2,ACSL3,ACTG2,ACTR10,ACTR1A,ACTR3,ACVR1B,ACVR2A,ACVRL1,ADA,ADAM15,ADAM8,ADAMTS15,ADAMTS2,ADAMTS3,ADAMTS4,ADAMTS6,ADAMTSL1,ADAMTSL5,ADARB1,ADCY2,ADCY7,ADGRA3,ADGRG6,ADGRL1,ADGRL3,ADO,ADRA2C,ADSL,AEBP1,AEBP2,AFAP1,AFDN,AFF1,AFF2,AFF3,AFG1L,AGA,AGAP2,AGL,AGM…	2145
Cell Death and Survival,Organismal Injury and Abnormalities	Apoptosis of lung cancer cell lines	4,00E-06		-0,245	ACKR3,ACO2,AIFM1,AKT3,ATAD2,BAK1,CACNA2D2,CASP8,CBX2,CDC20,CDKN1A,CDKN2A,CDKN2C,CFLAR,CHEK2,COL4A1,COL4A2,COX5A,COX7A2L,DUSP1,EGFR,EIF2AK3,EIF2AK4,EXOG,FGF2,FHIT,FOXO3,FOXO4,GADD45A,GADD45B,GNAS,GTSE1,HOXA1,HSF1,HTATIP2,IGF1R,IGF2,IL6ST,JAG1,KAT5,LGALS8,MET,mir-145,MTA2,MTDH,NFIB,NFKBIA,NOTCH3,NR3C1,NRAS,NRG1,ORAI1,PAWR,PDGFRA,PHB1,PIM1,PLK1,PMEPA1,PML,PNKP,PPARG,PPARGC1B,PRKCB,PSAT1,PTGS2,RAC1,R…	83
Cancer,Hematological Disease,Immunological Disease,Organismal Injury and Abnormalities	Lymphoma	4,13E-06		-0,207	AASS,ABCC9,ABLIM1,ACADSB,ACOX2,ACTR10,ACVRL1,ADA,ADAMTS6,ADAMTSL1,ADSL,AGAP2,AGTR1,AKT3,ANLN,ANXA6,ARHGEF28,ASAP2,ASF1B,ATF3,ATIC,ATP5F1D,AURKA,AURKB,BAK1,BBS9,BCAT1,BCL6,BFSP1,BICC1,BTG1,BTG2,BUB1B,C1QTNF1,C1R,CACNA1A,CACNA1G,CACNA1H,CAMTA1,CARMIL1,CASP8,CBX2,CCDC86,CCN1,CCNA2,CCNB2,CCND2,CCT3,CCT7,CD151,CD44,CD47,CD68,CDC20,CDC23,CDC25B,CDC27,CDCA3,CDCA7L,CDH3,CDK6,CDKN1A,CDKN2A,CDKN2B,CDKN2C,C…	449
Cellular Assembly and Organization,Cellular Function and Maintenance	Microtubule dynamics	4,13E-06		-0,181	A2M,ABLIM1,ABLIM3,ACACA,ACTR3,ACVR2A,ADAMTS3,ADAMTS4,ADGRG6,ADM,AFDN,AGAP2,AHI1,AJUBA,ALCAM,ALS2,ANGPTL4,ARAP1,ARF4,ARHGAP32,ARHGEF28,ARHGEF7,ARHGEF9,ARPC4,ARPIN/ARPIN-AP3S2,ARRB1,ARSA,ASAH2,ATF3,ATL1,ATP5MC1,ATXN10,AURKA,AURKB,B4GALT6,B9D1,B9D2,BAIAP2,BBS4,BBS9,BDNF,BICD1,BMP2,BMP4,BMP6,BTBD3,BTG2,CACNA1A,CACNA1H,CAMK2A,CAPG,CARMIL1,CCDC28B,CCDC66,CCDC88A,CCN1,CCN2,CCN3,CCN5,CCNA2,CD44,CD47,CD82…	421
Neurological Disease,Organismal Injury and Abnormalities,Psychological Disorders	Disorder of basal ganglia	4,13E-06		1,090	A2M,AADAT,ABLIM2,ACAT1,ACVRL1,ADAMTSL1,ADCY2,ADCY7,ADRA2C,AEBP1,AHCYL1,AIFM1,AIG1,AIMP2,ALDH6A1,AOX1,AP1S1,AP1S2,APLP1,ARHGAP32,ARHGDIB,ARHGEF7,ARMCX3,ARSA,ATP5F1B,ATP5F1D,ATP5PB,ATP5PF,BACH1,BAIAP2,BBS4,BCAS1,BCL6,BDNF,BHLHE40,BRINP3,C1R,CA2,CACNB3,CAMK2A,CASP8,CCN2,CD44,CD68,CDH2,CFLAR,CLN3,CLU,CNP,COX5A,COX5B,COX7A2L,CRIM1,CRYAB,CRYM,CSRP2,CTSS,CYC1,CYCS,CYP26B1,DAAM2,DBN1,DDB2,DGKB,DPYD,DTNA,…	267
Skeletal and Muscular System Development and Function	Morphology of skeleton	4,24E-06			ACVR2A,ADRA2C,ALPL,ALX1,ARID5B,BMAL1,BMP2,BMP4,BMPR1B,CBS/LOC102724560,CBX2,CCN2,CCN3,CDK20,CDKN1A,CDKN2A,CEMIP,CLEC3B,CRKL,CXXC5,CYP1B1,CYP26B1,CYP27B1,DNAJC21,ECE1,ECM1,EDNRA,EIF2AK3,EN1,ESR1,EYA1,FGF2,FGFR1,FLNB,FZD9,GHR,GLCE,GPC1,GPC6,GSN,HDAC6,HOXA4,HOXB3,HOXB4,HOXB6,HOXB9,HOXC5,HOXC8,HOXD11,HSD11B2,IDH2,IDS,IDUA,IFIH1,IGF1R,IGF2,IL6ST,INPP4B,INPP5D,ITGA11,ITGA2,KLF10,KMT2A,LFNG,LOXL3,LRP6,M…	103
Developmental Disorder,Embryonic Development,Organismal Development,Organismal Injury and Abnormalities,Tissue Morphology	Abnormal morphology of embryonic tissue	4,33E-06			ACKR3,ACVR1B,ACVR2A,ACVRL1,ADM,AFDN,ALDH1A1,ALDH1A2,ALX1,ANKRD17,APEX1,APH1A,ARAP3,ARHGEF7,ARRB1,AURKA,B9D1,BDNF,BMP2,BMP4,CACNA1A,CASP8,CCN2,CCND2,CD2BP2,CDH2,CDK20,CDKN1A,CFL1,CITED2,CSK,CXXC1,CYLD,CYP26B1,DAXX,DCX,DHX9,DLC1,DOT1L,E2F8,ECE1,ECSIT,EDNRA,EFNB2,EGFR,EGR2,EMX2,EN1,ENPP2,EPHA3,ESR1,EYA1,FBXL5,FGFR1,FKTN,FLRT3,FRS2,GADD45G,GADD45GIP1,GATA4,GATA6,GCLC,GJA5,H1-3,H2AZ1,HAS2,HES1,HEY2,HL…	168
Cancer,Organismal Injury and Abnormalities	Extracranial solid tumor	4,67E-06		-0,787	A2M,AAAS,AADAT,AAGAB,AASDHPPT,AASS,ABCA6,ABCA9,ABCB8,ABCC9,ABCF2,ABHD4,ABLIM1,ABLIM2,ABLIM3,ACACA,ACADL,ACADSB,ACAT1,ACBD3,ACBD4,ACBD5,ACKR3,ACO2,ACOT13,ACOT7,ACOT8,ACOX2,ACP6,ACSF2,ACSL3,ACTG2,ACTR10,ACTR1A,ACTR3,ACVR1B,ACVR2A,ACVRL1,ADA,ADAM15,ADAM8,ADAMTS15,ADAMTS2,ADAMTS3,ADAMTS4,ADAMTS6,ADAMTSL1,ADAMTSL5,ADARB1,ADCY2,ADCY7,ADGRA3,ADGRG6,ADGRL1,ADGRL3,ADM,ADO,ADRA2C,ADSL,AEBP1,AEBP2,AFAP1,AFD…	2582
Cancer,Hematological Disease,Organismal Injury and Abnormalities	Bone marrow neoplasm	4,73E-06		-1,244	ABCA6,ABCB8,ABLIM1,ACSL3,ADA,ADAMTS3,ADCY7,ADRA2C,AFDN,AFF3,AHI1,AIFM1,ALDH4A1,ALDH6A1,ANAPC4,ANGPTL4,ANXA3,AP1G2,APAF1,APEX1,APH1A,APLP1,ARHGAP18,ARHGEF7,ARHGEF9,ARID4A,ARID4B,ARID5B,ARIH1,ASAP3,ASH1L,ATF6B,ATL1,ATP2B4,AURKA,AURKB,BCAT1,BMAL1,BMP2,BMP6,BSCL2,BTG2,BUB1B,C1S,C8orf44-SGK3/SGK3,CA9,CACNA1A,CACNA1H,CALR,CARF,CASP8,CCDC89,CCDC91,CCNA2,CCND2,CCNL1,CCNYL1,CD44,CD47,CD68,CD82,CD9,CDA,CDC…	449
Neurological Disease,Organismal Injury and Abnormalities	Epileptic seizure	4,75E-06			ADM,ALG13,ALG14,ANGPTL4,ANKRD37,ARHGEF7,ARHGEF9,ARID5B,ARX,ATF3,BAIAP2,BDNF,C1QB,CACNA1A,CCN1,CDKL5,CDKN1A,CEBPD,CEMIP,CERS1,CITED2,CLN3,CRYM,DTNA,DUSP1,DUSP6,EGR1,EGR2,ELL2,FOS,FOSB,GABRB1,GABRB2,GADD45A,GADD45B,GADD45G,GFAP,GNAO1,HES1,HNRNPU,HOMER1,HSPA1A/HSPA1B,ID2,IER2,INHBA,JUNB,KCNK1,KLF10,let-7,LMCD1,MARCHF6,METRNL,mir-24,NFIL3,NNAT,NR4A1,PRDM8,PTGS2,SEMA6B,SLC25A12,SLC29A1,SLC39A14,SLC7A6…	73
Nervous System Development and Function	Morphology of central nervous system	4,79E-06			AASS,ADAMTS4,AGA,AGTR1,AHI1,AIFM1,AKT3,ALDH1A2,ALS2,ALX1,APAF1,APEX1,ARHGAP31,ARNT2,ARSA,ARX,ASPM,BAK1,BBS4,BDNF,BMP4,BMPR1B,BTBD9,BTG1,BTG2,CACNA1A,CACNA2D2,CACNB3,CAMK2A,CASP8,CBS/LOC102724560,CCND2,CDH2,CDKN1A,CDKN2C,CELSR2,CISD2,CLCN2,CLN3,COL18A1,COQ8A,CPEB3,CPEB4,CSPG4,CST3,CTSF,CYP27A1,DBN1,DCX,EBF1,EGFR,EI24,EIF2AK3,EMX2,EN1,ENTPD1,EPHA4,EPHB3,ERCC6,ESR1,EYA1,FGF2,FGFR1,FLI1,FOXO3,FSCN1,F…	184
Cancer,Organismal Injury and Abnormalities,Renal and Urological Disease	Urothelial transitional cell carcinoma	4,82E-06			ACOX2,ACVR2A,AJUBA,AOX1,ARID5B,ARMCX1,ATAD2,BUB1B,CASP8,CBX2,CCDC80,CD44,CDKN1A,CDKN2A,CDKN2B,CENPF,CHEK2,COX7A1,CSPG4,DAXX,DBF4,DOT1L,DSG2,E2F8,EGFR,EIF4A2,ELFN2,EPHA3,ESPL1,EXO1,FAT1,FBLN5,FEZ1,FGFR1,FLT1,FOXP1,FUCA2,GOLGA2,GPX3,GRIN2D,GTSE1,HNRNPH1,HNRNPM,HSPB6,IMP4,ITGA2,IVNS1ABP,JAK1,KIF11,KIF20A,KIF2C,KIT,KLF4,KMT2A,KNL1,LAMA1,LATS2,LIFR,LOC102724594/U2AF1,MAPK8IP1,MEG3,MERTK,MET,MT1A,MYCBP…	118
Cancer,Gastrointestinal Disease,Organismal Injury and Abnormalities	Hepatobiliary carcinoma	4,95E-06		-1,329	A2M,AAAS,AADAT,AASS,ABCA6,ABCA9,ABCC9,ABLIM1,ABLIM2,ABLIM3,ACADSB,ACBD3,ACKR3,ACO2,ACOT7,ACOT8,ACOX2,ACSL3,ACTG2,ACTR10,ACTR1A,ACTR3,ACVR1B,ACVR2A,ACVRL1,ADA,ADAM15,ADAMTS2,ADAMTS3,ADAMTS4,ADAMTS6,ADAMTSL1,ADAMTSL5,ADARB1,ADCY2,ADGRA3,ADGRL3,AEBP1,AFAP1,AFDN,AFF1,AFF2,AFF3,AFG1L,AGA,AGAP2,AGPAT4,AHI1,AIFM1,AIFM2,AIG1,AK2,ALCAM,ALDH16A1,ALDH4A1,ALDH6A1,ALDH8A1,ALG3,ALG8,ALPL,ALS2,AMN1,ANGEL1,ANGPT…	1187
Cancer,Cellular Development,Cellular Growth and Proliferation,Organismal Injury and Abnormalities,Tumor Morphology	Proliferation of tumor cells	4,98E-06		-0,494	AGA,ATF3,AURKA,AURKB,BMP2,BMP4,BTG2,C8orf44-SGK3/SGK3,CA9,CACNA2D2,CACYBP,CCN1,CCN3,CD151,CD44,CD47,CD82,CDK6,CDKN1A,CDKN2A,CDKN2B,CEACAM1,CSPG4,CST3,CTSS,CYP27B1,DGCR8,DNM1L,DUS2,DUSP1,EFEMP2,EGFR,EGR1,EIF2AK3,EMX2,ESR1,EZR,F2RL1,FASN,FAT1,FGF2,FGFR1,FHIT,FHL1,FHL2,FOS,FOXO3,GAS6,GFM1,GLDC,GPC1,GREM1,GSPT1,HDAC1,HDAC6,HDGF,HES1,HOXB9,HSF1,HSPA1A/HSPA1B,ID2,IGF1R,IGF2,IGFBP2,IGFBP7,IL1R1,IL6ST,IN…	150
Organismal Injury and Abnormalities,Renal and Urological Disease	Cystic kidney disease	4,99E-06		-0,308	A2M,ACADSB,ADAMTS2,ADGRL3,AEBP1,AGTR1,AHI1,AKT3,ALG8,ANKS6,ARHGDIA,B9D1,B9D2,BAK1,BICC1,BMP4,C1S,CA2,CCDC172,CCN2,CCNA2,CCNB1,CCND2,CDKN1A,CDKN2B,CDKN2C,CEP120,CEP41,CLU,COL3A1,CPE,CUX1,DNAJB11,DYNC2H1,EFEMP2,EGFR,EPAS1,F2RL1,FBLN1,FEZ1,FGF2,FHL1,GATA4,GEM,GLIS2,GSN,HAVCR1,HOXD11,IGF2,IQCB1,ITGA3,KCNMB1,KREMEN1,KRT19,LRP6,LRRC34,NFIA,ONECUT2,PAX8,PCSK7,PDE7B,PFKFB2,PIAS1,PLA1A,PLN,PML,PRSS23,PTGS…	90
Neurological Disease,Organismal Injury and Abnormalities	Motor dysfunction or movement disorder	5,09E-06		0,370	A2M,ABLIM2,ACAT1,ACKR3,ACVRL1,ADAMTSL1,ADCY2,ADCY7,ADRA2C,AEBP1,AFF1,AGA,AGAP2,AGL,AHCYL1,AIFM1,AIG1,AIMP2,ALDH6A1,ALG13,ALS2,AMY2B,ANKH,AOX1,AP1S1,AP1S2,APLP1,ARF4,ARHGAP32,ARHGDIB,ARHGEF7,ARHGEF9,ARMCX3,ARRB1,ARSA,ARX,ATL1,ATP5F1B,ATP5F1D,ATP5PB,ATP5PF,ATXN10,BACH1,BAIAP2,BCAS1,BCL6,BDNF,BHLHE40,BMAL1,BRINP3,BTBD9,C1R,CA2,CA3,CA9,CACNA1A,CACNA1G,CACNA1H,CACNA2D2,CACNB3,CAMK2A,CAMTA1,CASP8,CCN2,…	382
Cardiovascular System Development and Function,Cell Morphology,Organ Morphology,Organismal Development,Skeletal and Muscular System Development and Function,Tissue Morphology	Morphology of cardiomyocytes	5,11E-06			ADM,AGTR1,ALDH1A2,ATF3,BMP4,CA2,CACNA1H,CALR,CARD6,CCN2,CDH2,CDKN1A,CLU,CRYAB,CSRP2,CUX1,DES,DUSP1,EDNRA,EGFR,FGF2,FHL2,FHOD3,FOXO3,GAA,GAS2L3,GATA4,GATA5,GATA6,H2AZ1,HDAC9,HEXIM1,HEY2,HSPB8,IDUA,IGF2,IGF2R,IL33,IL6ST,INHBA,ITPA,KLF4,LAMA4,LIMS2,LMCD1,MAP2K3,MAP3K5,MARCKSL1,MDK,mir-23,mir-27,NFKBIA,P2RY6,PLA2G4A,PLAU,PPP5C,PRKCB,PRMT5,PTGES,RAPGEF3,RBP4,RGS10,RGS4,SERPINE1,SIRT6,SIX1,SLC6A6,SLC8A…	80
Organismal Injury and Abnormalities,Reproductive System Disease	Benign pelvic disease	5,15E-06			ADARB1,ADRA2C,AEBP2,AHCYL1,AIG1,AK2,ALDH1A1,AMY2B,ANKRD29,APEX1,APLP1,APOLD1,ARID5B,ARL4D,ARSL,ASPN,AURKB,BCAT1,BCL6,BDH1,BUB1B,BYSL,C1S,CAPN6,CARMIL1,CASP8,CCN1,CCN2,CCNA2,CCT7,CD44,CD68,CEMIP,CFB,CGRRF1,CHMP2A,CITED2,CLCN5,CNP,COL15A1,COL18A1,COL3A1,CRIM1,CRLF3,CUX1,CYP1B1,DCX,DOCK7,DOCK8,DPT,DUSP1,ECM2,EFEMP1,EGFR,EGR1,ELL2,EMCN,EMX2,ENO4,ESR1,EZH1,EZR,FBXL16,FGF2,FLT1,FOS,FOXO3,FRMD4B,FUT4,GA…	244
Cell Death and Survival,Organismal Injury and Abnormalities	Cell death of connective tissue cells	5,16E-06		0,938	ADM,AIFM1,AIFM2,APAF1,ATF3,ATF5,BAK1,BCL6,BMP2,BMP4,BMPR1B,CA3,CASP8,CCDC80,CCN1,CCN3,CCNB1,CCNG1,CD44,CDC20,CDK6,CDKN1A,CDKN2A,CDKN2AIP,CDKN2C,CFLAR,CLU,COMMD4,CRKL,CRYAB,CTSD,CYCS,CYLD,CYP1B1,DAXX,DDB2,DNM1L,DUSP1,EFNB2,EGFR,EGR1,EGR2,EI24,EIF2AK3,EIF2AK4,EIF6,ERCC6,ESR1,EYA4,FGF2,FLI1,FLT1,FOXL2,FOXO3,GADD45A,GADD45B,GAS6,GSN,HAS2,HNRNPA1,HSD11B2,HSF1,HSPD1,ID2,IFIH1,IGF1R,IGF2,IGF2R,ITGA6,ITG…	176
Cancer,Endocrine System Disorders,Organismal Injury and Abnormalities,Reproductive System Disease	Serous ovarian adenocarcinoma	5,16E-06			ACVR1B,AEBP1,ALDH1A2,ANXA8/ANXA8L1,ARID5B,BNC1,CACNA1A,CDKN1A,CDKN2A,CDKN2C,CHEK2,CLEC3B,CLU,CMTM8,COL11A1,COL15A1,CXXC5,DIRAS3,DSG2,DTNA,ECM1,EGFR,EIF4A2,EPHA3,FLII,GAS6,GATA6,GPX3,H2AX,HPS3,IFITM2,IGFBP2,JPT1,KIF11,KIF20A,KIT,LIFR,MAPK8IP1,MET,MGP,MTFR2,NAV3,NOTCH3,NR3C1,NRAS,NUF2,PAX8,PDCD1,PDGFRA,PFKFB3,PIK3CG,PLK1,PLPP1,POR,PTGES,PTGS1,PTGS2,RACGAP1,RASSF9,RCC2,RECK,RRAS,SERPING1,SLPI,SMC1A,…	82
Cell Death and Survival,Organismal Injury and Abnormalities	Cell death of cervical cancer cell lines	5,19E-06		-0,108	AIFM1,AKT3,AURKB,BAK1,BBS4,BUB1B,CALR,CASP8,CCNB1,CCND2,CDC20,CDK8,CDKN1A,CDKN2A,CDKN2AIP,CDKN2C,CEBPD,CENPF,CFLAR,DAXX,DDB2,DGKD,DHX9,DNM1L,EEA1,EGFR,EIF2AK3,ELOVL1,EMILIN2,ESR1,EXOG,FASTKD2,FHIT,FLNB,FOS,FOXO4,GADD45A,GADD45B,GADD45G,GORASP1,GTSE1,HNRNPH1,HNRNPU,HSF1,HSPA1A/HSPA1B,IMMT,IPO4,ITPK1,ITPR1,JAK1,JUNB,KIF11,KIF15,KNL1,KRT18,LATS2,LUC7L3,MAP3K5,MAP3K8,MCM10,MCOLN1,MCOLN3,MCRS1,MFF,mir…	119
Neurological Disease,Organismal Injury and Abnormalities	Seizures	5,22E-06		-0,077	AARS1,ADARB1,ADM,AFF3,AKT3,ALG13,ALG14,ALPL,ANGPTL4,ANKRD37,AP1S1,ARHGAP32,ARHGEF7,ARHGEF9,ARID5B,ARV1,ARX,ATF3,ATOX1,BAIAP2,BAK1,BDNF,BHLHE40,C1QB,CA2,CA3,CA9,CACNA1A,CACNA1G,CACNA1H,CACNA2D2,CCN1,CDKL5,CDKN1A,CDKN2A,CEBPD,CEMIP,CERS1,CIT,CITED2,CLCN2,CLN3,CNNM2,COQ8A,CRYM,CTSD,CYYR1,DOCK7,DTNA,DUSP1,DUSP6,EGR1,EGR2,ELL2,ELOVL4,FGF2,FOS,FOSB,FZD9,GABRB1,GABRB2,GAD2,GADD45A,GADD45B,GADD45G,GAL,GD…	154
Cancer,Organismal Injury and Abnormalities	Breast or gastric cancer	5,47E-06		-0,036	A2M,AASS,ABCA6,ABCA9,ABCB8,ABCC9,ABCF2,ABLIM1,ABLIM2,ABLIM3,ACACA,ACAT1,ACBD3,ACBD4,ACBD5,ACOT13,ACSF2,ACSL3,ACTG2,ACTR10,ACTR1A,ACVR1B,ACVR2A,ACVRL1,ADAM15,ADAM8,ADAMTS15,ADAMTS2,ADAMTS3,ADAMTS4,ADAMTS6,ADAMTSL1,ADARB1,ADCY2,ADGRA3,ADGRG6,ADGRL3,ADRA2C,AEBP1,AFAP1,AFDN,AFF1,AFF2,AFF3,AGAP2,AGL,AHI1,AIFM1,AIFM2,AIG1,AJUBA,AKT3,ALCAM,ALDH16A1,ALDH1A1,ALDH1A2,ALG3,ALG8,ALPK3,ALPL,ALS2,ALS2CL,AMOTL2…	1456
Cardiovascular System Development and Function,Organismal Development,Visual System Development and Function	Vascularization of eye	5,49E-06		1,054	ADAM15,BMAL1,CBS/LOC102724560,CCN1,CCN2,CD82,CFB,CISD2,COL18A1,EPAS1,F2RL1,FGF2,FGFR1,FLT1,H2AX,HTRA1,IGF1R,IGF2,INHBA,ITGB3,LGALS1,MMP7,NDP,NOSTRIN,NR3C1,NRP1,PDGFA,PLA2G4A,PLAU,PLAUR,PLD1,PRKCG,PTGS2,PTK7,S100A4,S1PR3,SERPINF1,SFRP1,SIRT6,SOCS3,TLR3,TP53,VCAM1,VEGFC	44
Connective Tissue Disorders,Organismal Injury and Abnormalities,Respiratory Disease	Interstitial lung disease	5,72E-06		-0,816	AGTR1,ASPN,ATP2B4,CCN2,CCNL1,CD248,CD44,CD55,CDH3,CDKN1A,CDKN2A,CFLAR,CLDN1,COL15A1,COL3A1,COL4A1,COL4A2,CRLF1,CRYAB,CYLD,DUSP10,EDNRA,EGFR,EGR1,EIF4E3,EPAS1,FAM107A,FAR2,FARSA,FAT1,FBLN1,FGFR1,FLI1,FLT1,FRMD4B,GAB2,GABRB2,GPM6B,GPX3,GSS,H19,HPRT1,IGF1R,IL17RC,IL18R1,IL1R1,ITGA3,KCNJ2,KCNN3,KIT,KLF4,let-7,LPAR2,LYN,MAP3K5,MAP3K8,MARS1,MCU,MDK,MFAP2,mir-145,mir-22,mir-221,mir-27,mir-654,MMP7,MMP8,…	106
Cell Morphology,Organ Morphology,Skeletal and Muscular System Development and Function,Tissue Morphology	Morphology of muscle cells	5,85E-06			ADA,ADM,AGTR1,ALDH1A2,ALS2,ATF3,BDNF,BMP4,CA2,CACNA1H,CACNB3,CALR,CARD6,CCN2,CD47,CDH2,CDKN1A,CISD2,CLU,COL15A1,CRYAB,CSRP2,CUX1,CYP1B1,DES,DMPK,DTNA,DUSP1,DYSF,ECE1,EDNRA,EGFR,FGF2,FHL1,FHL2,FHOD3,FOXO3,GAA,GAS2L3,GATA4,GATA5,GATA6,GNAS,H2AZ1,HDAC9,HEXIM1,HEY2,HEYL,HSPB8,IDUA,IGF2,IGF2R,IL33,IL6ST,INHBA,ITPA,KALRN,KLF4,LAMA4,LIMS2,LMCD1,LMO7,MAP2K3,MAP3K5,MARCKSL1,MDK,MEOX2,mir-23,mir-27,MTM1,MY…	124
Cancer,Hematological Disease,Organismal Injury and Abnormalities	Philadelphia chromosome negative hematological system tumor	6,25E-06			AFF3,ANXA3,ARHGAP18,ARHGEF7,ARID4A,BMAL1,BMP2,BMP6,CALR,CD44,CD9,CEBPD,CSK,CUX1,EIF2AK3,EPAS1,ETNK1,FHL2,FOXP1,GNAS,GREM1,HCK,HPRT1,IDH2,IFI27,IFIH1,ITGB3,JAK1,KIT,let-7,LOC102724594/U2AF1,LYN,MAF,MAFF,mir-145,MYBL2,NFE2,NR3C1,NRAS,PDE3A,PDE7B,PDE8A,PDGFRA,PIM1,POR,PRMT5,PTGS1,PTGS2,RRM2B,SERPINE1,SMAD2,SMAD7,STK4,TCF4,TEC,TIMP3,TOP2A,TP53,TP53INP1,TUBA1C,TUBA4A	61
Cancer,Organismal Injury and Abnormalities	Genitourinary carcinoma	6,27E-06		-1,235	A2M,AAAS,AADAT,AASDHPPT,AASS,ABCA6,ABCA9,ABCB8,ABCC9,ABCF2,ABHD4,ABLIM1,ABLIM2,ABLIM3,ACADSB,ACAT1,ACOT13,ACOT7,ACOT8,ACOX2,ACP6,ACSF2,ACSL3,ACTG2,ACTR1A,ACVR1B,ACVR2A,ACVRL1,ADA,ADAM8,ADAMTS15,ADAMTS2,ADAMTS3,ADAMTS4,ADAMTS6,ADAMTSL1,ADCY2,ADCY7,ADGRA3,ADGRG6,ADGRL3,ADM,ADRA2C,ADSL,AEBP1,AEBP2,AFAP1,AFDN,AFF1,AFF2,AFF3,AFG1L,AGAP2,AGL,AGMO,AGO3,AGPAT4,AGPAT5,AHCYL1,AHI1,AIFM1,AIFM2,AIG1,AJUBA,AK…	1830
Gene Expression	Activation of DNA endogenous promoter	6,34E-06		1,830	ABLIM1,ABLIM2,ABLIM3,ACTR3,ACVR1B,ACVR2A,ACVRL1,AEBP1,AEBP2,AGAP2,AHI1,AJUBA,ALX1,APEX1,ARF4,ARID4A,ARID4B,ARID5B,ARMCX3,ARNT2,ARRB1,ARX,ASH1L,ATF3,ATF5,ATF6B,ATP2B4,AURKB,BACH1,BCL6,BHLHE40,BMAL1,BMP2,BMP4,BMP6,BMPR1B,BNC1,BTG2,CALCOCO1,CALR,CAMTA1,CARF,CBX2,CCN1,CDK6,CEBPD,CIR1,CITED1,CITED2,CKS2,CPEB3,CREBRF,CRLF3,CRTC3,CRY1,CRYM,CSRNP1,CUX1,CXXC5,DAXX,DHX9,DOT1L,E2F4,E2F8,EAF2,EBF1,ECM1,ECSIT…	331
Cancer,Gastrointestinal Disease,Hepatic System Disease,Organismal Injury and Abnormalities	Liver cancer	6,69E-06		-1,329	AAAS,AADAT,AASS,ABCA9,ABCC9,ABLIM1,ABLIM2,ABLIM3,ACADSB,ACBD3,ACKR3,ACO2,ACOT7,ACOT8,ACOX2,ACSL3,ACTG2,ACTR10,ACTR1A,ACTR3,ACVR1B,ACVR2A,ACVRL1,ADA,ADAM15,ADAMTS2,ADAMTS3,ADAMTS4,ADAMTS6,ADAMTSL1,ADAMTSL5,ADARB1,ADCY2,ADGRA3,ADGRL3,ADRA2C,AEBP1,AFDN,AFF1,AFF2,AFF3,AFG1L,AGAP2,AGPAT4,AHI1,AIFM1,AIFM2,AIG1,AK2,ALCAM,ALDH1A1,ALDH4A1,ALDH6A1,ALDH8A1,ALG3,ALG8,ALPL,ALS2,AMN1,ANGEL1,ANGPTL1,ANKRD12,ANK…	1131
Cancer,Organismal Injury and Abnormalities,Renal and Urological Disease	Urothelial bladder carcinoma	6,99E-06			ACOX2,ACVR2A,AJUBA,AOX1,ARID5B,ARMCX1,ATAD2,BUB1B,CASP8,CBX2,CCDC80,CD44,CDKN1A,CDKN2A,CDKN2B,CENPF,CHEK2,COX7A1,CSPG4,DAXX,DBF4,DSG2,E2F8,EGFR,EIF4A2,ELFN2,EPHA3,ESPL1,EXO1,FAT1,FBLN5,FEZ1,FGFR1,FLT1,FUCA2,GOLGA2,GPX3,GRIN2D,GTSE1,HNRNPH1,HNRNPM,HSPB6,IMP4,ITGA2,IVNS1ABP,JAK1,KIF11,KIF20A,KIF2C,KIT,KLF4,KMT2A,KNL1,LAMA1,LATS2,LIFR,LOC102724594/U2AF1,MAPK8IP1,MEG3,MERTK,MET,MT1A,MYCBP2,NAV3,NDN,N…	115
Neurological Disease,Organismal Injury and Abnormalities	Seizure disorder	7,25E-06		0,232	AARS1,ADARB1,ADM,ADRA2C,AFF3,AKT3,ALG13,ALG14,ALPL,ANGPTL4,ANKRD37,AP1S1,ARHGAP32,ARHGEF7,ARHGEF9,ARID5B,ARV1,ARX,ATF3,ATOX1,BAIAP2,BAK1,BDNF,BHLHE40,C1QB,CA2,CA3,CA9,CACNA1A,CACNA1G,CACNA1H,CACNA2D2,CCN1,CDK19,CDKL5,CDKN1A,CDKN2A,CEBPD,CEMIP,CERS1,CILK1,CIT,CITED2,CLCN2,CLN3,CLU,CNNM2,COQ8A,CRYM,CTSD,CYYR1,DCX,DOCK7,DTNA,DUSP1,DUSP6,EGR1,EGR2,ELL2,ELOVL4,FGF2,FGFR1,FLT1,FOS,FOSB,FOXP1,FZD9,GABRB…	182
Cardiovascular System Development and Function,Organismal Development	Growth of blood vessel	7,30E-06		-0,033	ADM,AGTR1,AK4,BMP2,BMP4,BMP6,CACNA1G,CAMK2A,CCDC88A,CCN2,CCN3,CCN5,CDK6,CDKN1A,CEBPD,COL18A1,CYP1B1,DGCR8,EDNRA,EFNB2,EGR1,F2RL1,FAT1,FBLN5,FGF2,FHL1,FLT1,GAS6,HAS2,HOXA4,HSPD1,IGF1R,IGFBP2,IL6ST,ITGAV,ITGB3,JAM2,KLF4,let-7,LGALS1,LMCD1,LRP6,mir-145,mir-221,MMP8,NCOA1,NDP,NOTCH3,NR4A1,NRP1,OXR1,PAK1,PDE3A,PLAUR,PPARG,PPARGC1B,PTGDS,PTGS2,RAC1,RND1,SERPINE1,SERPINF1,SERPINH1,SLC41A2,SMAD3,SMARCA4,…	74
Cell Morphology,Tissue Development	Tubulation of cells	7,32E-06		1,173	ADAM15,ALCAM,ANGPTL4,BMP4,CCN1,CD44,CD9,CDKN2A,CRYAB,DEPDC1,ECSCR,EFNB2,F11R,FGF2,FGF5,FLT1,FOXO3,FZD4,GAS6,IGFBP2,IL33,INHBA,KCNMA1,MGP,mir-221,mir-27,MTDH,NCKIPSD,NR4A1,NRG1,NRP1,ORAI1,PDCL3,PLAU,PLAUR,PLD1,PML,PPARG,PRKCG,PROX1,PTN,RCAN2,RGS4,ROBO1,S1PR1,S1PR3,SERPINF1,SMAD2,SMAD3,STIM1,TAGLN2,TEAD4,TIMP3,TRPC4,TRPC5,USP18,VASH2,VEGFC,WNT4,WNT5A	60
Cancer,Endocrine System Disorders,Organismal Injury and Abnormalities	Nonpituitary endocrine tumor	7,83E-06		0,638	A2M,AAAS,AADAT,AAGAB,AASDHPPT,ABCA6,ABCA9,ABCB8,ABCC9,ABCF2,ABLIM1,ABLIM2,ACADL,ACADSB,ACAT1,ACBD3,ACBD5,ACO2,ACOT7,ACOX2,ACP6,ACSF2,ACSL3,ACTG2,ACTR10,ACTR1A,ACTR3,ACVR1B,ACVR2A,ACVRL1,ADA,ADAM15,ADAM8,ADAMTS15,ADAMTS2,ADAMTS3,ADAMTS4,ADAMTS6,ADAMTSL1,ADAMTSL5,ADARB1,ADCY2,ADCY7,ADGRA3,ADGRG6,ADGRL1,ADGRL3,ADO,ADRA2C,ADSL,AEBP1,AEBP2,AFAP1,AFDN,AFF1,AFF2,AFF3,AFG1L,AGA,AGAP2,AGL,AGMO,AGO3,AGPAT4…	2088
Developmental Disorder,Hereditary Disorder,Organismal Injury and Abnormalities	Familial congenital malformation	8,12E-06		-1,132	A2M,AAAS,ABCC9,ABLIM1,ACADSB,ACTG2,ACVR1B,ACVR2A,ACVRL1,ADAMTS2,ADAMTS3,ADAMTS4,ADARB1,ADGRG6,ADGRL3,ADM,ADRA2C,AEBP1,AFF2,AFF3,AGTR1,AHI1,AIFM1,AKT3,ALDH3A2,ALG14,ALG8,ALPL,ALX1,ANKH,AP1S1,ARHGAP31,ARHGDIA,ARHGDIB,ARID5B,ARSL,ARX,ASCC1,ASL,ASPM,B3GALNT2,B9D1,B9D2,BACH1,BAK1,BBS4,BBS9,BCL6,BICC1,BMP2,BMP4,BMPR1B,BMS1,C1R,C1S,CA2,CA3,CA9,CALM1 (includes others),CAMTA1,CBX2,CCDC172,CCDC28B,CCN2,CCN…	447
Cancer,Hematological Disease,Organismal Injury and Abnormalities	Myeloid neoplasm	8,26E-06		-1,038	ABCA6,ABCB8,ABLIM1,ACSL3,ADA,ADAMTS3,ADCY7,ADRA2C,AFDN,AFF3,AHI1,AIFM1,ALDH4A1,ALDH6A1,ANAPC4,ANGPTL4,ANXA3,AP1G2,APAF1,APEX1,APH1A,APLP1,ARHGAP18,ARHGEF7,ARHGEF9,ARID4A,ARID4B,ARID5B,ARIH1,ASAP3,ASH1L,ATF6B,ATL1,ATP2B4,AURKA,AURKB,BCAT1,BMAL1,BMP2,BMP6,BSCL2,BTG2,BUB1B,C1S,C8orf44-SGK3/SGK3,CA9,CACNA1A,CACNA1H,CALR,CARF,CASP8,CCDC89,CCDC91,CCNA2,CCND2,CCNL1,CCNYL1,CD44,CD47,CD68,CD82,CD9,CDA,CDC…	453
Hereditary Disorder,Neurological Disease,Organismal Injury and Abnormalities,Psychological Disorders,Skeletal and Muscular Disorders	Huntington Disease	8,28E-06			A2M,ABLIM2,ACAT1,ACVRL1,ADCY2,ADCY7,ADRA2C,AEBP1,AHCYL1,AIFM1,AIG1,ALDH6A1,AOX1,AP1S1,APLP1,ARHGAP32,ARHGEF7,ARMCX3,ATP5F1B,ATP5F1D,ATP5PB,ATP5PF,BAIAP2,BCL6,BDNF,BHLHE40,BRINP3,C1R,CA2,CACNB3,CAMK2A,CASP8,CCN2,CD44,CD68,CDH2,CFLAR,CLU,CNP,COX5A,COX5B,COX7A2L,CRIM1,CRYAB,CRYM,CSRP2,CTSS,CYC1,CYCS,CYP26B1,DAAM2,DBN1,DGKB,DPYD,DTNA,EGR1,EGR2,ELMO1,EMX2,ENO2,ENPP2,ENPP5,EPHA4,EPHB4,ETV4,EZR,F11R,FAM…	205
Cardiovascular Disease,Organismal Injury and Abnormalities	Fibrosis of heart	8,55E-06		0,598	ACADL,ADRA2C,AGTR1,ATF3,BCL6,BCS1L,BUB1B,CACNA1H,CARD6,CCN2,CIDEC,CYP1B1,DES,DIO3,DPP3,DSC2,DSG2,DTNA,DUSP10,ECSCR,EGR1,EIF2AK4,ENTPD1,FAM114A1,FGFR1,FLT1,GAS2L3,GAS6,GNAS,GSN,H19,HEXIM1,HEY2,HOPX,HSPB8,IGF1R,IRF9,KRT18,LAMA4,LARP6,let-7,LIMS2,MAP3K5,mir-22,mir-23,NDUFS6,NFKBIA,NLRP3,NPY1R,PAK1,PDCD1,PDE9A,PLA2G4A,PLAU,PRKCB,PSMB8,PTGER4,PTGS2,RGS10,RRM2B,SAV1,SERPINE1,SGCB,SIRT6,SLC8A1,SMAD2,SMA…	79
Organ Morphology,Organismal Development,Renal and Urological System Development and Function	Morphology of kidney	8,56E-06			ADM,AGA,AGTR1,ANGPTL4,ARHGDIA,ARX,ASAH2,B9D1,BCAM,BCS1L,BHLHE40,BICC1,BMAL1,BMP4,BSCL2,C1QTNF1,CD151,CD55,CDKN1A,CDKN2C,CITED1,CLMP,CLU,COL18A1,CRIM1,CYP27A1,DPP3,EFEMP1,EGFR,EHD4,ELMO1,EMX2,ESR1,ETV4,EYA1,FAT1,FBLN1,GADD45A,GAS6,GATA5,GCNT1,GCNT4,GHR,GLCE,GLIS2,GNAS,GREM1,HDAC1,HOXD11,HSD11B2,ID2,IDS,IGF1R,IGF2,IGF2R,IGFBP2,ITGA1,ITGA11,ITGA2,ITGA3,LAMB2,LRP4,LYN,MGP,MYO1E,NFIA,NLRP3,PANK1,PARK7…	99
Cellular Movement,Skeletal and Muscular System Development and Function	Cell movement of smooth muscle cells	8,69E-06		0,377	A2M,ACKR3,ADM,APEX1,ATF3,BDNF,BMP2,CCN1,CCN3,CCN5,CD44,CD47,CDK6,CLU,CYP1B1,DUSP1,EGR1,ENPP2,F11R,FBLN5,FGF2,FGFR1,FHL1,FHL2,FLT1,FOXO4,HAS2,IGFBP2,IL6ST,ITGA2,ITGB3,ITGB5,KALRN,LPAR2,LRP1,MEOX2,mir-221,NR4A1,NRP1,P2RY2,P2RY6,PAK1,PARK7,PDGFA,PLA2G4A,PLAU,PLAUR,PPARG,PPARGC1A,PTGER4,PTGS2,RAB5A,RAC1,RAPGEF3,S100A4,S1PR1,SDC4,SEMA6D,SERPINE1,SLC41A2,STIM1,TBX21,TFPI,TFPI2,TRIB1	65
Renal and Urological System Development and Function	Morphology of urinary system	8,92E-06			ACTG2,ADM,AGA,AGTR1,ANGPTL4,ARHGDIA,ARX,ASAH2,B9D1,BCAM,BCS1L,BHLHE40,BICC1,BMAL1,BMP4,BSCL2,C1QTNF1,CD151,CD55,CDKN1A,CDKN2C,CITED1,CLMP,CLU,COL18A1,CRIM1,CYP27A1,DPP3,EFEMP1,EGFR,EHD4,ELMO1,EMX2,ESR1,ETV4,EYA1,FAT1,FBLN1,GADD45A,GAS6,GATA5,GCNT1,GCNT4,GHR,GLCE,GLIS2,GNAS,GREM1,HDAC1,HOXD11,HSD11B2,ID2,IDS,IGF1R,IGF2,IGF2R,IGFBP2,ITGA1,ITGA11,ITGA2,ITGA3,ITGA6,LAMB2,LRP4,LYN,MCOLN1,MGP,MYH11,MYL…	107
Cancer,Organismal Injury and Abnormalities,Renal and Urological Disease	Urothelial neoplasm	9,20E-06			ACOX2,ACVR2A,AJUBA,AOX1,ARID5B,ARMCX1,ATAD2,ATIC,BTG2,BUB1B,CASP8,CBX2,CCDC80,CD44,CDKN1A,CDKN2A,CDKN2B,CENPF,CFLAR,CHEK2,COX7A1,CSPG4,DAXX,DBF4,DOT1L,DSG2,E2F8,EGFR,EIF4A2,ELFN2,EPHA3,ESPL1,EXO1,FAT1,FBLN5,FEZ1,FGFR1,FLT1,FOXO3,FOXP1,FUCA2,GOLGA2,GPX3,GRIN2D,GTSE1,HNRNPH1,HNRNPM,HSPB6,IMP4,ITGA2,IVNS1ABP,JAK1,KCNN3,KIF11,KIF20A,KIF2C,KIT,KLF4,KMT2A,KNL1,LAMA1,LATS2,LIFR,LOC102724594/U2AF1,LY6E,M…	127
Endocrine System Disorders,Gastrointestinal Disease,Metabolic Disease,Organismal Injury and Abnormalities,Renal and Urological Disease	Early stage diabetic nephropathy	9,34E-06			AGTR1,ATP2B4,CA2,CA3,CA9,CCN1,CDK6,COL4A1,CRIM1,DLC1,DTNA,EGR1,FBLN5,FKBP5,FLI1,FOS,GEM,HDAC9,IGFBP7,ITGA1,ITGB3,KCNMA1,LDB2,MAP3K5,MT2A,MTHFD1L,NDRG2,NEDD4L,NR4A1,PDE10A,PPA1,PRMT1,SLC8A1,STK39,TCF4,UTRN,VEGFC,ZBTB16	38
Organismal Injury and Abnormalities	Organ Degeneration	9,75E-06		-1,349	AADAT,ACBD5,ACO2,ADAMTS3,ADGRA3,AFF1,AGA,AHI1,AIFM1,AMY2B,ARHGDIA,ARID5B,ARL2BP,ARSA,ASPM,ATF3,BBS4,BBS9,BCL6,BMP2,BMP4,C2,CA2,CACNA1A,CACNA2D2,CASP8,CCN2,CCN3,CD151,CD47,CD9,CDC14A,CDH3,CDKN2B,CDKN2C,CEP78,CERS1,CFB,CLCC1,CLCN2,CLEC3B,CLN3,CLU,CNP,COL18A1,COQ8A,CST3,CYP4V2,DES,DGCR8,DNM1L,DRAM2,DTNA,DYNC2H1,DYSF,EFEMP1,EFEMP2,EIF2AK3,ELOVL4,EPAS1,ERCC6,ESR1,EYA1,FBLN1,FBLN5,FHOD3,FLVCR2,FRMD4B,F…	182
Neurological Disease,Organismal Injury and Abnormalities	Dyskinesia	9,83E-06			A2M,ABLIM2,ACAT1,ACKR3,ACVRL1,ADCY2,ADCY7,ADRA2C,AEBP1,AHCYL1,AIFM1,AIG1,ALDH6A1,ALG13,ALS2,AOX1,AP1S1,APLP1,ARHGAP32,ARHGEF7,ARHGEF9,ARMCX3,ARX,ATP5F1B,ATP5F1D,ATP5PB,ATP5PF,BAIAP2,BCL6,BDNF,BHLHE40,BRINP3,C1R,CA2,CACNA1A,CACNB3,CAMK2A,CASP8,CCN2,CD44,CD68,CDH2,CDKL5,CFLAR,CLU,CNP,COX5A,COX5B,COX7A2L,CRIM1,CRYAB,CRYM,CSRP2,CTSS,CYC1,CYCS,CYP26B1,DAAM2,DBN1,DGKB,DPYD,DTNA,EGR1,EGR2,ELMO1,EMX2,ENO…	219
Nervous System Development and Function	Sensory system development	9,86E-06		1,831	AFDN,AHI1,ALDH1A1,ALDH1A2,ANGPTL4,APAF1,ARSA,B9D1,BBS4,BDNF,BFSP1,BMAL1,BMP2,BMP4,BMP6,BMPR1B,CBS/LOC102724560,CDC25B,CDH2,CDK20,CDKN1A,CDKN2A,CFL1,CHRDL1,CISD2,CLCN2,CLN3,COL18A1,COL8A1,CRYAB,CSPG4,CTSD,CYP1B1,DIO3,DKK2,DOCK7,DOCK8,DPT,EBF1,EFEMP1,EGFR,EGR1,EMX2,EPHB3,EYA1,FGF2,FGFR1,FOS,FOXL2,FOXO3,FRS2,FYCO1,GAL,GFAP,GNAO1,GRIN2D,GSDME,GUCY1A1,HES1,HEY2,HEYL,HOXA1,HOXB3,HPS3,HSF1,HSPD1,IDUA,IG…	156
Cancer,Organismal Injury and Abnormalities	Cancer of cells	1,06E-05		-1,405	A2M,AASS,ABCA6,ABCC9,ABLIM1,ABLIM3,ACADL,ACADSB,ACO2,ACOX2,ACP6,ACSL3,ACTR10,ACVR1B,ACVR2A,ACVRL1,ADA,ADAM8,ADAMTS15,ADAMTS6,ADAMTSL1,ADARB1,ADCY2,ADGRA3,ADGRL1,ADGRL3,ADSL,AFDN,AFF1,AFF3,AFG1L,AGA,AGAP2,AGL,AGO3,AGTR1,AHI1,AIFM1,AIFM2,AIG1,AJUBA,AK5,AKT3,ALCAM,ALDH1A1,ALDH1A2,ALDH8A1,ALPK3,ALPL,ALS2,ALS2CL,ALX1,AMN1,ANGEL1,ANGPTL1,ANGPTL4,ANKH,ANKRD12,ANKRD17,ANKS6,ANLN,ANXA6,AOX1,AP1G2,APOOL,AR…	1266
Nervous System Development and Function	Development of central nervous system	1,06E-05		0,169	AASS,AFDN,AFF2,AHI1,AIFM1,AKT3,ALDH1A2,ALDH3A2,APAF1,APH1A,APLP1,ARNT2,ARSA,ARX,ASPM,B4GALT6,BBS4,BDNF,BMP2,BMP4,BTBD3,BTG2,CACNA1A,CBS/LOC102724560,CCND2,CD82,CDCA7L,CDH2,CDK20,CDK6,CDKN2A,CELSR2,CEP120,CERS1,CIT,CITED2,CNP,CNTFR,COL3A1,COL4A1,CRKL,CST3,CYCS,DAAM2,DCX,DIO3,DLC1,DNAJC30,DPCD,DUSP10,DYNC2H1,E2F4,EGFR,EGR2,EIF2AK4,EMX2,EN1,ENPP2,ENTPD1,EPHA4,EPHB3,ERCC6,EZR,FASN,FGF2,FGFR1,FOXO3,FO…	209
Cell Death and Survival,Organismal Injury and Abnormalities	Apoptosis of cervical cancer cell lines	1,06E-05		0,484	AIFM1,AKT3,BAK1,BBS4,CASP8,CCNB1,CDC20,CDK8,CDKN1A,CDKN2A,CDKN2AIP,CDKN2C,CEBPD,CENPF,CFLAR,DAXX,DDB2,DGKD,DNM1L,EEA1,EGFR,ELOVL1,ESR1,EXOG,FASTKD2,FHIT,FLNB,FOS,FOXO4,GADD45A,GADD45B,GADD45G,GTSE1,HNRNPH1,HNRNPU,HSF1,IMMT,IPO4,ITPK1,ITPR1,KIF11,KNL1,LATS2,LUC7L3,MAP3K5,MAP3K8,MCM10,MCOLN1,MCRS1,MFF,mir-483,MSX1,MTARC2,MTM1,MTMR9,NCAM1,NDRG2,NEK7,NFKBIA,NR4A1,NUF2,PAK1,PAWR,PBK,PDLIM7,PINK1,PLK1,…	94
Cardiovascular System Development and Function,Ophthalmic Disease,Organismal Development,Organismal Injury and Abnormalities,Visual System Development and Function	Retinal neovascularization	1,08E-05		0,311	ADAM15,CBS/LOC102724560,CCN1,CCN2,CISD2,COL18A1,EPAS1,F2RL1,FLT1,H2AX,IGF1R,NDP,NRP1,PDGFA,PLA2G4A,PLD1,PRKCG,SERPINF1,SFRP1,SOCS3,TP53,VCAM1	22
Cancer,Hematological Disease,Organismal Injury and Abnormalities	Neoplasia of blood cells	1,13E-05		-0,664	AASS,ABCA6,ABCB8,ABCC9,ABLIM1,ACADSB,ACOX2,ACP6,ACSL3,ACTR10,ACVRL1,ADA,ADAMTS3,ADAMTS6,ADAMTSL1,ADCY2,ADCY7,ADRA2C,ADSL,AFDN,AFF1,AFF3,AFG1L,AGAP2,AGL,AGTR1,AHI1,AIFM1,AIG1,AKT3,ALDH1A1,ALDH1A2,ALDH4A1,ALDH6A1,ALDH8A1,ALPL,ANAPC4,ANGPTL4,ANKH,ANKRD17,ANLN,ANXA3,ANXA6,AP1G2,APAF1,APEX1,APH1A,APLP1,APOOL,ARHGAP18,ARHGEF28,ARHGEF7,ARHGEF9,ARID4A,ARID4B,ARID5B,ARIH1,ASAP2,ASAP3,ASF1B,ASH1L,ATF3,ATF6…	899
Cancer,Organismal Injury and Abnormalities,Renal and Urological Disease	Urothelial cancer	1,14E-05			ACOX2,ACVR2A,AJUBA,AOX1,ARID5B,ARMCX1,ATAD2,ATIC,BTG2,BUB1B,CASP8,CBX2,CCDC80,CD44,CDKN1A,CDKN2A,CDKN2B,CENPF,CHEK2,COX7A1,CSPG4,DAXX,DBF4,DOT1L,DSG2,E2F8,EGFR,EIF4A2,ELFN2,EPHA3,ESPL1,EXO1,FAT1,FBLN5,FEZ1,FGFR1,FLT1,FOXO3,FOXP1,FUCA2,GOLGA2,GPX3,GRIN2D,GTSE1,HNRNPH1,HNRNPM,HSPB6,IMP4,ITGA2,IVNS1ABP,JAK1,KCNN3,KIF11,KIF20A,KIF2C,KIT,KLF4,KMT2A,KNL1,LAMA1,LATS2,LIFR,LOC102724594/U2AF1,LY6E,MAPK8IP…	126
Cancer,Organismal Injury and Abnormalities,Renal and Urological Disease	Upper urinary tract tumor	1,20E-05		0,320	ACADSB,ACAT1,ACOT7,ACOX2,ACP6,ACSL3,ACVR1B,ACVR2A,ADAM8,ADCY2,ADM,AEBP2,AFDN,AFF2,AJUBA,ALYREF,ANAPC4,ANLN,AOX1,ARAP3,ARHGEF7,ARID5B,ARIH1,ARMCX1,ARV1,ARX,ASAP3,ASNS,ASPM,ATF3,ATP5PB,AUP1,AURKA,AURKB,BAK1,BFAR,BHLHE40,BLTP1,BMP6,BSCL2,BTG2,BUB1B,C1S,C2,C2CD2L,CA2,CA9,CACNA1G,CCDC136,CCDC15,CCDC186,CCDC80,CCDC88A,CCDC91,CCN1,CCND2,CCT3,CD276,CD44,CD68,CD9,CDC42SE1,CDH6,CDKN1A,CDKN2A,CDKN2C,CELSR2,…	418
Cell Death and Survival,Organismal Injury and Abnormalities	Necrosis of prostate cancer cell lines	1,21E-05		0,191	ACACA,AIFM1,AIFM2,AKT3,ALCAM,APAF1,BAK1,BDNF,BMP2,CALR,CASP8,CD82,CDKN1A,CDKN2A,CFLAR,CLU,DIRAS3,EAF2,EGFR,EGR1,EPHA3,FASN,FGFR1,FOS,FOXO3,GADD45A,GADD45G,HSPA1A/HSPA1B,HSPB8,HSPD1,IFIH1,IGFBP7,IMMT,INHBA,ITGA6,LGALS1,MAP2K3,MAPK8IP1,MAVS,MET,mir-145,mir-654,NFKBIA,NR4A1,NRP2,ONECUT2,ORAI1,PAK1,PAWR,PEBP1,PIM1,PRKAA2,PRKAR2B,PRKCB,PSME3,PTGS2,RAC3,SH3RF1,SIAH2,SLPI,SMAD7,SOCS3,ST3GAL1,STK4,TERC,T…	71
Hereditary Disorder,Organismal Injury and Abnormalities,Skeletal and Muscular Disorders	Hereditary myopathy	1,24E-05		-0,299	AARS1,ABCC9,ABLIM1,ACTG2,ADGRG6,AGL,AIFM1,ALG13,ALG14,ALPK3,ALS2,AMY2B,AP4S1,ARHGEF9,ARRDC2,ARSA,ARX,ASCC1,ASL,ASPN,ATL1,B3GALNT2,BCS1L,BSCL2,C1QB,CA2,CACNA1A,CACNA1G,CALR,CCN2,CCT5,CDH2,CDKL5,CFL1,CHCHD10,CHKB,CIDEC,COL3A1,COL4A1,COL4A2,COL8A1,COX10,CPQ,CRYAB,CSRP2,CTSS,CYCS,CYP1B1,DDHD1,DES,DMPK,DNAJC16,DNM1L,DPAGT1,DPT,DSC2,DSG2,DTNA,DYSF,EGR1,EGR2,ELOVL1,ELOVL4,ENTPD1,ERCC4,ESR1,ETHE1,EYA4,FA…	215
Organismal Development,Organismal Injury and Abnormalities,Skeletal and Muscular Disorders,Skeletal and Muscular System Development and Function	Abnormal morphology of limb	1,25E-05			ADRA2C,ALX1,APAF1,ARID5B,ATL1,B9D1,BMP2,BMP4,BMPR1B,CBS/LOC102724560,CBX2,CCN2,CCN3,CD47,CDK20,CEMIP,CXXC5,CYP26B1,DNAJC21,EIF2AK3,ELOVL4,EN1,ESR1,FGF2,FLNB,FOS,GHR,GLCE,GPC1,GPC6,HDAC6,HOXD11,IDS,IDUA,IGF1R,IL6ST,INPP4B,INPP5D,ITGA3,ITGA6,KLF10,LRP4,LRP6,MDM4,MEGF8,MEOX2,MSX2,NPR3,PAX8,PCOLCE,PDE3A,PDGFRA,PITX1,PLAGL1,PRRX1,RGS10,RHBDF2,ROR1,ROR2,SC5D,SCUBE2,SFRP1,SLC35D1,SLC39A14,SMAD3,SPON1,SP…	78
Cellular Growth and Proliferation,Tissue Development	Proliferation of neural cells	1,31E-05		-0,134	A2M,AFDN,AKT3,ALCAM,ALS2,APEX1,ARHGAP32,ARHGEF7,ARTN,ARX,ASPM,B4GALT6,BAIAP2,BDNF,BMP2,BMP4,BMP6,BTG1,BTG2,CAMK2A,CCN1,CCN5,CD47,CD9,CDC25B,CDC42BPA,CDH2,CDK6,CDKL5,CDKN1A,CDKN2A,CDKN2B,CDKN2C,CFL1,CFLAR,CLU,CNP,COTL1,CPE,CST3,CXCL16,DCX,DNM1L,DOCK7,DUSP10,EEA1,EFNB2,EGFR,EGR1,EGR2,EIF5A,EMX2,ENPP2,EPAS1,EPHB3,ESR1,ETV4,EZR,FAM107A,FBLN5,FEZ1,FGF2,FGF5,FGFR1,FIGN,FKBP5,FLT1,FOXO3,FRS2,FZD9,GAB2,G…	213
Organismal Development,Organismal Injury and Abnormalities	Abnormal morphology of head	1,33E-05			ACVR1B,ACVR2A,ADAMTS2,ADAMTS4,ADRA2C,AGA,AGTR1,AHI1,AKT3,ALDH1A1,ALG14,ALPL,ALS2,ALX1,ANKH,APAF1,APEX1,ARNT2,ARSA,ARX,ASPM,BAK1,BBS4,BDNF,BFSP1,BMAL1,BMP2,BMP4,BMPR1B,BTBD9,BTG1,CACNA1A,CACNA2D2,CACNB3,CAMK2A,CBS/LOC102724560,CCN2,CCN3,CCND2,CDC14A,CDH2,CDK20,CDKN1A,CDKN2A,CDKN2C,CELSR2,CISD2,CLCN2,CLN3,COL18A1,COL8A1,COQ8A,CPEB3,CRKL,CSPG4,CTSD,CXXC5,CYP1B1,DBN1,DIO3,DKK2,DPT,E2F4,EBF1,ECE1,EDNR…	284
Cell Cycle	Arrest in G2 phase of tumor cell lines	1,36E-05			ATF5,BORA,CCNA2,CCNB1,CDC25B,CDC25C,CDKN1A,CDKN2A,CHEK2,DCX,EGFR,FASN,FGF2,FGFR1,FHIT,GADD45A,GATA6,GNL3L,IDH2,IGF2,KIF11,KLF4,KMT5A,LATS2,LMO4,MAPK12,mir-221,MLH1,MTDH,MYBL2,NFKBIA,NRAS,NRG1,OGA,PAK1,PIAS1,PLAU,PLK1,PTP4A3,RPA1,RRM2B,SGK1,SLX4,SMARCA1,TCP1,TOP1,TOP2A,TP53	48
Cellular Development,Cellular Growth and Proliferation,Connective Tissue Development and Function,Tissue Development	Development of connective tissue cells	1,36E-05		-0,778	ADM,ALDH1A1,ATF3,B9D1,BCL6,BMAL1,BMP2,BMP4,CD276,CD44,CD47,CD9,CDKN1A,CDKN2A,COL11A1,CST3,CYP1B1,DGCR8,DKK2,EBF1,ECM1,EGFR,EGR1,EGR2,EIF2AK3,FBLN1,FGF2,FHL2,FLT1,FOS,FOXO3,FRS2,GADD45A,GPR65,GSN,HDAC7,HES1,HOXB3,HOXB4,HOXD11,HSF1,ID2,IGFBP2,IL33,IL6ST,IL7R,INHBA,INPP5D,ITGB3,JUNB,KIT,KLF4,KMT2A,MAP3K8,mir-145,MITF,MSX2,NFIA,NFKBIA,ORAI1,PAK1,PAX6,PIK3CG,PITX1,PLA2G4A,PPARG,PTGS2,PTK2B,RAC1,RFLNB,…	98
Cardiovascular System Development and Function,Cell Morphology	Branching of vasculature	1,44E-05		1,982	ACVRL1,ADM,APH1A,ARAP3,CD44,CYLD,EPHB3,FGF2,FGFR1,FKBPL,FOS,GEM,HLX,HTRA1,IGF2,ITGB3,KMT2A,MDK,mir-27,NDST1,NRP1,PTPRJ,RECK,S1PR1,S1PR3,SARS1,SEMA5A,SERPINF1,SIRT6,SPRY4,STK4,TGFBR2,TIE1,TIMP3,TRPC5,UBP1,VEGFC,VEGFD	38
Cancer,Organismal Injury and Abnormalities	Development of adenocarcinoma	1,48E-05		-0,043	AAAS,AASDHPPT,AASS,ABCA6,ABCA9,ABCB8,ABCC9,ABCF2,ABHD4,ABLIM1,ABLIM2,ABLIM3,ACADSB,ACAT1,ACOT7,ACOX2,ACP6,ACSL3,ACTR1A,ACVR1B,ACVR2A,ACVRL1,ADAM8,ADAMTS2,ADAMTS3,ADAMTSL1,ADCY2,ADGRA3,ADGRG6,ADGRL3,ADM,ADSL,AEBP1,AEBP2,AFDN,AFF1,AFF2,AFF3,AGAP2,AGL,AGMO,AGO3,AGPAT4,AHCYL1,AHI1,AIFM1,AJUBA,AK5,AKT3,ALDH16A1,ALDH1A1,ALDH1A2,ALDH3A2,ALDH4A1,ALDH8A1,ALG13,ALG14,ALPK3,ALS2,ALX1,AMN1,AMY2B,ANAPC4,ANGPT…	1429
Cardiovascular System Development and Function,Organismal Development	Vascularization of absolute anatomical region	1,53E-05		1,445	ADAM15,BMAL1,CBS/LOC102724560,CCN1,CCN2,CD82,CFB,CISD2,COL18A1,EPAS1,F2RL1,FGF2,FGFR1,FLT1,H2AX,HEXIM1,HTRA1,IGF1R,IGF2,INHBA,ITGB3,KIT,LGALS1,MMP7,NDP,NOSTRIN,NR3C1,NRP1,PDGFA,PLA2G4A,PLAU,PLAUR,PLD1,PPARG,PRKCG,PTGS2,PTK7,S100A4,S1PR3,SERPINF1,SFRP1,SIRT6,SOCS3,STC1,TGFBR2,TLR3,TP53,VCAM1,VEGFC,WNT5A	50
Cancer,Gastrointestinal Disease,Hepatic System Disease,Organismal Injury and Abnormalities	Liver carcinoma	1,53E-05		-1,315	AAAS,AADAT,AASS,ABCA9,ABCC9,ABLIM1,ABLIM2,ABLIM3,ACADSB,ACBD3,ACKR3,ACO2,ACOT7,ACOT8,ACOX2,ACSL3,ACTG2,ACTR10,ACTR1A,ACTR3,ACVR1B,ACVR2A,ACVRL1,ADA,ADAM15,ADAMTS2,ADAMTS3,ADAMTS4,ADAMTS6,ADAMTSL1,ADAMTSL5,ADARB1,ADCY2,ADGRA3,ADGRL3,AEBP1,AFDN,AFF1,AFF2,AFF3,AFG1L,AGAP2,AGPAT4,AHI1,AIFM1,AIFM2,AIG1,AK2,ALCAM,ALDH4A1,ALDH6A1,ALDH8A1,ALG3,ALG8,ALPL,ALS2,AMN1,ANGEL1,ANGPTL1,ANKRD12,ANKRD17,ANKS6,ANLN…	1099
Cancer,Gastrointestinal Disease,Organismal Injury and Abnormalities	Hepato-pancreato-biliary cancer	1,55E-05		-1,332	A2M,AAAS,AADAT,AASS,ABCA6,ABCA9,ABCC9,ABLIM1,ABLIM2,ABLIM3,ACADSB,ACBD3,ACKR3,ACO2,ACOT7,ACOT8,ACOX2,ACSF2,ACSL3,ACTG2,ACTR10,ACTR1A,ACTR3,ACVR1B,ACVR2A,ACVRL1,ADA,ADAM15,ADAM8,ADAMTS15,ADAMTS2,ADAMTS3,ADAMTS4,ADAMTS6,ADAMTSL1,ADAMTSL5,ADARB1,ADCY2,ADGRA3,ADGRL3,ADRA2C,ADSL,AEBP1,AFAP1,AFDN,AFF1,AFF2,AFF3,AFG1L,AGA,AGAP2,AGL,AGPAT4,AGPAT5,AHI1,AIFM1,AIFM2,AIG1,AK2,ALCAM,ALDH16A1,ALDH1A1,ALDH4A1,A…	1437
Cellular Development,Cellular Growth and Proliferation,Embryonic Development	Proliferation of embryonic cell lines	1,57E-05		-1,269	AKT3,BAK1,BTG1,BTG2,C1QTNF3,CCNB1,CCNB2,CD248,CDKN1A,CDKN2A,CDKN2B,CHKA,CKS2,DGCR8,DHX9,DIRAS3,DLC1,DLGAP5,E2F4,EGFR,EGR1,ERCC6,ESM1,ESR1,FGF2,FOS,FOXO3,FOXO4,FOXP1,FTSJ3,GADD45A,GATA4,GLCE,H2AX,HSPA4,IGF2,IGFBP2,ITGA11,ITPR1,KLF4,KMT2A,KMT5B,let-7,MAP2K3,MCRS1,MCU,MDM4,MED28,MYOC,NACC1,NFKBIA,NOTCH3,NRAS,OTUB1,PIM1,PINK1,PLAUR,PLK1,PML,PRKN,PRPF19,PTGES,PTGS2,PTK2B,PTP4A3,RAC1,RALB,RBM25,RECK,RI…	90
Cancer,Hematological Disease,Immunological Disease,Organismal Injury and Abnormalities	B cell cancer	1,58E-05		-0,732	AASS,ABCC9,ABLIM1,ACP6,ACVRL1,ADA,ADAMTSL1,ADCY2,ADSL,AFF1,AGL,AGTR1,ALDH1A2,ALDH8A1,ALPL,ANLN,ANXA6,APOOL,ARHGEF28,ARID4A,ARID5B,ARIH1,ASAP2,ASF1B,ATF3,ATP5F1D,AURKA,AURKB,BAK1,BBS9,BCAT1,BCL6,BDNF,BICC1,BTG1,BTG2,BUB1B,CA2,CACHD1,CACNA1A,CACNA1G,CAMTA1,CARMIL1,CASP8,CBX2,CCDC66,CCDC86,CCDC89,CCNA2,CCNB1,CCNB2,CCND2,CCT3,CD44,CD47,CD68,CDC14A,CDC20,CDC23,CDC25B,CDC25C,CDC27,CDCA3,CDK6,CDKN1A,CDK…	491
Cancer,Organismal Injury and Abnormalities,Reproductive System Disease	Uterine cancer	1,63E-05			AAAS,AASDHPPT,AASS,ABCA6,ABCA9,ABCC9,ABCF2,ABHD4,ABLIM1,ABLIM2,ABLIM3,ACADSB,ACOT8,ACOX2,ACSL3,ACTG2,ACTR1A,ACTR3,ACVR1B,ACVR2A,ACVRL1,ADAM8,ADAMTS2,ADAMTSL1,ADCY2,ADGRA3,ADGRL3,ADM,ADSL,AFDN,AFF1,AFF2,AFF3,AGMO,AGO3,AGPAT4,AHCYL1,AHI1,AIFM1,AK5,AKT3,ALDH1A1,ALDH1A2,ALDH3A2,ALDH4A1,ALDH8A1,ALG13,ALG14,ALPK3,ALS2CL,ALX1,AMN1,AMY2B,ANGPTL4,ANKH,ANKRD12,ANKRD17,ANKS6,ANP32E,ANXA3,AOX1,AP1G2,AP1S1,AP…	1137
Cardiovascular Disease,Cardiovascular System Development and Function,Organismal Injury and Abnormalities	Abnormal morphology of vasculature	1,66E-05			ACKR3,ACVRL1,ADA,ADM,AGTR1,ANKRD17,ARAP3,ARHGAP31,ARHGDIA,ARID4A,ARID4B,B9D1,BACH1,BCAM,BMP2,CACNA1H,CACNB3,CBS/LOC102724560,CD151,CD44,CITED1,CITED2,CLU,COL15A1,COL18A1,COL3A1,CRKL,CST3,DDAH1,DLC1,E2F8,ECE1,EDNRA,EFEMP2,EFNB2,EHD4,ENPP2,EPAS1,EYA1,FBLN1,FLT1,GATA4,GATA6,GFAP,GHR,GUCY1A1,HAS2,HDAC7,HEY2,ISL1,ITGA3,ITGAV,KCTD10,LAMA4,LEF1,LFNG,MAPK8IP3,MDK,MERTK,MFAP2,MGP,mir-145,MYH11,MYO1E,NDP,N…	104
Organismal Injury and Abnormalities,Skeletal and Muscular Disorders	Abnormality of limb	1,68E-05	Increased	2,535	ADAMTS2,ADAMTS3,ADAMTS4,ADAMTS6,ADRA2C,ALX1,APAF1,ARAP3,ARID5B,ATF3,ATL1,B9D1,BDKRB1,BMP2,BMP4,BMPR1B,BUB1B,CBS/LOC102724560,CBX2,CCN2,CCN3,CD276,CD47,CDH3,CDK20,CEMIP,COL11A1,COL15A1,COL18A1,COL3A1,COL4A1,COL4A2,COL4A5,COL4A6,COL8A1,CPT1A,CSK,CTH,CXXC5,CYP26B1,DNAJC21,EIF2AK3,ELMO1,ELOVL4,EN1,ESR1,FGF2,FLNB,FLT1,FOS,GHR,GLCE,GPC1,GPC6,HDAC6,HOXC5,HOXD11,IDS,IDUA,IGF1R,IL33,IL6ST,INPP4B,INPP5D,IT…	126
Cancer,Hematological Disease,Immunological Disease,Organismal Injury and Abnormalities	Plasma cell neoplasm	1,71E-05			ABLIM1,ALPL,ANXA6,ARID4A,ARIH1,ATP5F1D,AURKA,BCAT1,BCL6,BDNF,CA2,CASP8,CBX2,CCNB1,CCNB2,CCND2,CD44,CD47,CDC20,CDC27,CDKN2A,CDKN2B,CDKN2C,CEBPD,CEP41,CHEK2,CILK1,CITED2,CNTFR,COL3A1,CPEB2,CRYAB,CSK,CST3,CXXC5,CYLD,DAP,DDX39A,DHX16,DPT,DUSP10,EGFR,EGR1,EIF2AK3,EIF4E3,EML4,ENO2,ESYT2,EXTL2,F11R,FASN,FAT1,FBXO9,FGF2,FGFR1,FGL2,FLT1,FOS,FOXO3,FRMD4B,FSCN1,FUS,GADD45A,GFAP,GHR,GSN,HDAC1,HDAC6,HDAC8,HDA…	171
Cancer,Hematological Disease,Immunological Disease,Organismal Injury and Abnormalities	B-cell lymphoma	1,72E-05		0,097	AASS,ABCC9,ABLIM1,ACVRL1,ADA,ADAMTSL1,ADSL,ANLN,ANXA6,ARHGEF28,ASAP2,ASF1B,ATF3,ATP5F1D,AURKA,AURKB,BAK1,BBS9,BCAT1,BCL6,BICC1,BTG1,BTG2,BUB1B,CACNA1A,CACNA1G,CAMTA1,CARMIL1,CASP8,CBX2,CCDC86,CCNA2,CCNB2,CCND2,CCT3,CD44,CD68,CDC20,CDC23,CDC27,CDCA3,CDK6,CDKN1A,CDKN2A,CDKN2C,CELSR2,CENPF,CFLAR,CHEK2,CISD3,CLCC1,CMSS1,CNP,CNTFR,COL11A1,COL18A1,COL3A1,COL4A2,COL4A5,CORO2A,CRACD,CST3,CUBN,CXXC1,DBF4,…	288
Cardiovascular System Development and Function,Organ Morphology,Organismal Development	Morphology of heart ventricle	1,75E-05			ACKR3,ADA,ADAM15,ADM,ADRA2C,AGTR1,ANKS6,ARG2,ATF3,BCL6,CALR,CASP8,CCN3,CCND2,CDK6,CDKN1A,CFB,CFLAR,CHKB,CITED2,CLU,COL18A1,COX7A1,CPT1A,CUX1,DES,DIO3,DSC2,DSG2,ECE1,EFEMP2,EGFR,EPAS1,GAA,GAS2L3,GATA4,GATA5,GATA6,GUCY1A1,HAS2,HDAC7,HDAC9,HEXIM1,HEY2,HEYL,HOXB4,HSPB8,IDUA,IGF2,IGF2R,IL6ST,INHBA,ISL1,ITGB3,ITPA,LAMA4,LY6E,MAP2K3,MARCKSL1,MDK,MEGF8,mir-145,mir-22,MYH11,MYLK,NEDD4L,NFKBIA,NLRP3,NR2F2,…	107
Cancer,Organismal Injury and Abnormalities	Pelvic cancer	1,76E-05	Decreased	-2,038	A2M,AAAS,AADAT,AASDHPPT,AASS,ABCA6,ABCA9,ABCC9,ABCF2,ABHD4,ABLIM1,ABLIM2,ABLIM3,ACADSB,ACBD5,ACOT13,ACOT7,ACOT8,ACOX2,ACP6,ACSF2,ACSL3,ACTG2,ACTR10,ACTR1A,ACTR3,ACVR1B,ACVR2A,ACVRL1,ADA,ADAM15,ADAM8,ADAMTS15,ADAMTS2,ADAMTS3,ADAMTS4,ADAMTS6,ADAMTSL1,ADCY2,ADCY7,ADGRA3,ADGRG6,ADGRL3,ADM,ADRA2C,ADSL,AEBP1,AFAP1,AFDN,AFF1,AFF2,AFF3,AFG1L,AGAP2,AGL,AGMO,AGO3,AGPAT4,AGPAT5,AGTR1,AHCYL1,AHI1,AIFM1,AJUBA…	1742
Cancer,Organismal Injury and Abnormalities	Head and neck adenocarcinoma	1,80E-05			ADSL,AKT3,ANGPTL1,ATIC,ATP5PF,BMP2,CD44,CDKN1A,CES2,CLU,CREBRF,EFNB2,EGFR,EPHA4,EPHB3,EPHB4,ESR1,FASN,FGFR1,FLT1,FOXO3,FRMD4B,GNAS,IGF1R,IGFBP7,IL6ST,INHBA,INHBB,ITGA9,ITGAV,JAK1,KIT,KRT19,LAMA4,LEF1,LGALS1,LSM7,LY6E,MAP4K5,MARCHF6,MDM4,MET,mir-145,mir-221,MIX23,MMP11,MPC1,NDUFA13,NELL2,NOTCH3,NRAS,NRG1,PAX8,PDCD1,PDGFRA,PKP4,PLAU,PLAUR,PPARG,PRR5,PTGS2,PTN,PTPN4,RAC1,S100A4,S1PR1,SEMA3F,SERPINF1…	80
Cancer,Organismal Injury and Abnormalities,Renal and Urological Disease	Renal tumor	1,87E-05		0,306	ACADSB,ACAT1,ACOT7,ACOX2,ACP6,ACSL3,ACVR1B,ACVR2A,ADAM8,ADCY2,ADM,AEBP2,AFDN,AFF2,AJUBA,ALYREF,ANAPC4,ANLN,AOX1,ARAP3,ARHGEF7,ARID5B,ARIH1,ARMCX1,ARV1,ARX,ASAP3,ASNS,ASPM,ATF3,ATP5PB,AUP1,AURKA,AURKB,BAK1,BFAR,BHLHE40,BLTP1,BMP6,BSCL2,BTG2,BUB1B,C1S,C2,C2CD2L,CA2,CA9,CACNA1G,CCDC136,CCDC15,CCDC186,CCDC80,CCDC88A,CCDC91,CCN1,CCND2,CCT3,CD276,CD44,CD68,CD9,CDC42SE1,CDH6,CDKN1A,CDKN2A,CDKN2C,CELSR2,…	415
Cell Cycle	Arrest in interphase	1,88E-05			AASDHPPT,ACTL6A,ACVRL1,ARHGAP11A,ATF5,AURKA,BAK1,BHLHE40,BMP2,BMP4,BORA,BTG1,BTG2,CCN1,CCNA2,CCNB1,CCND2,CCNG1,CD44,CDC25B,CDC25C,CDKN1A,CDKN2A,CDKN2B,CEBPD,CHEK2,CHKA,CKS2,CNDP2,CRKL,CYP1B1,DAXX,DCX,DOT1L,DUSP1,E2F4,E2F8,EGFR,EGR1,EIF2AK3,ESR1,FASN,FGF2,FGFR1,FHIT,FOS,FOXO3,FOXO4,GADD45A,GADD45B,GATA6,GHR,GNL3L,GPC1,GPS2,GSPT1,H2AX,H2AZ1,HAS2,HAVCR1,HDAC1,HDAC7,HOXD8,IDH2,IGF2,IGFBP7,INHBA,ITGAV…	141
Cardiovascular System Development and Function,Tissue Morphology	Morphology of blood vessel	1,90E-05			ACKR3,ACVRL1,ADM,AGTR1,ANKRD17,ARHGAP31,ARHGDIA,ARID4A,ARID4B,B9D1,BACH1,BCAM,BMP2,BMP4,CACNA1H,CACNB3,CBS/LOC102724560,CD151,CITED2,CLU,COL15A1,COL3A1,CRKL,CRYAB,CST3,DDAH1,E2F8,ECE1,EDNRA,EFEMP2,EFNB2,EHD4,ENPP2,ESR1,EYA1,F2RL1,FBLN1,FBLN5,FGF2,FLT1,GATA4,GATA6,GFAP,GHR,HAS2,HDAC7,HEY2,HSD11B2,ISL1,ITGA3,ITGAV,ITPR1,KCTD10,LAMA4,LEF1,MERTK,MFAP2,MGP,mir-145,MMP7,MYH11,MYO1E,NID1,NLK,NOTCH3,NR2F…	98
Embryonic Development,Organismal Development	Growth of embryo	1,90E-05		0,676	ACACA,ACVR1B,ACVR2A,ACVRL1,AFDN,AGO3,APH1A,ARAP3,ARTN,ARX,ASPM,BDNF,BMAL1,BMP2,BMP4,BMP6,BMPR1B,BTG2,BYSL,CASP8,CD2BP2,CD44,CDK6,CDKN1A,CDKN2A,CDKN2C,CEP120,CITED1,CITED2,CLU,COL18A1,CST3,DNM1L,EGFR,EMX2,EPAS1,ERCC6L,ESPL1,F2RL1,FBLN5,FGF2,FGFR1,FKTN,FLII,FLT1,FOXO3,FRS2,FXN,FZD9,GAB2,GATA4,GCLC,GNAS,GREM1,HDAC1,HDAC7,HES1,HOXA1,ID2,IGF2,IL6ST,INHBA,ISL1,ITGA1,ITGA6,JAG1,KAT2A,KCTD11,KIT,KLF4,KRT…	150
Cardiovascular System Development and Function,Embryonic Development,Organ Development,Organismal Development,Tissue Development	Development of heart septum	1,95E-05			ADAMTS6,BMP4,CCN1,CITED2,FRS2,FZD1,GATA4,GATA6,GJA5,HES1,HEY2,HEYL,ISL1,JAG1,LMO4,LRP1,MDM4,NDST1,PAX8,PDE2A,PDGFA,PLXND1,PROX1,PTK7,ROBO1,ROR2,SALL1,SAV1,SMAD7,SMARCA4,STRA6,TGFBR2,TGFBR3,TP53,TRIP11,WNT5A	36
Metabolic Disease,Neurological Disease,Organismal Injury and Abnormalities,Skeletal and Muscular Disorders	Mitochondrial myopathy	1,99E-05			AIFM1,BCS1L,CHCHD10,CHKB,COX10,DNM1L,ETHE1,FASTKD2,GATB,GFER,GFM1,LARS2,MFF,MRPL44,MTFMT,NDUFA10,NDUFA12,NDUFA13,NDUFA2,NDUFA4,NDUFAF4,NDUFS1,NDUFS8,NDUFV1,PDHX,PINK1,PNPLA8,PRKN,QRSL1,RMND1,RNASEH1,RRM2B,SCO1,SDHA,SLC39A8,SQOR,TK2,TMEM70,TPK1,UQCRQ	40
Embryonic Development,Nervous System Development and Function,Organ Development,Organismal Development,Tissue Development	Formation of brain	2,08E-05		1,068	AASS,AFDN,AFF2,AHI1,AIFM1,AKT3,ALDH1A2,APAF1,APH1A,APLP1,ARNT2,ARX,ASPM,BBS4,BDNF,BMP2,BMP4,BTBD3,BTG2,CACNA1A,CBS/LOC102724560,CCND2,CDCA7L,CDH2,CDK20,CDK6,CDKN2A,CELSR2,CEP120,CERS1,CNTFR,COL3A1,COL4A1,CRKL,CST3,DCX,DIO3,DLC1,DNAJC30,DPCD,DYNC2H1,E2F4,EGFR,EGR2,EIF2AK4,EMX2,EN1,ENPP2,ENTPD1,EPHA4,EPHB3,ERCC6,EZR,FGF2,FGFR1,FOXO3,FOXP2,FRS2,FZD9,GNAO1,GPC1,HDAC1,HES1,HOXA1,HPRT1,HSPB8,ID2,IER3IP…	164
Cancer,Hematological Disease,Immunological Disease,Organismal Injury and Abnormalities	Myeloid leukemia	2,09E-05		-0,411	ABCA6,ABCB8,ABLIM1,ACSL3,ADA,ADAMTS3,ADCY7,ADRA2C,AFDN,AFF3,AHI1,AIFM1,ALDH4A1,ALDH6A1,ANAPC4,ANGPTL4,AP1G2,APAF1,APEX1,APH1A,APLP1,ARHGEF9,ARID4A,ARID4B,ARID5B,ARIH1,ASAP3,ASH1L,ATF6B,ATL1,ATP2B4,AURKA,AURKB,BCAT1,BMAL1,BSCL2,BTG2,BUB1B,C1S,C8orf44-SGK3/SGK3,CA9,CACNA1A,CACNA1H,CALR,CARF,CASP8,CCDC89,CCDC91,CCNA2,CCND2,CCNL1,CCNYL1,CD44,CD47,CD68,CD82,CDA,CDC27,CDC42BPA,CDH8,CDKN1A,CDKN2A,CDKN2B…	396
Cancer,Organismal Injury and Abnormalities,Reproductive System Disease	Female genital tract adenocarcinoma	2,10E-05			AAAS,AASDHPPT,AASS,ABCA6,ABCA9,ABCC9,ABCF2,ABHD4,ABLIM1,ABLIM2,ABLIM3,ACADSB,ACOX2,ACSL3,ACTG2,ACTR1A,ACVR1B,ACVR2A,ACVRL1,ADAM8,ADAMTS2,ADAMTSL1,ADCY2,ADGRA3,ADM,ADSL,AEBP1,AFF1,AFF2,AFF3,AGAP2,AGL,AGMO,AGO3,AGPAT4,AHCYL1,AHI1,AIFM1,AK5,AKT3,ALDH16A1,ALDH1A1,ALDH1A2,ALDH3A2,ALDH4A1,ALDH8A1,ALG13,ALG14,ALPK3,ALS2,ALX1,AMN1,AMY2B,ANAPC4,ANGPTL4,ANKH,ANKRD12,ANKRD17,ANKS6,ANLN,ANP32E,ANXA3,ANXA8/AN…	1171
Hereditary Disorder,Organismal Injury and Abnormalities,Renal and Urological Disease	Hereditary kidney disease	2,14E-05		-0,555	A2M,ACADSB,ADAMTS2,ADGRL3,AEBP1,AGTR1,AHI1,AKT3,ALG8,ANKS6,ANLN,ARHGDIA,B9D1,B9D2,BAK1,BICC1,C1S,CA2,CA3,CA9,CCDC172,CCN2,CCNA2,CCNB1,CCND2,CD151,CDKN1A,CDKN2A,CENPF,CEP120,CEP41,CFB,CLCN5,CLU,CNNM2,COL3A1,COL4A1,COL4A5,CPE,CUX1,DAAM2,DNAJB11,DYNC2H1,EFEMP2,EGFR,EPAS1,F2RL1,FAT1,FBLN1,FEZ1,FGF2,FHL1,GATA4,GATM,GEM,GEMIN4,GLIS2,GSN,HAVCR1,IGF2,IQCB1,ITGA1,ITGA2,ITGA3,ITGA6,KANK2,KCNMB1,KREMEN1,KRT…	115
Cancer,Organismal Injury and Abnormalities	Formation of solid tumor	2,36E-05		-0,588	A2M,AAAS,AASDHPPT,AASS,ABCA6,ABCA9,ABCB8,ABCC9,ABCF2,ABHD4,ABLIM1,ABLIM2,ABLIM3,ACADSB,ACAT1,ACBD3,ACBD4,ACBD5,ACKR3,ACO2,ACOT7,ACOT8,ACOX2,ACP6,ACSF2,ACSL3,ACTG2,ACTR10,ACTR1A,ACTR3,ACVR1B,ACVR2A,ACVRL1,ADA,ADAM15,ADAM8,ADAMTS15,ADAMTS2,ADAMTS3,ADAMTS4,ADAMTS6,ADAMTSL1,ADAMTSL5,ADARB1,ADCY2,ADCY7,ADGRA3,ADGRG6,ADGRL1,ADGRL3,ADM,ADRA2C,ADSL,AEBP1,AEBP2,AFAP1,AFDN,AFF1,AFF2,AFF3,AGA,AGAP2,AGL,AGMO…	2274
Cellular Movement	Migration of tumor cells	2,36E-05		-0,449	ADAM15,AKT3,ALCAM,BDNF,CALR,CCDC88A,CCN2,CCN3,CCN5,CD151,CD44,CD47,CD82,CDH2,CDH3,CEACAM1,CERT1,COL18A1,CSPG4,DSG2,DUSP1,EGFR,EMILIN2,ENPP2,EZR,F2RL1,FLT1,FOXO3,GAB2,GRIA3,GSN,HES1,HOXB9,IGF1R,INPP4B,ITGA3,ITPKA,KLF4,KRT19,let-7,LYN,MET,NFKBIA,NR2F1,NRP1,PAK1,PARK7,PEAK1,PLAU,PLAUR,PROX1,PTGS2,PTK2B,RAB5A,RAC1,RAPGEF3,SERPINB2,SERPINE1,SFRP1,SH3BP4,SIAH2,SLPI,SMARCA4,SPARCL1,TERC,TFPI,TIAM1,TP53,…	74
Cardiovascular Disease,Organismal Injury and Abnormalities	Abnormality of heart ventricle	2,38E-05		-1,072	ABCC9,ACKR3,ADA,ADAM15,ADM,ADRA2C,AGTR1,ALPK3,ANGPTL4,ANKS6,BCL6,C1QTNF1,CA2,CA3,CA9,CALR,CARD6,CASP8,CCN3,CCND2,CDH2,CDK6,CDKN1A,CFLAR,CIDEC,CITED2,CLU,COL18A1,CPT1A,CRKL,DES,DGCR8,DIO3,DSC2,DSG2,DTNA,ECE1,EDNRA,EGFR,EIF2AK3,EIF2AK4,EPAS1,ESR1,EYA4,FBLN1,FHL2,FLT1,GAA,GABRB1,GABRB2,GAS2L3,GAS6,GATA4,GATA5,GATA6,GJA5,GUCY1A1,HAS2,HDAC7,HDAC9,HEXIM1,HEY2,HOXB4,HSPB6,HSPB8,IDUA,IGF2,IGF2R,IL6ST,IRF…	133
Cellular Movement	Migration of neural cells	2,39E-05		-0,014	ACKR3,ADGRL3,APAF1,ARHGAP32,ARX,ASPM,AURKA,BBS4,BDNF,BMP4,BTG2,CCN1,CCN2,CD9,CDH2,CDKL5,CDKN2C,CELSR2,COL3A1,CRKL,CSPG4,DBN1,DCX,DGCR8,DOCK10,DOCK7,DUSP1,EBF1,EFNB2,EGFR,EGR2,EMX2,EPHA4,F2RL1,FGF2,FGFR1,FIGN,FSCN1,GAL,GAS6,GFAP,GSN,HDAC6,HOXA1,IGF1R,ITGA3,ITGA6,ITGAV,ITSN1,KIAA0319,KIT,KLF4,LAMA1,LMNB1,LMO4,LRP1,MAPK8IP3,MDGA1,MDK,MET,MYLK,NCAM1,NCKAP1,NDE1,NDEL1,NDN,NDNF,NFIA,NR2F1,NR2F2,NRG1,NR…	96
Cancer,Organismal Injury and Abnormalities	Abdominal adenocarcinoma	2,40E-05		0,766	A2M,AAAS,AADAT,AAGAB,AASDHPPT,AASS,ABCA6,ABCA9,ABCB8,ABCC9,ABCF2,ABHD4,ABLIM1,ABLIM2,ABLIM3,ACADSB,ACAT1,ACBD3,ACBD4,ACBD5,ACKR3,ACO2,ACOT13,ACOT7,ACOT8,ACOX2,ACP6,ACSF2,ACSL3,ACTG2,ACTR10,ACTR1A,ACTR3,ACVR1B,ACVR2A,ACVRL1,ADA,ADAM15,ADAM8,ADAMTS15,ADAMTS2,ADAMTS3,ADAMTS4,ADAMTS6,ADAMTSL1,ADAMTSL5,ADARB1,ADCY2,ADCY7,ADGRA3,ADGRG6,ADGRL1,ADGRL3,ADM,ADRA2C,ADSL,AEBP1,AEBP2,AFAP1,AFDN,AFF1,AFF2,AFF3…	2293
Skeletal and Muscular System Development and Function	Quantity of bone	2,40E-05		-1,550	ACACA,ALPL,ALX1,BMAL1,BMP2,CASP8,CBX2,CD44,CD47,CD68,CD9,CEMIP,CHKB,CLEC11A,CXXC5,CYP27B1,CYTH2,DKK2,DPP3,EBF1,ECM1,EGFR,EGR1,EGR2,EN1,ESR1,FGF2,FOS,FOSB,FZD9,GAB2,GHR,GNAS,H19,HCK,HOXA4,HOXB6,HOXB9,HOXC5,HOXD11,HOXD8,IDH2,IDUA,IFIH1,IL1R1,IL6ST,INPP4B,INPP5D,ITGB3,JAM2,JUNB,KLF10,KLF4,KREMEN1,LFNG,MAVS,MFAP2,MGP,MLLT3,MMP7,MSX2,NACC1,NFE2,NLK,NPR3,PCOLCE,PIK3CG,PLCL1,PLS3,PPARG,PRRX1,PTK2B,RAC1,…	85
Neurological Disease,Organismal Injury and Abnormalities	Epilepsy or neurodevelopmental disorder	2,42E-05		0,813	AAAS,AARS1,ADARB1,ADM,ADRA2C,AGA,AKT3,ALG13,ALG14,ALPK3,ANGPTL4,ANKRD37,AP4S1,ARHGEF7,ARHGEF9,ARID5B,ARSA,ARV1,ARX,ASL,ATF3,B3GALNT2,BAIAP2,BBS9,BDNF,BLTP1,C1QB,CA2,CA3,CA9,CACNA1A,CACNA1G,CACNA1H,CACNA2D2,CAMTA1,CCN1,CCND2,CDH2,CDK19,CDKL5,CDKN1A,CEBPD,CEMIP,CERS1,CILK1,CITED2,CLCN2,CLN3,CLU,COL11A1,COL18A1,COL3A1,CRACD,CRYM,CSPG4,CTSF,CUX1,DCX,DDX10,DDX23,DEPDC1,DGCR8,DMPK,DOCK7,DPYD,DTNA,DUSP1…	235
Organismal Injury and Abnormalities,Tissue Morphology	Hypertrophy of tissue	2,43E-05			ACVRL1,ADA,AGTR1,APAF1,ATF3,BDNF,BMP2,BMP4,BMPR1B,CA2,CACNA1H,CACNB3,CARD6,CCN2,CRYAB,CYP1B1,DUSP1,ECE1,ECM1,EDNRA,EGFR,EI24,EIF2AK3,ESR1,FGF2,FHL1,FHL2,FHOD3,FLNB,FOXO3,GAS2L3,GATA4,GATA5,GATA6,H2AZ1,HDAC9,HES1,HEY2,HSD11B2,HSPB8,IGF2,IGF2R,IL33,IL6ST,INHBA,LMCD1,MAP2K3,MAP3K5,MDK,MFSD2A,mir-23,mir-27,MSX2,MYOC,NFKBIA,NR3C1,NRAS,PARK7,PDE9A,PLAU,PLD1,PNPLA8,PPARG,PPARGC1A,PRKAA2,PRKCB,PRMT5,PTGE…	91
Cancer,Organismal Injury and Abnormalities	Frequency of tumor	2,43E-05		-0,582	A2M,AAAS,AASDHPPT,AASS,ABCA6,ABCA9,ABCB8,ABCC9,ABCF2,ABHD4,ABLIM1,ABLIM2,ABLIM3,ACADSB,ACAT1,ACBD3,ACBD4,ACBD5,ACKR3,ACO2,ACOT7,ACOX2,ACP6,ACSF2,ACSL3,ACTG2,ACTR10,ACTR1A,ACVR1B,ACVR2A,ACVRL1,ADA,ADAM8,ADAMTS15,ADAMTS2,ADAMTS3,ADAMTS4,ADAMTSL1,ADAMTSL5,ADARB1,ADCY2,ADGRA3,ADGRG6,ADGRL1,ADGRL3,ADM,ADRA2C,ADSL,AEBP1,AEBP2,AFAP1,AFDN,AFF1,AFF2,AFF3,AGAP2,AGL,AGMO,AGO3,AGPAT4,AGPAT5,AHCYL1,AHI1,AIFM1…	1990
Cell Morphology,Cellular Assembly and Organization,Cellular Function and Maintenance	Formation of cellular protrusions	2,43E-05		-0,070	A2M,ABLIM1,ABLIM3,ACACA,ACTR3,ACVR2A,ADAMTS3,ADAMTS4,ADGRG6,AFDN,AGAP2,AHI1,AJUBA,ALCAM,ALS2,ANGPTL4,ARAP1,ARF4,ARHGAP32,ARHGEF28,ARHGEF7,ARHGEF9,ARPC4,ARPIN/ARPIN-AP3S2,ARRB1,ASAH2,ATF3,ATL1,ATXN10,AURKA,B4GALT6,B9D1,B9D2,BAIAP2,BBS4,BBS9,BDNF,BMP2,BMP4,BMP6,BTBD3,BTG2,CACNA1A,CACNA1H,CAMK2A,CAPG,CARMIL1,CCDC28B,CCDC66,CCDC88A,CCN1,CCN2,CCN3,CCN5,CD44,CD47,CD82,CD9,CDC14A,CDC20,CDC42BPA,CDH2,CDK…	344
Cellular Development,Cellular Growth and Proliferation,Connective Tissue Development and Function	Proliferation of fibroblast cell lines	2,45E-05		-0,963	A2M,ACAT1,ACKR3,AKT3,APEX1,ARHGAP32,ARID5B,ARRB1,BAK1,BMP2,BMP4,BTG1,BTG2,C1QTNF3,CCNB2,CD248,CD9,CDC25B,CDK6,CDKN1A,CDKN2A,CDKN2B,CEACAM1,CES2,CKS2,CTSD,DGCR8,DHX9,E2F4,EGFR,EGR1,EGR2,EIF4E3,EIF6,ERCC6,F2RL1,FGF2,FLI1,FOS,FOXO3,FOXO4,GADD45A,GADD45B,GADD45G,GADD45GIP1,GLCE,GRK5,HDGF,HOXB3,HOXB4,HSPA1A/HSPA1B,HSPB8,IGF1R,IGF2,IGFBP2,ITGA11,ITSN1,IVNS1ABP,JAG1,JUNB,KIT,KLF4,KMT2A,KMT5B,let-7,LMNB1…	127
Cardiovascular Disease,Organismal Injury and Abnormalities	Cardiac lesion	2,47E-05		0,815	ACADL,ADRA2C,AGTR1,ATF3,BAK1,BCL6,BCS1L,BUB1B,C1QTNF1,CACNA1H,CARD6,CCN2,CIDEC,CYP1B1,DES,DIO3,DPP3,DSC2,DSG2,DTNA,DUSP10,ECSCR,EGR1,EIF2AK4,ENTPD1,FAM114A1,FGFR1,FLT1,GAS2L3,GAS6,GATA4,GNAS,GSN,H19,HEXIM1,HEY2,HOPX,HSPB8,IGF1R,IRF9,KRT18,LAMA4,LARP6,let-7,LIMS2,MAP3K5,MDK,mir-22,mir-23,NDUFS6,NFKBIA,NLRP3,NPY1R,PAK1,PDCD1,PDE9A,PLA2G4A,PLAU,PRKCB,PRKN,PSMB8,PTGER4,PTGS2,RGS10,RRM2B,SAV1,SERPINE1…	85
Cardiovascular System Development and Function,Cell Morphology,Organ Morphology,Organismal Development	Enlargement of heart cells	2,58E-05			AGTR1,ATF3,BMP4,CA2,CACNA1H,CARD6,CCN2,CRYAB,CTSD,DNAJC3,DUSP1,EDNRA,EGFR,EPAS1,FGF2,FHL2,FHOD3,FOXO3,GAL,GAS2L3,GATA4,GATA6,GPX3,H2AZ1,HCK,HDAC9,HPRT1,HSPB8,IGF2,IGF2R,IL33,INHBA,KLF4,LMCD1,MAP2K3,MAP3K5,MDK,mir-23,mir-27,NFKBIA,PIM1,PLAU,PRKCB,PRMT5,PTGES,RAPGEF3,RGS4,SERPINE1,SIRT6,SIX1,SMAD7,TGFBR3,TP53,TRAF3IP2,USP18,ZNF260	56
Cardiovascular System Development and Function,Organismal Development	Formation of blood vessel	2,58E-05		1,133	ADAMTS6,ALDH1A2,AP4S1,ARID4B,BMP4,BRMS1,CARD6,CCN2,CDKN2B,COL4A2,CTH,CYCS,DGCR8,DYNC2H1,EFNB2,EMP1,EMP3,ENPP2,EPHB4,FGF2,FLT1,FOXO3,GATA5,IL33,INPP4B,ITGB3,JAG1,JUNB,KLF10,KLF11,LRP1,MEGF8,NDST1,NRP1,PDE2A,PIM1,PLAU,PLAUR,PLXND1,PTGS2,PTK2B,PTK7,RAC1,ROBO1,SERPINE1,SERPINF1,SMARCA4,STX6,TGFBR2,TGFBR3,TUBA1C,TUBA4A,VEGFD,WLS	54
Cell Cycle	Polyploidization	2,68E-05		0,249	AURKA,AURKB,BUB1B,CCNG1,CDKN1A,E2F8,ESPL1,GPC1,IGF1R,IL33,KIF11,PIM1,PLK1,PSMG2,SMARCB1,STMN1,TOP2A,TP53,TPX2	19
Cancer,Organismal Injury and Abnormalities	Embryonal tumor	2,69E-05		-1,050	ACACA,ADARB1,AGA,AGAP2,AJUBA,AK5,AKT3,ALCAM,ALDH1A1,APEX1,ARF4,ARID5B,ARMCX3,ARRB1,ARSL,ATIC,AURKA,BCAS1,BTG2,BUB1B,CAMTA1,CASP8,CCND2,CD276,CD44,CDC27,CDCA7L,CDH6,CDK6,CDK8,CDKN1A,CDKN2A,CDKN2B,CDKN2C,CHEK2,CHMP2A,CHSY3,CKS2,CLEC11A,CLU,COL3A1,COL4A1,COL4A2,CSPG4,CSRP2,CXCL16,CYCS,DHRS4,DIO3,DLC1,DNM1L,DOCK8,DTNA,EFEMP1,EGFR,ELMO1,ENPP2,EPHA3,ETV4,EWSR1,EYA4,FASN,FAT1,FBXO9,FGF2,FGF5,FGFR1,FLI1,…	235
Cancer,Organismal Injury and Abnormalities	Tumorigenesis of epithelial neoplasm	2,75E-05		-1,548	A2M,AAAS,AASDHPPT,AASS,ABCA6,ABCA9,ABCB8,ABCC9,ABCF2,ABHD4,ABLIM1,ABLIM2,ABLIM3,ACADSB,ACAT1,ACBD3,ACBD4,ACBD5,ACKR3,ACO2,ACOT7,ACOX2,ACP6,ACSF2,ACSL3,ACTG2,ACTR10,ACTR1A,ACVR1B,ACVR2A,ACVRL1,ADA,ADAM8,ADAMTS15,ADAMTS2,ADAMTS3,ADAMTS4,ADAMTSL1,ADAMTSL5,ADARB1,ADCY2,ADGRA3,ADGRG6,ADGRL1,ADGRL3,ADM,ADRA2C,ADSL,AEBP1,AEBP2,AFAP1,AFDN,AFF1,AFF2,AFF3,AGAP2,AGL,AGMO,AGO3,AGPAT4,AGPAT5,AHCYL1,AHI1,AIFM1…	1970
Cellular Movement	Chemotaxis	2,81E-05		1,790	A2M,ACKR3,ADAM8,AGTR1,ANO6,ARAP3,ARHGEF7,ARRB1,ARTN,BDNF,BMP2,BMP4,BRMS1,C5AR2,CALR,CAPG,CBS/LOC102724560,CCDC88A,CCN1,CCN2,CCN3,CD151,CD44,CD47,CD9,CDKN1A,CEACAM1,CERT1,CLU,CRKL,CSK,CST3,CTH,CUX1,CXCL16,DEFB103A/DEFB103B,DNM1L,DOCK10,DUSP1,DUSP6,DYSF,ECSCR,EDNRA,EFNB2,EGFR,ELMO1,ENPP2,ETV4,F2RL1,FGF2,FLOT1,FLT1,FRS2,GAS6,GLRB,GNAO1,GNAS,GREM1,GSN,HARS1,HAVCR1,HCK,HDAC6,HEBP1,HOXB9,HSPD1,IGF1R,IG…	163
Cancer,Hematological Disease,Immunological Disease,Organismal Injury and Abnormalities	Acute myeloid leukemia	2,85E-05		-0,091	ABCA6,ABCB8,ABLIM1,ACSL3,ADA,ADAMTS3,ADCY7,AFDN,AFF3,AIFM1,ALDH4A1,ALDH6A1,ANAPC4,ANGPTL4,AP1G2,APEX1,APH1A,APLP1,ARHGEF9,ARID4A,ARID4B,ARID5B,ARIH1,ASAP3,ASH1L,ATF6B,ATL1,ATP2B4,AURKA,AURKB,BCAT1,BMAL1,BSCL2,BTG2,BUB1B,C1S,C8orf44-SGK3/SGK3,CA9,CACNA1A,CACNA1H,CALR,CARF,CASP8,CCDC89,CCDC91,CCNA2,CCND2,CCNL1,CCNYL1,CD44,CD47,CD68,CD82,CDA,CDC27,CDC42BPA,CDH8,CDKN1A,CDKN2A,CDKN2B,CENPF,CEP89,CHCHD…	384
Cardiovascular Disease,Cardiovascular System Development and Function,Cell Morphology,Organ Morphology,Organismal Development,Organismal Injury and Abnormalities	Hypertrophy of heart cells	2,92E-05			AGTR1,ATF3,BMP4,CA2,CACNA1H,CARD6,CCN2,CRYAB,CTSD,DNAJC3,DUSP1,EDNRA,EGFR,EPAS1,FGF2,FHL2,FHOD3,FOXO3,GAL,GAS2L3,GATA4,GATA6,GPX3,H2AZ1,HCK,HDAC9,HPRT1,HSPB8,IGF2,IGF2R,IL33,INHBA,LMCD1,MAP2K3,MAP3K5,MDK,mir-23,mir-27,NFKBIA,PIM1,PLAU,PRKCB,PRMT5,PTGES,RAPGEF3,RGS4,SERPINE1,SIRT6,SIX1,SMAD7,TGFBR3,TP53,TRAF3IP2,USP18,ZNF260	55
Cell Morphology,Nervous System Development and Function,Tissue Morphology	Morphology of neurons	2,92E-05			A2M,AADAT,ACVRL1,ADAMTS4,ADGRG6,AGA,AGAP2,AHI1,ALS2,APAF1,APEX1,ARHGEF7,ARHGEF9,ARSA,ARX,BAIAP2,BCAS1,BDNF,BMP2,BMP4,BMPR1B,BTBD9,CACNA1A,CACNA2D2,CAMK2A,CASP8,CCDC88A,CCND2,CD47,CD9,CDC14A,CDH2,CDH3,CDKL5,CDKN2A,CFL1,CLCN2,CLN3,CNP,CNTFR,COQ8A,CPEB2,CPEB3,CPEB4,CST3,CTSD,CTSF,DBN1,DCX,DIO3,DOCK10,DOCK7,DTNA,DUSP1,ECE1,EGR1,EI24,EIF2AK3,ELOVL4,EMX2,EPB41L3,EPHB3,ERCC6,ESR1,FGF2,FOS,FUS,GAL,GDI1,G…	207
Cellular Assembly and Organization,Tissue Development	Formation of filaments	2,92E-05		0,018	A2M,ACTR3,ARAP1,ARHGAP18,ARHGAP32,ARHGEF17,ARRB1,ASAP3,AURKA,BBS4,BMP4,CARMIL1,CCDC88A,CCN2,CD44,CD47,CDC14A,CDC25B,CDK6,CDKN1A,CEACAM1,CENPF,CFL1,CHEK2,CNP,COL18A1,CRACD,CRYAB,CXXC5,DAAM2,DBN1,DCX,DES,DIRAS3,DLC1,DLGAP5,EDNRA,EGFR,EML2,EN1,F11R,F2RL1,FABP3,FAM107A,FGF2,FHIT,FHL1,FHOD3,GFAP,GNAO1,GNG7,GPR65,GSN,HCK,HDAC6,ITGA3,ITGB5,JAG1,JUNB,KANK1,KANK2,KIF2C,KRT18,KRT75,LIMCH1,LMCD1,LPAR2,LRP1,…	139
Cancer,Hematological Disease,Immunological Disease,Organismal Injury and Abnormalities	Mature B cell malignant tumor	2,94E-05		-0,365	AASS,ABCC9,ABLIM1,ACVRL1,ADA,ADAMTSL1,ADSL,ALPL,ANXA6,ARHGEF28,ARID4A,ARIH1,ASAP2,ATF3,ATP5F1D,AURKA,BBS9,BCAT1,BCL6,BDNF,BICC1,BTG1,BTG2,CA2,CACNA1A,CACNA1G,CAMTA1,CARMIL1,CASP8,CBX2,CCDC86,CCNB1,CCNB2,CCND2,CCT3,CD44,CD47,CD68,CDC20,CDC23,CDC27,CDK6,CDKN2A,CDKN2B,CDKN2C,CEBPD,CELSR2,CEP41,CFLAR,CHEK2,CILK1,CISD3,CITED2,CLCC1,CMSS1,CNP,CNTFR,COL11A1,COL18A1,COL3A1,COL4A5,CORO2A,CPEB2,CRACD,CRYAB…	314
Inflammatory Response	Inflammatory response	2,97E-05		1,017	ACKR3,ADA,ADAM8,ADM,AGTR1,ALS2,ANGPTL4,ANO6,APOL3,ARAP3,ARHGEF7,ASH1L,ATF3,BCL6,BDKRB1,BDNF,C1QTNF3,C5AR2,CACNA1A,CALR,CAPG,CASP8,CCDC88A,CCN3,CD151,CD276,CD44,CD47,CD9,CDK19,CDKN1A,CEBPD,CLU,CMC2,COL18A1,CRTC3,CSPG4,CST3,CTSS,CUX1,CXCL16,CYLD,CYP26B1,DEFB103A/DEFB103B,DHX9,DNM1L,DOCK10,DUSP1,DYSF,ECM1,EDNRA,EGFR,EGR1,EIF2AK4,ELMO1,EPAS1,ESR1,F11R,F2RL1,FASN,FGF2,FGFR1,FGG,FLOT1,FLT1,FOS,FOXO3,FO…	234
Cancer,Organismal Injury and Abnormalities	Growth of solid tumor	3,01E-05		0,188	ABLIM1,ADM,AKT3,AURKA,BMP2,BMP6,C8orf44-SGK3/SGK3,CAMTA1,CCDC66,CCN1,CCN2,CD151,CD44,CD47,CDH3,CDK18,CDKN2A,CENPA,CISD1,CISD2,COL18A1,CRKL,CSPG4,CST3,CTSS,CYP27B1,DGCR8,DNM1L,DUS2,DUSP1,EGFR,EGR1,EMX2,ENTPD1,ESR1,F2RL1,FAM136A,FASN,FBLN5,FBXL20,FGF2,FGFR1,FHIT,FHL1,FHL2,FLT1,FOS,GADD45A,GNAS,GOT2,GPC1,GSPT1,HDAC6,HEATR3,HK1,HSD11B2,HSF1,HTATIP2,ICAM2,ID2,IDH2,IGF1R,IGF2,IL1R1,IL33,IL6ST,INHBA,INP…	150
Cellular Development,Connective Tissue Development and Function,Tissue Development	Differentiation of adipocytes	3,06E-05		0,793	A2M,ADM,ALDH6A1,AP1S2,ARID5B,ATF3,ATF5,BMAL1,BMP2,BMP4,BSCL2,CCDC3,CCDC85B,CCNA2,CDKN2A,CEBPD,CSRNP1,DUSP10,DYSF,EBF1,EGR2,EIF2AK3,FABP3,FBXO9,FGF2,FOS,FOSB,GATA6,GPS2,GRK5,HDAC1,HDAC6,HDAC9,HES1,HNRNPU,ID2,IGFBP2,ITGA6,JAG1,KLF4,LAMA4,LMCD1,LMO4,LRP6,LRRC8C,LXN,METRNL,mir-24,mir-27,MKX,MMP11,MSX2,NAPEPLD,NFIA,NOCT,NR2F1,NR3C1,NR4A1,NRG1,NRP1,NUDT7,PDGFRA,PEG10,PIAS1,PIM1,PLAUR,PPARG,PPARGC1A,PSM…	96
Cancer,Organismal Injury and Abnormalities,Renal and Urological Disease	Renal cancer	3,08E-05		0,095	ACADSB,ACAT1,ACOT7,ACOX2,ACP6,ACSL3,ACVR1B,ACVR2A,ADAM8,ADCY2,ADM,AEBP2,AFDN,AFF2,AJUBA,ANAPC4,ANLN,AOX1,ARAP3,ARHGEF7,ARID5B,ARIH1,ARMCX1,ARV1,ARX,ASAP3,ASNS,ASPM,ATF3,ATP5PB,AUP1,AURKA,AURKB,BAK1,BFAR,BHLHE40,BLTP1,BMP6,BSCL2,BTG2,BUB1B,C1S,C2,C2CD2L,CA2,CA9,CACNA1G,CCDC136,CCDC15,CCDC186,CCDC80,CCDC88A,CCDC91,CCN1,CCND2,CCT3,CD276,CD44,CD68,CD9,CDC42SE1,CDH6,CDKN1A,CDKN2A,CDKN2C,CELSR2,CENPF,C…	406
Cancer,Organismal Injury and Abnormalities	Malignant solid tumor	3,10E-05		-1,860	A2M,AAAS,AADAT,AAGAB,AASDHPPT,AASS,ABCA6,ABCA9,ABCB8,ABCC9,ABCF2,ABHD4,ABLIM1,ABLIM2,ABLIM3,ACACA,ACADL,ACADSB,ACAT1,ACBD3,ACBD4,ACBD5,ACKR3,ACO2,ACOT13,ACOT7,ACOT8,ACOX2,ACP6,ACSF2,ACSL3,ACTG2,ACTL6A,ACTR10,ACTR1A,ACTR3,ACVR1B,ACVR2A,ACVRL1,ADA,ADAM15,ADAM8,ADAMTS15,ADAMTS2,ADAMTS3,ADAMTS4,ADAMTS6,ADAMTSL1,ADAMTSL5,ADARB1,ADCY2,ADCY7,ADGRA3,ADGRG6,ADGRL1,ADGRL3,ADM,ADO,ADRA2C,ADSL,AEBP1,AEBP2,AF…	2583
Cancer,Endocrine System Disorders,Organismal Injury and Abnormalities	Endocrine carcinoma	3,17E-05			A2M,AAAS,AADAT,AAGAB,AASDHPPT,AASS,ABCA6,ABCA9,ABCB8,ABCC9,ABCF2,ABLIM1,ABLIM2,ACADL,ACADSB,ACAT1,ACBD3,ACBD5,ACO2,ACOT7,ACOX2,ACP6,ACSF2,ACSL3,ACTG2,ACTR10,ACTR1A,ACTR3,ACVR1B,ACVR2A,ACVRL1,ADA,ADAM15,ADAM8,ADAMTS15,ADAMTS2,ADAMTS3,ADAMTS4,ADAMTS6,ADAMTSL1,ADAMTSL5,ADARB1,ADCY2,ADCY7,ADGRA3,ADGRG6,ADGRL1,ADGRL3,ADO,ADRA2C,ADSL,AEBP1,AEBP2,AFAP1,AFDN,AFF1,AFF2,AFF3,AFG1L,AGA,AGAP2,AGL,AGMO,AGO3,A…	2122
Cancer,Organismal Injury and Abnormalities	Non-hematological solid tumor	3,18E-05		-1,678	A2M,AAAS,AADAT,AAGAB,AASDHPPT,AASS,ABCA6,ABCA9,ABCB8,ABCC9,ABCF2,ABHD4,ABLIM1,ABLIM2,ABLIM3,ACADL,ACADSB,ACAT1,ACBD3,ACBD4,ACBD5,ACKR3,ACO2,ACOT13,ACOT7,ACOT8,ACOX2,ACP6,ACSF2,ACSL3,ACTG2,ACTL6A,ACTR10,ACTR1A,ACTR3,ACVR1B,ACVR2A,ACVRL1,ADA,ADAM15,ADAM8,ADAMTS15,ADAMTS2,ADAMTS3,ADAMTS4,ADAMTS6,ADAMTSL1,ADAMTSL5,ADARB1,ADCY2,ADCY7,ADGRA3,ADGRG6,ADGRL1,ADGRL3,ADM,ADO,ADRA2C,ADSL,AEBP1,AEBP2,AFAP1,AF…	2580
Cancer,Organismal Injury and Abnormalities,Reproductive System Disease	Genital tract cancer	3,21E-05		-1,656	A2M,AAAS,AADAT,AASDHPPT,AASS,ABCA6,ABCA9,ABCC9,ABCF2,ABHD4,ABLIM1,ABLIM2,ABLIM3,ACADSB,ACOT13,ACOT7,ACOT8,ACOX2,ACP6,ACSF2,ACSL3,ACTG2,ACTR1A,ACTR3,ACVR1B,ACVR2A,ACVRL1,ADAM15,ADAM8,ADAMTS15,ADAMTS2,ADAMTS3,ADAMTS4,ADAMTS6,ADAMTSL1,ADCY2,ADCY7,ADGRA3,ADGRG6,ADGRL3,ADM,ADRA2C,ADSL,AEBP1,AFAP1,AFDN,AFF1,AFF2,AFF3,AFG1L,AGAP2,AGL,AGMO,AGO3,AGPAT4,AGPAT5,AGTR1,AHCYL1,AHI1,AIFM1,AK5,AKT3,ALCAM,ALDH16A…	1626
Cancer,Endocrine System Disorders,Organismal Injury and Abnormalities	Endocrine gland tumor	3,22E-05		0,499	A2M,AAAS,AADAT,AAGAB,AASDHPPT,AASS,ABCA6,ABCA9,ABCB8,ABCC9,ABCF2,ABLIM1,ABLIM2,ACADL,ACADSB,ACAT1,ACBD3,ACBD5,ACO2,ACOT7,ACOX2,ACP6,ACSF2,ACSL3,ACTG2,ACTR10,ACTR1A,ACTR3,ACVR1B,ACVR2A,ACVRL1,ADA,ADAM15,ADAM8,ADAMTS15,ADAMTS2,ADAMTS3,ADAMTS4,ADAMTS6,ADAMTSL1,ADAMTSL5,ADARB1,ADCY2,ADCY7,ADGRA3,ADGRG6,ADGRL1,ADGRL3,ADO,ADRA2C,ADSL,AEBP1,AEBP2,AFAP1,AFDN,AFF1,AFF2,AFF3,AFG1L,AGA,AGAP2,AGL,AGMO,AGO3,A…	2146
Cancer,Endocrine System Disorders,Organismal Injury and Abnormalities	Endocrine cancer	3,23E-05			A2M,AAAS,AADAT,AAGAB,AASDHPPT,AASS,ABCA6,ABCA9,ABCB8,ABCC9,ABCF2,ABLIM1,ABLIM2,ACADL,ACADSB,ACAT1,ACBD3,ACBD5,ACO2,ACOT7,ACOX2,ACP6,ACSF2,ACSL3,ACTG2,ACTR10,ACTR1A,ACTR3,ACVR1B,ACVR2A,ACVRL1,ADA,ADAM15,ADAM8,ADAMTS15,ADAMTS2,ADAMTS3,ADAMTS4,ADAMTS6,ADAMTSL1,ADAMTSL5,ADARB1,ADCY2,ADCY7,ADGRA3,ADGRG6,ADGRL1,ADGRL3,ADO,ADRA2C,ADSL,AEBP1,AEBP2,AFAP1,AFDN,AFF1,AFF2,AFF3,AFG1L,AGA,AGAP2,AGL,AGMO,AGO3,A…	2124
Cancer,Organismal Injury and Abnormalities	Genitourinary adenocarcinoma	3,28E-05		0,756	A2M,AAAS,AADAT,AASDHPPT,AASS,ABCA6,ABCA9,ABCC9,ABCF2,ABHD4,ABLIM1,ABLIM2,ABLIM3,ACADSB,ACAT1,ACOT13,ACOT7,ACOT8,ACOX2,ACP6,ACSF2,ACSL3,ACTG2,ACTR1A,ACVR1B,ACVR2A,ACVRL1,ADAM8,ADAMTS15,ADAMTS2,ADAMTS4,ADAMTS6,ADAMTSL1,ADCY2,ADCY7,ADGRA3,ADGRG6,ADGRL3,ADM,ADSL,AEBP1,AEBP2,AFDN,AFF1,AFF2,AFF3,AFG1L,AGAP2,AGL,AGMO,AGO3,AGPAT4,AGPAT5,AHCYL1,AHI1,AIFM1,AIFM2,AJUBA,AK5,AKT3,ALDH16A1,ALDH1A1,ALDH1A2,ALDH…	1616
Cancer,Endocrine System Disorders,Organismal Injury and Abnormalities	Thyroid cancer	3,35E-05			A2M,AAAS,AADAT,AAGAB,AASDHPPT,ABCA6,ABCA9,ABCB8,ABCC9,ABCF2,ABLIM1,ABLIM2,ACADL,ACADSB,ACAT1,ACBD3,ACBD5,ACO2,ACOT7,ACOX2,ACP6,ACSF2,ACSL3,ACTG2,ACTR10,ACTR1A,ACTR3,ACVR1B,ACVR2A,ACVRL1,ADA,ADAM15,ADAM8,ADAMTS15,ADAMTS2,ADAMTS3,ADAMTS4,ADAMTS6,ADAMTSL1,ADAMTSL5,ADARB1,ADCY2,ADCY7,ADGRA3,ADGRG6,ADGRL1,ADGRL3,ADO,ADRA2C,ADSL,AEBP1,AEBP2,AFAP1,AFDN,AFF1,AFF2,AFF3,AFG1L,AGA,AGAP2,AGL,AGMO,AGO3,AGPAT4…	2045
Embryonic Development,Organ Development,Organismal Development,Skeletal and Muscular System Development and Function,Tissue Development	Development of muscle tissue	3,47E-05		1,161	ADARB1,ALPK3,BMP4,CACNA2D2,CALR,CCN3,CCNA2,CDKN1A,CDKN2A,CERT1,COL11A1,DES,DYSF,FBLN1,FGF2,FHL1,FHL2,FHOD3,FLOT1,GAA,GATA4,GPC1,GSN,HDAC1,HNRNPU,HOPX,IGF1R,IGF2,ISL1,KLF10,KRT19,LAMA1,LAMB2,LMNB1,LY6E,MAP3K5,MAPK12,MARCKSL1,MET,MYH11,MYLK,NCKIPSD,NEB,NRAS,PDGFRA,PLAU,PPARGC1A,PROX1,RAC1,RAP1GDS1,RECK,RRAS,S100B,SERPINE1,SGCB,SHOX2,SIX4,SLC8A1,SMAD7,SPARCL1,STIM1,TGFBR2,TGFBR3,TMOD1,UCHL1,VCAM1,YB…	67
Cancer,Endocrine System Disorders,Organismal Injury and Abnormalities	Thyroid carcinoma	3,50E-05			A2M,AAAS,AADAT,AAGAB,AASDHPPT,ABCA6,ABCA9,ABCB8,ABCC9,ABCF2,ABLIM1,ABLIM2,ACADL,ACADSB,ACAT1,ACBD3,ACBD5,ACO2,ACOT7,ACOX2,ACP6,ACSF2,ACSL3,ACTG2,ACTR10,ACTR1A,ACTR3,ACVR1B,ACVR2A,ACVRL1,ADA,ADAM15,ADAM8,ADAMTS15,ADAMTS2,ADAMTS3,ADAMTS4,ADAMTS6,ADAMTSL1,ADAMTSL5,ADARB1,ADCY2,ADCY7,ADGRA3,ADGRG6,ADGRL1,ADGRL3,ADO,ADRA2C,ADSL,AEBP1,AEBP2,AFAP1,AFDN,AFF1,AFF2,AFF3,AFG1L,AGA,AGAP2,AGL,AGMO,AGO3,AGPAT4…	2043
Cell Death and Survival,Organismal Injury and Abnormalities	Apoptosis of hepatoma cell lines	3,56E-05		-0,148	ACVR1B,ALCAM,BAK1,BMP4,CASP8,CCNB1,CCNG1,CDKN1A,CDKN2A,CFLAR,CLU,DNM1L,EGFR,EIF2AK3,EIF4A1,FOS,FOSB,FOXO3,FOXO4,GOT1,GOT2,H2AZ1,HSPA9,HTATIP2,IGF1R,IGF2BP2,INHBA,ITGB3,KIF11,let-7,MAP2K3,MET,mir-221,MMP7,MT2A,MYLK,NFKBIA,NR4A1,PLK1,PMEPA1,PML,PPARG,PPARGC1A,PPP1R15A,PRKN,PTGS2,RAC1,S1PR3,SERPINF1,SLU7,SMAD2,SMAD3,SMAD7,SOD3,TP53,ULK1,VASH2,ZFYVE16	58
Cell Death and Survival	Cell death of brain	3,62E-05		-0,752	A2M,AGAP2,AIFM1,AKT3,APAF1,ATF3,BAK1,BDNF,BMP2,CACNA2D2,CAMK2A,CASP8,CCNB1,CDC25B,CDC25C,CDK6,CDKN1A,CDKN2A,CERS1,CFLAR,CLU,CTSD,CYCS,DNM1L,DUSP1,E2F4,EGR1,FGF2,FOS,FOXO3,FRAT1,FUS,GAL,GAS6,GCLC,GNAO1,GRIA2,HDAC1,HDAC9,HSF1,HSPD1,HYOU1,IGF1R,IL1R1,ITPR1,ITPRIP,ITSN1,JUNB,KCNK3,LY6H,MAP2K3,MAP3K5,MMP7,NFIL3,NFKBIA,NRP1,NRTN,PAK1,PAK3,PARK7,PAWR,PPARGC1A,PRKCG,PRKN,PRNP,PTGES,PTGS2,PTPN5,RAPGEF3,RP…	90
Cell Death and Survival,Organismal Injury and Abnormalities	Cell death of leukemia cell lines	3,67E-05		1,003	AIFM1,APAF1,BAK1,BTG1,CALR,CASP8,CD44,CD47,CD55,CD82,CDK6,CDKN1A,CDKN2A,CEACAM1,CEBPD,CERS1,CFLAR,CHKA,CISD3,CTSD,CYCS,CYLD,DAXX,DNM1L,DUSP1,EIF2AK3,EMILIN2,EZR,FAT1,FGFR1,FKBP5,FOXO3,FOXP1,GADD45G,GPR68,GSN,GSTA2,H19,HCK,HDAC1,HDAC6,HES1,HSD11B2,HSF1,HSPA1A/HSPA1B,IL15RA,IMMT,INHBA,INPP5D,IRF9,ITPR1,KIT,KLF4,KMT5A,LDOC1,let-7,LGALS1,LGALS8,LGALS9,LYN,MAP1LC3B,MAPK8IP1,MET,mir-221,mir-23,MLKL,MSR…	112
Cancer,Organismal Injury and Abnormalities	Hematological or lymphatic system tumor	3,72E-05		-1,147	AASS,ABCA6,ABCB8,ABCC9,ABLIM1,ACADSB,ACBD3,ACOT8,ACOX2,ACP6,ACSL3,ACTR10,ACVRL1,ADA,ADAM15,ADAMTS3,ADAMTS6,ADAMTSL1,ADCY2,ADCY7,ADGRG6,ADRA2C,ADSL,AFDN,AFF1,AFF3,AFG1L,AGA,AGAP2,AGL,AGTR1,AHI1,AIFM1,AIG1,AKT3,ALDH1A1,ALDH1A2,ALDH4A1,ALDH6A1,ALDH8A1,ALPL,ANAPC4,ANGPTL4,ANKH,ANKRD17,ANLN,ANXA3,ANXA6,AP1G2,APAF1,APEH,APEX1,APH1A,APLP1,APOL3,APOOL,ARHGAP18,ARHGEF28,ARHGEF7,ARHGEF9,ARID4A,ARID4B,ARID5…	953
Cell Cycle	Interphase	3,74E-05		-0,454	AASDHPPT,ACTL6A,ACVR1B,ACVRL1,ARHGAP11A,ARRB1,ATF3,ATF5,AURKA,BABAM1,BAK1,BCAT1,BHLHE40,BMP2,BMP4,BORA,BTG1,BTG2,BUB1B,CAMK2A,CBX2,CCDC88A,CCN1,CCNA2,CCNB1,CCND2,CCNG1,CD44,CDC20,CDC25B,CDC25C,CDK14,CDK6,CDKN1A,CDKN2A,CDKN2B,CDKN2C,CEBPD,CHEK2,CHKA,CIT,CKS2,CNDP2,CRKL,CUX1,CYLD,CYP1B1,CYP26B1,DAXX,DBF4,DCX,DOT1L,DUSP1,E2F4,E2F8,EGFR,EGR1,EIF2AK3,EMP3,ESR1,FASN,FGF2,FGFR1,FHIT,FLT1,FOS,FOXO3,FOXO4…	209
Organismal Injury and Abnormalities,Psychological Disorders	Severe psychological disorder	3,79E-05			ABLIM1,ABLIM3,ACOT7,ADAMTS3,ADCY2,ADCY7,ADRA2C,AGTR1,AK2,ANXA6,ARL16,ARSA,ASAH2,ATP5PF,B9D1,BCAT1,BCL6,BDNF,BTG1,BTG2,CA2,CA3,CA9,CACNA1A,CACNA1G,CACNA1H,CACNA2D2,CAMK2A,CAPN6,CCND2,CD47,CDC25B,CIT,CLU,CMTM8,CNNM2,CNP,COL3A1,COX5A,CROT,CRYAB,CRYM,DAAM2,DPYD,DUSP1,EBF1,EDEM2,EGFR,EIF6,ENSA,ESR1,EWSR1,FGFR1,FHIT,FKBP5,FOXO3,FRMD4B,FXYD1,GABRB1,GABRB2,GAD2,GAS6,GATM,GFAP,GLDC,GLRB,GLT1D1,GNAI1,GNAS,…	204
Cellular Development	Differentiation of tumor cell lines	3,81E-05		0,259	AJUBA,ALPK3,ARHGAP32,ARHGDIA,AUP1,BCL6,BDNF,BHLHE40,BMP2,BMP4,BTG2,CALR,CCN1,CCN2,CCN3,CDK6,CDKN1A,CEBPD,CHKA,CMTM8,COL18A1,DNAJB11,DRAM2,DUSP1,E2F4,EGFR,EGR1,EID1,ERCC6,ESR1,ETV4,FEZ1,FGF2,FGF5,FGFR1,FLI1,FOS,FOXO3,FOXP1,FRS2,FZD9,GADD45G,GATA4,GCNT1,GNAO1,GREM1,HAVCR1,HES1,HNRNPA2B1,HOXD8,IGF1R,IGF2,IL6ST,INHBA,INPP5D,JAG1,JAK1,KAT2B,KCTD11,KIT,KLF4,KMT2A,KMT5A,let-7,LGALS1,LIFR,LYN,MAPK12,mir-…	113
Cancer,Organismal Injury and Abnormalities,Reproductive System Disease	Female genital carcinoma	3,88E-05			AAAS,AASDHPPT,AASS,ABCA6,ABCA9,ABCC9,ABCF2,ABHD4,ABLIM1,ABLIM2,ABLIM3,ACADSB,ACOX2,ACSL3,ACTG2,ACTR1A,ACVR1B,ACVR2A,ACVRL1,ADAM8,ADAMTS2,ADAMTSL1,ADCY2,ADGRA3,ADGRL3,ADM,ADSL,AEBP1,AFDN,AFF1,AFF2,AFF3,AGAP2,AGL,AGMO,AGO3,AGPAT4,AHCYL1,AHI1,AIFM1,AK5,AKT3,ALDH16A1,ALDH1A1,ALDH1A2,ALDH3A2,ALDH4A1,ALDH8A1,ALG13,ALG14,ALPK3,ALS2,ALS2CL,ALX1,AMN1,AMY2B,ANAPC4,ANGPTL4,ANKH,ANKRD12,ANKRD17,ANKS6,ANLN,AN…	1217
Nervous System Development and Function,Tissue Morphology	Morphology of nervous tissue	3,95E-05			A2M,AADAT,ACVRL1,ADAMTS4,ADGRG6,AFDN,AGA,AGAP2,AHI1,AKT3,ALS2,APAF1,APEX1,ARHGEF7,ARHGEF9,ARSA,ARX,BAIAP2,BCAS1,BDNF,BMP2,BMP4,BMPR1B,BTBD9,CACNA1A,CACNA2D2,CAMK2A,CASP8,CBS/LOC102724560,CCDC88A,CCND2,CD47,CD9,CDC14A,CDH2,CDH3,CDKL5,CDKN2A,CFL1,CLCN2,CLN3,CNP,CNTFR,COQ8A,CPEB2,CPEB3,CPEB4,CST3,CTSD,CTSF,DBN1,DCX,DIO3,DOCK10,DOCK7,DTNA,DUSP1,ECE1,EGFR,EGR1,EI24,EIF2AK3,ELOVL4,EMX2,EPB41L3,EPHB3,ER…	226
Cancer,Organismal Injury and Abnormalities	Malignant neoplasm of aerodigestive tract	3,98E-05		0,436	AAAS,ABCA6,ABCC9,ABHD4,ABLIM3,ACSF2,ACSL3,ACVR1B,ADAMTS2,ADAMTS6,ADAMTSL1,ADARB1,ADGRA3,ADGRL1,ADRA2C,ADSL,AFDN,AFF2,AFG1L,AGAP2,AGTR1,AHI1,AIFM1,AIFM2,AKT3,AMN1,ANKRD12,ANKRD17,ANKS6,AOX1,ARHGAP18,ARHGAP31,ARHGEF9,ARID4B,ARID5B,ARX,ASAP2,ASCC1,ASL,ASNS,ASPN,ATF5,ATIC,ATP10D,ATP5F1B,ATP5PF,AURKA,BCL6,BCS1L,BDKRB1,BDNF,BICC1,BICD1,BMP2,BMP4,BMPR1B,BMS1,BRI3BP,BRINP3,BTBD9,BUB1B,C1RL,CA9,CACNA1A,CA…	589
Cancer,Organismal Injury and Abnormalities	Solid tumor	4,01E-05		-0,599	A2M,AAAS,AADAT,AAGAB,AASDHPPT,AASS,ABCA6,ABCA9,ABCB8,ABCC9,ABCF2,ABHD4,ABLIM1,ABLIM2,ABLIM3,ACACA,ACADL,ACADSB,ACAT1,ACBD3,ACBD4,ACBD5,ACKR3,ACO2,ACOT13,ACOT7,ACOT8,ACOX2,ACP6,ACSF2,ACSL3,ACTG2,ACTL6A,ACTR10,ACTR1A,ACTR3,ACVR1B,ACVR2A,ACVRL1,ADA,ADAM15,ADAM8,ADAMTS15,ADAMTS2,ADAMTS3,ADAMTS4,ADAMTS6,ADAMTSL1,ADAMTSL5,ADARB1,ADCY2,ADCY7,ADGRA3,ADGRG6,ADGRL1,ADGRL3,ADM,ADO,ADRA2C,ADSL,AEBP1,AEBP2,AF…	2589
Cardiovascular System Development and Function	Neovascularization	4,03E-05		0,523	ADAM15,CBS/LOC102724560,CCN1,CCN2,CD44,CD47,CD82,CFB,CISD2,COL18A1,ECSCR,EFNB2,EPAS1,F2RL1,FGF2,FGFR1,FLT1,FOS,H2AX,HTRA1,IGF1R,IGF2,INHBA,ITGB3,KIT,LGALS1,MDK,mir-221,MMP7,NDP,NOSTRIN,NR3C1,NRP1,PDGFA,PLA2G4A,PLAU,PLAUR,PLD1,PPARG,PRKCG,PTGS2,PTK2B,PTK7,RAC1,S100A4,S1PR3,SDC4,SERPINF1,SFRP1,SOCS3,STX6,TGFBR2,TLR3,TP53,VCAM1,VEGFC	56
Cancer,Gastrointestinal Disease,Hepatic System Disease,Organismal Injury and Abnormalities	Hepatocellular carcinoma	4,03E-05	Decreased	-2,100	AADAT,ABCC9,ACOX2,ACSL3,ACVRL1,ADA,ADAMTS3,ADCY2,ADGRL3,AFG1L,AGAP2,AK2,ALDH4A1,ALDH6A1,ALDH8A1,ALG8,ALPL,ANLN,ANXA3,AOX1,APAF1,ARAP3,ARHGEF17,ARNT2,ASF1B,ASH1L,ASPM,ATAD2,AURKA,BDNF,BMAL1,BMP4,BMS1,BRINP3,BUB1B,BUD23,C1QTNF3,CA2,CA3,CA9,CACNA1G,CAMK2A,CASP8,CBX2,CCDC136,CCDC80,CCDC88A,CCN1,CCN2,CCN5,CCNA2,CCNB1,CCNG1,CD276,CD44,CD82,CDA,CDC25B,CDC25C,CDC27,CDCA8,CDH2,CDK14,CDKN1A,CDKN2A,CDR2L,CE…	390
Cell Cycle	Interphase of tumor cell lines	4,05E-05		-0,410	AASDHPPT,ARHGAP11A,ARRB1,ATF5,BHLHE40,BMP2,BORA,BTG2,CCDC88A,CCN1,CCNA2,CCNB1,CCND2,CCNG1,CDC25B,CDC25C,CDK6,CDKN1A,CDKN2A,CDKN2B,CEBPD,CHEK2,CHKA,CNDP2,CYP1B1,DAXX,DCX,DOT1L,DUSP1,E2F8,EGFR,EGR1,EMP3,ESR1,FASN,FGF2,FGFR1,FHIT,FOXO3,GADD45A,GATA6,GEN1,GNL3L,GPS2,GSPT1,H2AZ1,HAS2,HES1,HOXD8,IDH2,IDH3B,IGF1R,IGF2,IGFBP7,ITGA6,ITGAV,KAT2A,KAT5,KIF11,KIT,KLF10,KLF12,KLF4,KMT5A,LAS1L,LATS2,LGALS1,LMNB…	133
Developmental Disorder,Organismal Injury and Abnormalities,Renal and Urological Disease	Congenital anomalies of kidney and urinary tract	4,15E-05		0,169	A2M,ACADSB,ADAMTS2,ADGRL3,ADRA2C,AEBP1,AGTR1,AHI1,ALDH1A2,ALG8,ARHGDIA,ARX,B9D1,B9D2,BAK1,BICC1,C1S,CCDC172,CCN2,CCNA2,CCNB1,CCND2,CDKN1A,CEP120,CEP41,CLU,COL3A1,COL4A1,CPE,CRIM1,CUX1,DNAJB11,DYNC2H1,EFEMP2,EGFR,EMX2,EPAS1,EPHB3,ESR1,ETV4,EYA1,F2RL1,FAT1,FBLN1,FEZ1,FGF2,FHL1,GEM,GLCE,GLIS2,GSN,H19,HAVCR1,HOXD11,HPSE2,IGF2,ITGA3,ITGA6,JAG1,KCNMB1,KREMEN1,KRT19,LIFR,LRP4,LRP6,LRRC34,NFIA,OCRL,ONECU…	99
Inflammatory Response,Organismal Injury and Abnormalities	Inflammation of absolute anatomical region	4,20E-05		-0,507	ACKR3,ACO2,ACVR2A,ADA,ADAMTS6,ADM,ADRA2C,AGTR1,ALCAM,ALPL,AMY2B,ANXA3,ARAP3,ARHGDIA,ARHGDIB,ARRB1,ARSA,ASNS,ATF3,ATP11C,BAK1,BANK1,BCAS1,BCL6,BDKRB1,BDNF,BHLHE40,BUD23,C5AR2,CA2,CA3,CA9,CALR,CAPG,CASP8,CBS/LOC102724560,CCDC88A,CCN1,CD151,CD276,CD320,CD44,CD47,CD55,CD68,CDKN1A,CDKN2A,CEACAM1,CEMIP,CEP41,CES2,CFB,CIDEC,CLCN5,CLU,COL3A1,COL4A1,COL4A5,COTL1,CRYBB1,CSK,CST3,CTSD,CTSS,CXCL16,CYLD,DOCK1…	345
Embryonic Development,Organismal Development,Tissue Development	Growth of embryonic tissue	4,25E-05		1,080	ARTN,ARX,ASPM,BDNF,BMP2,BMP4,BMP6,BTG2,CD44,CDK6,CDKN1A,CDKN2A,CDKN2C,CITED1,CLU,COL18A1,CST3,DNM1L,EMX2,EPAS1,F2RL1,FBLN5,FGF2,FGFR1,FOXO3,FRS2,FZD9,GAB2,GNAS,GREM1,HDAC1,HDAC7,HES1,ID2,IGF2,INHBA,ISL1,ITGA1,ITGA6,JAG1,KAT2A,KCTD11,KIT,KLF4,LAMA1,let-7,LGALS1,LIMS2,LMNB1,LRP6,MDK,MSI2,MSX1,MSX2,MYOC,NCOA1,NDE1,NDN,NRG1,ORAI1,PAX6,PDGFA,PITX1,PPARG,PRNP,PROX1,PRRX1,PTGS2,PTN,REV3L,RRAS,S100A4,S1P…	93
Endocrine System Disorders,Gastrointestinal Disease,Metabolic Disease,Organismal Injury and Abnormalities	Diabetic complication	4,35E-05			ACACA,ADRA2C,AGMO,AGTR1,AMY2B,ASB11,ATP2B4,BDH1,BDNF,BMP2,BMP4,C1QTNF3,CA2,CA3,CA9,CACNA1A,CACNA2D2,CCN1,CD55,CDH2,CDK6,CDKN1A,CDKN2A,CFB,CHN2,CLEC3B,CLMP,CLU,COL11A1,COL15A1,COL18A1,COL3A1,COL4A1,COL4A2,COL4A5,COL4A6,COL8A1,CRIM1,CRY1,CTSD,DLC1,DTNA,EDNRA,EGFR,EGR1,ELMO1,EPHB3,EYA1,FAM219A,FASN,FBLN5,FKBP5,FLI1,FOS,FOXO3,GAS6,GEM,GLDC,GLIPR2,GPAT3,GREM1,GRIN2D,GSS,GSTO1,H3C15,HAVCR1,HDAC9,HEBP1,…	141
Cancer,Organismal Injury and Abnormalities,Reproductive System Disease	Prostatic intraepithelial tumor	4,36E-05		-0,947	AGTR1,ANO6,ARHGDIB,AURKA,AURKB,BHLHE40,C1R,CDH3,CDKN2A,CFB,CLU,CUX1,EAF2,ESR1,FGFR1,FHL2,GPC1,GPX3,HOXD11,ITGA6,LY6E,MET,MMP7,MXRA5,PEAK1,PIM1,PPARG,PRC1,PSAT1,PTGDS,RCAN2,SERPING1,SIM2,SLC16A5,SMS,SOCS3,SPRY1,TP53	38
Cancer,Organismal Injury and Abnormalities,Reproductive System Disease	Breast adenocarcinoma	4,40E-05		0,861	ABCC9,ACOT13,ACVR1B,ACVR2A,ACVRL1,ADAMTS15,ADCY2,ADGRG6,AIFM2,AJUBA,AKT3,ALPK3,ANGPTL4,APAF1,ARHGAP32,ARID5B,ARRB1,ASH1L,ATP13A1,B9D1,BABAM1,BAIAP2,BANK1,BBS9,BCL6,BMP4,BMP6,BMS1,BUB1B,CACNA1H,CALM1 (includes others),CASP8,CCN1,CCND2,CCNG1,CD276,CD44,CD68,CDC14A,CDC23,CDC25B,CDC27,CDC42BPA,CDH2,CDH3,CDK18,CDK20,CDK6,CDKL1,CDKN1A,CDKN2A,CDKN2C,CES2,CFLAR,CHEK2,CHTF8,CIAO2B,CIR1,CIT,COL15A1,COL4A1,…	303
Cancer,Organismal Injury and Abnormalities	Cancer of secretory structure	4,41E-05		-0,820	A2M,AAAS,AADAT,AAGAB,AASDHPPT,ABCA6,ABCA9,ABCB8,ABCC9,ABCF2,ABLIM1,ABLIM2,ACADL,ACADSB,ACAT1,ACBD3,ACBD5,ACKR3,ACO2,ACOT13,ACOT7,ACOT8,ACOX2,ACP6,ACSF2,ACSL3,ACTG2,ACTR10,ACTR1A,ACTR3,ACVR1B,ACVR2A,ACVRL1,ADA,ADAM15,ADAM8,ADAMTS15,ADAMTS2,ADAMTS3,ADAMTS4,ADAMTS6,ADAMTSL1,ADAMTSL5,ADARB1,ADCY2,ADCY7,ADGRA3,ADGRG6,ADGRL1,ADGRL3,ADO,ADRA2C,ADSL,AEBP1,AEBP2,AFAP1,AFDN,AFF1,AFF2,AFF3,AFG1L,AGA,AGAP2,A…	2219
Cardiovascular System Development and Function,Cell Morphology,Cellular Development,Organismal Development,Tissue Development	Tubulation of vascular endothelial cells	4,42E-05		0,984	ADAM15,ALCAM,CCN1,CD44,CD9,DEPDC1,ECSCR,EFNB2,F11R,FGF2,FGF5,FLT1,FOXO3,GAS6,IL33,KCNMA1,mir-27,MTDH,NCKIPSD,NR4A1,NRP1,PDCL3,PLAU,PML,PPARG,PROX1,PTN,RCAN2,ROBO1,SERPINF1,STIM1,TAGLN2,TEAD4,TRPC4,USP18,VASH2,VEGFC	37
Organismal Injury and Abnormalities,Reproductive System Disease	Abortion	4,47E-05			ADM,AJUBA,ALG13,ARG2,ARHGEF17,C1R,C1S,CACNB3,CCDC80,CD44,CDR2L,COL3A1,COL4A1,COL4A2,CRYM,CSPG4,DDAH2,DYSF,EGR2,ENO2,ESR1,FKBP5,FLT1,FOXP2,GPC1,GSTM3,HAS2,HOXA1,HSD11B2,HSPA1A/HSPA1B,IL2RA,LAMA4,LDOC1,LEF1,LGALS1,LMCD1,MAP3K5,MAP3K8,NECTIN1,NID1,NR2F2,NR3C1,PCOLCE,PROX1,PSAT1,PTGDS,PTGER4,PTGS1,PTGS2,PTK7,RNF217,SEMA5A,SGK1,SLC16A2,SPARCL1,STRA6,TCEAL9,TFPI,TSPAN15,TTC39B,TUB,TUBA1C,TUBB,USP53,WIP…	66
Cell Cycle	Mitosis	4,51E-05		-0,709	AAAS,ACTL6A,ADM,AJUBA,ANLN,APAF1,ARRB1,ASAH2,AURKA,AURKB,BMP2,BMP4,BMP6,BMPR1B,BORA,BRINP3,BUB1B,CCN1,CCNA2,CCNB1,CCNB2,CDC14A,CDC20,CDC23,CDC25B,CDC25C,CDCA8,CDK19,CDKN1A,CDKN2A,CEACAM1,CENPA,CENPF,CENPW,CHEK2,CHFR,CHMP2A,CHMP4C,CHN2,CIT,CSK,CUX1,CYLD,CYP26B1,DBF4,DHX9,DLGAP5,DOT1L,EDNRA,EGFR,EGR1,EIF6,EPS8,ESPL1,EWSR1,FGF2,FGFR1,FLT1,FOS,FOXO3,GADD45A,GADD45B,GADD45G,GAS6,GEM,GOLGA2,GORASP1,HNR…	159
Organismal Injury and Abnormalities,Renal and Urological Disease	Early stage kidney disease	4,54E-05			AGTR1,ATP2B4,CA2,CA3,CA9,CCN1,CDK6,COL4A1,CRIM1,DLC1,DTNA,EGR1,FBLN5,FKBP5,FLI1,FOS,GEM,HDAC9,IGFBP7,ITGA1,ITGB3,KCNMA1,LDB2,MAP3K5,MT2A,MTHFD1L,NDRG2,NEDD4L,NR4A1,PDE10A,POR,PPA1,PRMT1,SLC8A1,STK39,TCF4,TOP2A,TUBA1C,TUBA4A,UTRN,VEGFC,ZBTB16	42
Cellular Development,Cellular Growth and Proliferation	Proliferation of stem cells	4,55E-05		1,360	ACTL6A,AGO3,BABAM1,BDNF,BMP2,BMP4,BYSL,CALR,CCN1,CCND2,CD44,CDK6,CDKN1A,CDKN2A,CDKN2C,CEBPD,CITED1,DGCR8,DNM1L,EGFR,EMX2,EPAS1,ESPL1,FBLN1,FERMT1,FGF2,FGFR1,FOXP1,GAB2,GNAS,HDAC1,HDAC7,HES1,HNRNPU,HOXA1,HOXB4,HSF1,IGF2,ITGA1,JAG1,JUNB,KAT2A,KIT,KLF4,KMT2A,L3MBTL2,let-7,LGALS1,LRP6,LYN,mir-145,mir-221,MSI2,MYB,MYOC,NCAM1,NDN,NFIB,NRAS,ORAI1,PHF20L1,PIK3AP1,PIM1,PPARG,PRRX1,PTGS2,PUM2,RHBDF2,RICTOR…	88
Organismal Injury and Abnormalities	Fibrosis of tissue	4,60E-05		-0,736	AFF3,AGTR1,ANXA3,ARHGAP18,ARHGEF7,ARID4A,AURKA,BMP2,BMP6,CALR,CD9,CDKN2A,CEBPD,DYSF,EGFR,EGR1,EIF2AK3,ENPP2,FHL2,GLIS2,GNAS,GREM1,HSPB6,IDH2,IFI27,IFIH1,ITGB3,JAK1,KIT,LOC102724594/U2AF1,MAF,MAFF,MAP3K5,NFE2,NFKBIA,NR3C1,NRAS,PIM1,PTGS2,SERPINE1,SMAD2,SMAD7,STK4,TCF4,TGFBR2,TIMP3,TP53,TP53INP1,UTRN	49
Cancer,Organismal Injury and Abnormalities	Neck neoplasm	4,63E-05		1,154	A2M,AAAS,AADAT,AAGAB,AASDHPPT,ABCA6,ABCA9,ABCB8,ABCC9,ABCF2,ABLIM1,ABLIM2,ABLIM3,ACADL,ACADSB,ACAT1,ACBD3,ACBD5,ACO2,ACOT7,ACOX2,ACP6,ACSF2,ACSL3,ACTG2,ACTR10,ACTR1A,ACTR3,ACVR1B,ACVR2A,ACVRL1,ADA,ADAM15,ADAM8,ADAMTS15,ADAMTS2,ADAMTS3,ADAMTS4,ADAMTS6,ADAMTSL1,ADAMTSL5,ADARB1,ADCY2,ADCY7,ADGRA3,ADGRG6,ADGRL1,ADGRL3,ADO,ADRA2C,ADSL,AEBP1,AEBP2,AFAP1,AFDN,AFF1,AFF2,AFF3,AFG1L,AGA,AGAP2,AGL,AGMO,AGO3…	2064
Hereditary Disorder,Neurological Disease,Organismal Injury and Abnormalities	Autosomal recessive neurological disorder	4,64E-05			AAAS,AARS1,ACBD5,ACKR3,ACO2,ADARB1,ADGRG6,AHI1,AKT3,ALG14,ALS2,AP4S1,ARNT2,ARSA,ARV1,ASCC1,ASNS,B3GALNT2,B9D1,B9D2,BBS4,BBS9,BCS1L,BDNF,BLTP1,BSCL2,CACNA1G,CACNA2D2,CALR,CAMK2A,CCDC172,CCDC174,CCDC28B,CCDC88A,CCNA2,CCT5,CDC14A,CEP120,CEP41,CEP78,CERS1,CHKB,CILK1,CISD2,CLCC1,CLCN2,CLN3,CLU,CNP,COL11A1,COL15A1,COL18A1,COL3A1,COL4A1,COL8A1,COQ8A,CRACD,CRLF1,CTSD,CTSF,CYP27A1,DCPS,DCX,DDHD1,DNAJC3,DN…	230
Cell Cycle	Senescence of cells	4,70E-05	Increased	2,853	AIFM1,AIMP2,ARHGAP18,BAK1,BCL6,BHLHE40,BMP4,BTG2,BUB1B,CALR,CBX2,CCN1,CCNA2,CDC20,CDC25B,CDKN1A,CDKN2A,CDKN2AIP,CDKN2B,CENPA,CHEK2,CHRDL1,COL4A2,DDB2,DMPK,DNM1L,DOT1L,DUSP1,DUSP6,E2F4,EGFR,EGR1,ERCC4,ERCC6L,ESR1,EXO1,FASN,FGF2,FLT1,FOXO3,GABARAPL2,GADD45A,GATA4,H2AZ1,HLX,HM13,HNRNPD,HSPA1A/HSPA1B,ID2,IDH2,IER2,IGF1R,IGFBP7,IL6ST,ITGB3,JUNB,KAT5,KIF20A,KLF4,KMT5B,LARP7,LATS2,let-7,LMNB1,MAP1LC3B,M…	114
Organismal Injury and Abnormalities	Hepatorenal fibrocystic disease	4,71E-05		-1,067	A2M,ACADSB,ADAMTS2,ADGRL3,AEBP1,AGTR1,AHI1,AKT3,ALG8,ANKS6,B9D1,B9D2,BAK1,BICC1,C1S,CCDC172,CCN2,CCNA2,CCNB1,CCND2,CDKN1A,CEP120,CEP41,CLU,COL3A1,CPE,CUX1,DNAJB11,DYNC2H1,EFEMP2,EGFR,EPAS1,F2RL1,FBLN1,FEZ1,FGF2,FHL1,GEM,GLIS2,GSN,HAVCR1,IGF2,IQCB1,KCNMB1,KREMEN1,KRT19,LRP6,LRRC34,ONECUT2,PAX8,PCSK7,PDE7B,PFKFB2,PIAS1,PLA1A,PLN,PML,PRSS23,PTP4A3,RAPGEF3,RGS4,RMND1,RPGRIP1L,SDCCAG8,SFRP4,SGK1,SLC1A…	76
Embryonic Development,Organ Development,Organismal Development,Skeletal and Muscular System Development and Function,Tissue Development	Development of striated muscle	4,81E-05		1,486	ALDH1A2,ALPK3,BDNF,BMP2,BMP4,CAPN6,CASP8,CCN3,CCNA2,CDKN1A,CENPF,CFLAR,COL11A1,DES,DYSF,F2RL1,FGF2,FHL2,FHOD3,FLNB,FLOT1,FRS2,GATA4,GATA6,GPC1,HDAC7,HDAC9,HLX,HNRNPU,HOPX,IGF1R,IGF2,ISL1,KLF10,LAMA1,LEF1,LY6E,MAP3K5,MEOX2,MET,MYH11,MYL6B,NR2F2,NRAS,PDGFA,PDGFRA,PLAU,PPARGC1A,PPARGC1B,PRMT1,PROX1,RBP4,RECK,RGS4,RRAS,S100B,SGCB,SIX1,SIX4,SLC8A1,SMAD3,SMAD7,STIM1,STRA6,TCF21,TGFBR3,TIE1,TMOD1,TRPC5,…	73
Cell Death and Survival,Organismal Injury and Abnormalities,Skeletal and Muscular Disorders	Cell death of muscle cells	4,82E-05		-0,562	ABCB8,ABCC9,ADM,AGTR1,ALDH1A1,ALDH1A2,ALS2,APAF1,ATP2B4,BACH1,BCL6,BMP2,BMP4,C1QTNF1,CALR,CASP8,CCN1,CDKN1A,CRYAB,CSK,CTH,CTSS,CYCS,DAXX,DGCR8,DMPK,DNM1L,DSG2,DUSP6,DYSF,ECSCR,EIF2AK4,FASN,FGF2,FHL1,FOXO3,GATA4,GATA6,GNAS,GNPTG,GSN,HEY2,HK1,HOXB4,HSPB6,HSPB8,HSPD1,ID2,IGF1R,IGF2,IL33,IL6ST,INHBA,IRF2,ITGB3,IVNS1ABP,KIT,let-7,MANF,MAP2K3,MAP3K5,MDK,mir-22,mir-24,MT1A,MTM1,MYH11,NDN,NDUFA13,NFKBIA,…	107
Organismal Development	Size of head	4,91E-05			AASS,AHI1,AIFM1,AKT3,ALDH1A2,APAF1,ARX,BAK1,BDNF,BMP4,BMPR1B,BTG2,CDKN2C,CPEB4,CRKL,EBF1,EFNB2,EGFR,EGR1,EMX2,EN1,ENTPD1,EYA1,FGF2,FOXL2,FOXO3,FSCN1,GFAP,GHR,GOLGA2,GPC6,GPM6B,H19,IDS,IDUA,IGF1R,IGF2,IGF2R,ITPR1,KLF4,LAMA4,LMNB1,MAF,MAPK8IP3,MARCKSL1,MCOLN1,MET,MYB,MYCBP2,NCAM1,NDE1,NFIB,PAX6,PPARG,PPARGC1A,PPT1,ROBO1,ROR2,RPGRIP1L,SIX1,SMPD1,TCF7L1,THAP1,TLE1,TLR3,TNFRSF1B,TP53,TRAF3IP2,WDR11,WD…	73
Cellular Development,Cellular Growth and Proliferation,Organ Development,Skeletal and Muscular System Development and Function,Tissue Development	Proliferation of smooth muscle cells	4,96E-05		-0,289	ADM,AK4,BMP2,BMP4,CACNA1G,CAMK2A,CCDC88A,CCN3,CCN5,CDK6,CDKN1A,CDKN2A,CEBPD,CLCN5,CLU,CXCL16,CYP1B1,DGCR8,EDNRA,EFNB2,EGFR,EGR1,ESR1,FAT1,FBLN5,FGF2,FHL1,FOS,FOXP1,GNAI1,GNAS,HAS2,HDAC1,HDAC7,HOXA4,HSPD1,ID2,IGF1R,IGFBP2,IL6ST,INHBA,ITGA2,ITGB3,KALRN,KLF11,KLF4,let-7,LMCD1,LPAR2,LRP1,LRP6,mir-145,mir-221,MMP8,NAA35,NCOA1,NOTCH3,NPR3,NR4A1,OGN,PAK1,PDE3A,PHB1,PLA2G4A,PLAU,PLAUR,PPARG,PPARGC1A,PPAR…	88
Cell Cycle	Polyploidization of cells	5,07E-05		0,444	AURKA,AURKB,BUB1B,CCNG1,CDKN1A,E2F8,ESPL1,GPC1,IGF1R,IL33,PIM1,PLK1,PSMG2,SMARCB1,STMN1,TOP2A,TP53,TPX2	18
Cellular Development,Nervous System Development and Function,Tissue Development	Differentiation of neurons	5,15E-05		0,516	ACTR3,ADRA2C,ALDH1A2,APAF1,ARHGAP32,ARX,ASPM,ATF5,BCL6,BDNF,BMP2,BMP4,BMP6,BRINP3,BTG2,CALR,CDKN2C,CHKA,CHRDL1,CIT,CNTFR,CYP26B1,DNAJB11,DOK5,DYNC2H1,EBF1,EDNRA,EGFR,EIF2AK4,EMX2,EN1,ERCC6,ETV4,EYA1,FEZ1,FGF2,FGF5,FGFR1,FOXO3,GAB2,GLIS2,GPRC5B,GSDME,GSN,HDAC1,HES1,HEYL,HOXA1,HOXC8,HPRT1,HSPA1A/HSPA1B,ID2,IER2,IGF2,INHBA,ISL1,ITM2C,JAG1,KCNMA1,KCTD11,KDM4A,let-7,LIFR,LMNB1,LRP4,LRP6,LSM1,MAPK8IP3,…	124
Cell Cycle	Arrest in interphase of tumor cell lines	5,16E-05			AASDHPPT,ARHGAP11A,ATF5,BHLHE40,BMP2,BORA,BTG2,CCN1,CCNA2,CCNB1,CCNG1,CDC25B,CDC25C,CDKN1A,CDKN2A,CDKN2B,CEBPD,CHEK2,CHKA,CNDP2,CYP1B1,DAXX,DCX,DOT1L,DUSP1,E2F8,EGFR,EGR1,FASN,FGF2,FGFR1,FHIT,FOXO3,GADD45A,GATA6,GNL3L,GPS2,GSPT1,H2AZ1,HAS2,HOXD8,IDH2,IGF2,ITGAV,KIF11,KLF10,KLF12,KLF4,KMT5A,LAS1L,LATS2,LGALS1,LMNB1,LMO4,MAP2K3,MAP3K5,MAPK12,MDM4,MET,MINDY1,mir-221,mir-23,MLH1,MTCH2,MTDH,MYBL2,NFKB…	98
Cancer,Hematological Disease,Organismal Injury and Abnormalities	Hematopoietic neoplasm	5,19E-05		-1,026	AASS,ABCA6,ABCB8,ABCC9,ABLIM1,ACADSB,ACBD3,ACOT8,ACOX2,ACP6,ACSL3,ACTR10,ACVRL1,ADA,ADAMTS3,ADAMTS6,ADAMTSL1,ADCY2,ADCY7,ADRA2C,ADSL,AFDN,AFF1,AFF3,AFG1L,AGA,AGAP2,AGL,AGTR1,AHI1,AIFM1,AIG1,AKT3,ALDH1A1,ALDH1A2,ALDH4A1,ALDH6A1,ALDH8A1,ALPL,ANAPC4,ANGPTL4,ANKH,ANKRD17,ANLN,ANXA3,ANXA6,AP1G2,APAF1,APEH,APEX1,APH1A,APLP1,APOL3,APOOL,ARHGAP18,ARHGEF28,ARHGEF7,ARHGEF9,ARID4A,ARID4B,ARID5B,ARIH1,ARL16,…	944
Cancer,Hematological Disease,Organismal Injury and Abnormalities	Myeloid or lymphoid neoplasm	5,21E-05		-1,006	AASS,ABCA6,ABCB8,ABCC9,ABLIM1,ACADSB,ACBD3,ACOT8,ACOX2,ACP6,ACSL3,ACTR10,ACVRL1,ADA,ADAMTS3,ADAMTS6,ADAMTSL1,ADCY2,ADCY7,ADRA2C,ADSL,AFDN,AFF1,AFF3,AFG1L,AGAP2,AGL,AGTR1,AHI1,AIFM1,AIG1,AKT3,ALDH1A1,ALDH1A2,ALDH4A1,ALDH6A1,ALDH8A1,ALPL,ANAPC4,ANGPTL4,ANKH,ANKRD17,ANLN,ANXA3,ANXA6,AP1G2,APAF1,APEH,APEX1,APH1A,APLP1,APOL3,APOOL,ARHGAP18,ARHGEF28,ARHGEF7,ARHGEF9,ARID4A,ARID4B,ARID5B,ARIH1,ARL16,ASAP…	935
Cancer,Endocrine System Disorders,Organismal Injury and Abnormalities	Thyroid gland tumor	5,21E-05		1,131	A2M,AAAS,AADAT,AAGAB,AASDHPPT,ABCA6,ABCA9,ABCB8,ABCC9,ABCF2,ABLIM1,ABLIM2,ACADL,ACADSB,ACAT1,ACBD3,ACBD5,ACO2,ACOT7,ACOX2,ACP6,ACSF2,ACSL3,ACTG2,ACTR10,ACTR1A,ACTR3,ACVR1B,ACVR2A,ACVRL1,ADA,ADAM15,ADAM8,ADAMTS15,ADAMTS2,ADAMTS3,ADAMTS4,ADAMTS6,ADAMTSL1,ADAMTSL5,ADARB1,ADCY2,ADCY7,ADGRA3,ADGRG6,ADGRL1,ADGRL3,ADO,ADRA2C,ADSL,AEBP1,AEBP2,AFAP1,AFDN,AFF1,AFF2,AFF3,AFG1L,AGA,AGAP2,AGL,AGMO,AGO3,AGPAT4…	2048
Organismal Injury and Abnormalities,Skeletal and Muscular Disorders,Skeletal and Muscular System Development and Function	Abnormal morphology of skeleton	5,27E-05			ADRA2C,ALPL,ALX1,ARID5B,BMAL1,BMP2,BMP4,BMPR1B,CBS/LOC102724560,CBX2,CCN2,CCN3,CDK20,CDKN1A,CEMIP,CLEC3B,CRKL,CXXC5,CYP26B1,DNAJC21,ECE1,EDNRA,EIF2AK3,EN1,ESR1,EYA1,FGF2,FGFR1,FLNB,FZD9,GHR,GLCE,GPC1,GPC6,GSN,HDAC6,HOXA4,HOXB3,HOXB4,HOXB6,HOXB9,HOXC5,HOXD11,IDH2,IDS,IDUA,IGF2,IL6ST,INPP4B,INPP5D,KLF10,KMT2A,LFNG,LOXL3,LRP6,MAN2B1,MEGF8,MEOX2,MSX2,MTA2,NACC1,NDRG2,NPR3,PCOLCE,PDE3A,PDGFRA,PITX1,PL…	88
Cardiovascular Disease,Organismal Injury and Abnormalities	Vascular malformation	5,34E-05	Decreased	-3,132	ACVR1B,ACVR2A,ACVRL1,BMP2,CDH2,EDNRA,EGFR,EPHB4,ESR1,FLT1,GATA4,MED13L,MGP,NOTCH3,NRP1,PREX2,ROR2,SARS1,SCUBE2,SINHCAF,SLC12A9,SMAD7,TGFBR3,TIMP3,ZFYVE16	25
Cardiovascular System Development and Function,Organismal Development	Formation of artery	5,34E-05		0,426	AP4S1,ARID4B,CARD6,CDKN2B,CTH,CYCS,EFNB2,EMP1,EMP3,FLT1,GATA5,INPP4B,JUNB,KLF10,KLF11,PDE2A,PIM1,PLAU,PLAUR,PTK2B,STX6,TGFBR2,TUBA1C,TUBA4A,WLS	25
Cell Death and Survival	Cell death of muscle	5,46E-05		-0,458	ABCB8,ABCC9,ADM,AGTR1,ALDH1A1,ALDH1A2,ALS2,APAF1,ATP2B4,BACH1,BCL6,BMP2,BMP4,C1QTNF1,CALR,CASP8,CCN1,CDKN1A,CRYAB,CSK,CTH,CTSS,CYCS,DAXX,DES,DGCR8,DMPK,DNM1L,DSG2,DUSP6,DYSF,ECSCR,EIF2AK4,FASN,FGF2,FHL1,FOXO3,GATA4,GATA6,GNAS,GNPTG,GSN,HEY2,HK1,HOXB4,HSPB6,HSPB8,HSPD1,ID2,IGF1R,IGF2,IL33,IL6ST,INHBA,IRF2,ITGB3,IVNS1ABP,KIT,let-7,MANF,MAP2K3,MAP3K5,MDK,mir-22,mir-24,MT1A,MTM1,MYH11,NDN,NDUFA13,NFK…	110
Cellular Development,Cellular Growth and Proliferation	Proliferation of prostate cancer cell lines	5,46E-05		-1,432	ACACA,ACKR3,ACO2,ADM,AFAP1,AGAP2,ALCAM,ALDH1A2,ARG2,ARRB1,ATAD2,BDKRB1,BMP6,BMPR1B,CCN1,CD151,CD44,CDC25B,CDH2,CDK6,CDKN1A,CDKN2A,CEACAM1,CEBPD,CLN3,CLU,DIRAS3,EAF2,EGFR,EGR1,EIF4A1,ENTPD1,EPAS1,EPHA3,FASN,FGF2,FKBP5,FLI1,FSCN1,FUS,GADD45G,HEXIM1,HEYL,HK1,HNRNPA1,HNRNPL,HOXB3,ID2,IDS,IGF1R,IGF2,IGF2R,IGFBP2,IGFBP7,IMMT,INHBA,INPP4B,ITGA3,JUNB,KIF20A,KIF2C,KIF4A,KLF4,KLK4,LAMB2,LEF1,let-7,MET,mir-…	109
Cancer,Organismal Injury and Abnormalities	Lymphohematopoietic neoplasia	5,60E-05		-1,255	AASS,ABCA6,ABCB8,ABCC9,ABLIM1,ACADSB,ACBD3,ACOT8,ACOX2,ACP6,ACSL3,ACTR10,ACVRL1,ADA,ADAM15,ADAMTS3,ADAMTS6,ADAMTSL1,ADCY2,ADCY7,ADRA2C,ADSL,AFDN,AFF1,AFF3,AFG1L,AGA,AGAP2,AGL,AGTR1,AHI1,AIFM1,AIG1,AKT3,ALDH1A1,ALDH1A2,ALDH4A1,ALDH6A1,ALDH8A1,ALPL,ANAPC4,ANGPTL4,ANKH,ANKRD17,ANLN,ANXA3,ANXA6,AP1G2,APAF1,APEH,APEX1,APH1A,APLP1,APOL3,APOOL,ARHGAP18,ARHGEF28,ARHGEF7,ARHGEF9,ARID4A,ARID4B,ARID5B,ARIH1…	946
Cellular Development,Tissue Development	Differentiation of epithelial tissue	5,61E-05		-0,723	ACVR1B,ACVRL1,AFDN,AIMP2,AURKB,B9D1,BMP2,BMP4,BMP6,BTG1,CALR,CBS/LOC102724560,CD44,CDC25B,CDH2,CDKN1A,CDKN2A,CEACAM1,COL18A1,COL4A1,CRTC3,CYLD,CYP27B1,DOCK7,E2F8,EGFR,ELOVL1,ELOVL4,EN1,ETV4,F11R,FGF2,FLT1,FOS,FZD1,FZD9,GATA4,GATA5,GATA6,HDAC1,HES1,HEY2,ID2,IFITM2,IGF1R,IGF2,IL22RA1,IL31RA,INHBB,INTU,ITGA6,ITGB5,JAG1,JUNB,KAT2B,KIT,KLF4,LATS2,LMO4,LRP1,MAFF,MAFK,MAP3K5,MET,METRN,mir-24,MITF,MSX2,M…	121
Cell Death and Survival,Neurological Disease,Organismal Injury and Abnormalities	Cell death of brain cells	5,62E-05		-0,210	A2M,AGAP2,AIFM1,APAF1,ATF3,BAK1,BDNF,BMP2,CACNA2D2,CAMK2A,CASP8,CCNB1,CDC25B,CDC25C,CDK6,CDKN1A,CDKN2A,CERS1,CFLAR,CLU,CTSD,CYCS,DNM1L,DUSP1,E2F4,EGR1,FOS,FOXO3,FRAT1,FUS,GAL,GAS6,GCLC,GNAO1,GRIA2,HDAC1,HDAC9,HSF1,HSPD1,HYOU1,IGF1R,IL1R1,ITPRIP,ITSN1,JUNB,KCNK3,LY6H,MAP2K3,MAP3K5,MMP7,NFIL3,NFKBIA,NRP1,PAK1,PAK3,PARK7,PAWR,PPARGC1A,PRKCG,PRKN,PRNP,PTGES,PTGS2,PTPN5,RAPGEF3,SERPINE1,SERPINF1,SGK1,…	84
Endocrine System Disorders,Organismal Injury and Abnormalities,Reproductive System Disease	Ovarian lesion	5,68E-05		-0,657	ABCA6,ABCF2,ABLIM2,ACVR1B,ADAMTS2,ADAMTSL1,ADCY2,AEBP1,AFF3,AGAP2,AGL,AIFM1,ALCAM,ALDH16A1,ALDH1A1,ALDH1A2,ALPL,ALS2,ALYREF,ANAPC4,ANLN,ANXA8/ANXA8L1,APEH,ARG2,ARHGAP32,ARHGEF17,ARHGEF28,ARID4B,ARID5B,ASH1L,ASPM,ATAD2,ATIC,ATP10D,ATP13A1,AUH,AURKA,AURKB,BAK1,BBS4,BDH1,BNC1,BRINP3,CACNA1A,CAMTA1,CAPN6,CASP8,CBS/LOC102724560,CCDC136,CCDC80,CCDC88A,CCN1,CCN2,CCN5,CCNA2,CCNB1,CCNB2,CCT5,CCT6A,CD44,CD…	490
Cancer,Organismal Injury and Abnormalities	Nonhematologic malignant neoplasm	5,69E-05	Decreased	-2,925	A2M,AAAS,AADAT,AAGAB,AASDHPPT,AASS,ABCA6,ABCA9,ABCB8,ABCC9,ABCF2,ABHD4,ABLIM1,ABLIM2,ABLIM3,ACADL,ACADSB,ACAT1,ACBD3,ACBD4,ACBD5,ACKR3,ACO2,ACOT13,ACOT7,ACOT8,ACOX2,ACP6,ACSF2,ACSL3,ACTG2,ACTL6A,ACTR10,ACTR1A,ACTR3,ACVR1B,ACVR2A,ACVRL1,ADA,ADAM15,ADAM8,ADAMTS15,ADAMTS2,ADAMTS3,ADAMTS4,ADAMTS6,ADAMTSL1,ADAMTSL5,ADARB1,ADCY2,ADCY7,ADGRA3,ADGRG6,ADGRL1,ADGRL3,ADM,ADO,ADRA2C,ADSL,AEBP1,AEBP2,AFAP1,AF…	2573
Cardiovascular Disease,Cardiovascular System Development and Function,Organismal Development,Organismal Injury and Abnormalities,Tissue Morphology	Abnormal morphology of endothelial tissue	5,69E-05			ADM,ARHGDIA,CD151,CD44,CDKN1A,COL15A1,COL8A1,EHD4,FBLN1,FLT1,GADD45A,HDAC7,ISL1,MAN2B1,MDK,PTPRJ,RASIP1,RECK,S1PR3,STK4,TGFBR2,TIE1,ZEB1	23
Cell Death and Survival,Organismal Injury and Abnormalities	Cell death of hepatoma cell lines	5,73E-05		0,294	ACVR1B,ALCAM,BAK1,BMP4,CASP8,CCNB1,CCNG1,CDKN1A,CDKN2A,CFLAR,CLU,DNM1L,DPYD,EGFR,EIF2AK3,EIF4A1,FOS,FOSB,FOXO3,FOXO4,GOT1,GOT2,H2AZ1,HSPA9,HTATIP2,IGF1R,IGF2BP2,INHBA,ITGB3,KIF11,let-7,LGALS1,MAP2K3,MET,mir-221,MMP7,MT2A,MTDH,MYLK,NFKBIA,NR4A1,PLK1,PMEPA1,PML,PPARG,PPARGC1A,PPP1R15A,PRKN,PTGS2,RAC1,S1PR3,SERPINF1,SLC7A11,SLU7,SMAD2,SMAD3,SMAD7,SMPD1,SOD3,TP53,ULK1,VASH2,ZFYVE16	63
Cell-To-Cell Signaling and Interaction	Binding of ovarian cancer cell lines	5,73E-05		-1,039	CD44,CD9,EGFR,FOXL2,HOXA4,IGF2,ITGA3,NOTCH3,PLAUR,RBM17,SFRP4	11
Cardiovascular System Development and Function,Organismal Development,Tissue Morphology	Morphology of cardiovascular tissue	5,74E-05			ADM,ARHGDIA,CD151,CD44,CDKN1A,CEACAM1,COL15A1,COL8A1,EHD4,F11R,FBLN1,FGF2,FLT1,GADD45A,HDAC7,IGFBP7,ISL1,MAN2B1,MDK,MMP7,PAK1,PTPRJ,RAC1,RASIP1,RECK,S1PR3,STK4,TGFBR2,TIE1,TKT,TMOD1,ZEB1	32
Cardiovascular System Development and Function,Embryonic Development,Organ Development,Organismal Development,Tissue Development	Formation of ventricular septum	5,78E-05			CCN1,CITED2,FRS2,FZD1,GATA4,GATA6,GJA5,HES1,HEY2,HEYL,LMO4,MDM4,PAX8,PDE2A,PDGFA,PROX1,PTK7,ROBO1,ROR2,SALL1,SAV1,SMAD7,SMARCA4,STRA6,TGFBR2,TGFBR3,TRIP11,WNT5A	28
Cell Morphology,Cellular Movement	Cell spreading	5,84E-05		-0,205	A2M,ARAP1,ARAP3,ARHGAP11A,BAIAP2,CCN1,CD151,CD44,CD47,CD9,CDKN2A,CNN2,CRKL,CRYAB,CSK,CSPG4,CYLD,CYTH2,DIAPH2,DLC1,EGFR,ELMO1,FERMT1,FHL3,FLNB,GAS6,GEM,GFAP,HCK,HOXA4,IGF2R,IL2RA,INPP5D,ITGA1,ITGA11,ITGA2,ITGA3,ITGA6,ITGA9,ITGAV,ITGB3,LGALS1,LGALS8,LGALS9,LPP,LYN,MAPRE3,MDK,MET,MYO1E,NET1,NRG1,PAK1,PAK3,PDGFA,PEAK1,PFN1,PIK3CG,PLAU,PODXL,PREX1,PRKAA2,PRKCB,PRNP,PTBP1,PTK2B,PTN,PTPN22,PVR,RAC1,RAC3…	88
Cell Cycle	Cell cycle progression of tumor cell lines	5,96E-05		-0,882	ACKR3,AURKA,AURKB,BCL6,BMP4,C8orf44-SGK3/SGK3,CCNA2,CCNG1,CD44,CDC25B,CDC25C,CDC27,CDK14,CDK6,CDKN1A,CDKN2A,CDKN2C,CHFR,CHN2,CLU,CUX1,DNAJB4,DUSP1,EGFR,EGR1,ESR1,EYA1,FHIT,FHL2,FOXO3,GAL,HDAC8,HES1,HEXIM1,HSPD1,IGF1R,INHBA,KLF10,KLF4,KMT2A,KRT19,let-7,LSM1,LYN,MARCHF6,MDM4,mir-145,mir-221,mir-27,MYBL2,NET1,NR3C1,NR4A1,NRG1,PHB1,PIMREG,PKNOX2,PLAGL1,PLK1,PML,PPARG,PPP2R3A,PRKN,PRMT5,RAC1,RACGAP1,R…	86
Cell Death and Survival	Apoptosis of muscle	6,07E-05		-0,790	ADM,AGTR1,ALDH1A1,ALDH1A2,APAF1,ATP2B4,BACH1,BMP2,BMP4,C1QTNF1,CALR,CASP8,CCN1,CDKN1A,CRYAB,CSK,CYCS,DAXX,DGCR8,DMPK,DSG2,DUSP6,EIF2AK4,FASN,FGF2,FOXO3,GATA4,GATA6,GNAS,GNPTG,GSN,HEY2,HSPB6,HSPB8,HSPD1,ID2,IGF1R,IL33,IL6ST,INHBA,IRF2,ITGB3,IVNS1ABP,KIT,let-7,MAP2K3,MAP3K5,MDK,mir-22,mir-24,MT1A,MTM1,NDN,NDUFA13,NFKBIA,NOTCH3,NR4A1,NRAS,NRG1,NUB1,PARK7,PHB1,PIM1,PLD1,PPARG,PPARGC1A,PPP1CC,PPP1R10,…	85
Neurological Disease,Organismal Injury and Abnormalities	Short stride length	6,15E-05			AGA,ARSA,CLN3,CTSF,EPB41L3,ERCC6,IDS,KCNMA1,MCOLN1,PARK7,PLCB4,PRKN,SELENOP,SPAST	14
Cell Cycle	M phase	6,27E-05		-1,138	AAAS,ANLN,AURKA,AURKB,BBS4,BUB1B,CALM1 (includes others),CASP8,CCNB1,CCNG1,CDC14A,CDC20,CDC23,CDC25B,CDC27,CDKN1A,CFL1,CHFR,CHMP4C,CIT,CKS2,CYP26B1,DIAPH2,DOCK8,E2F8,EFTUD2,EGR1,GADD45A,GAS2L3,GATA6,GNAI1,GOLGA2,GORASP1,GPC1,HDAC1,HSF1,IGF1R,IVNS1ABP,KIF20A,KIF4A,KIFC1,KLHL22,KMT5A,LATS2,MAPRE3,mir-23,MLH1,MYB,NEDD4L,NEK7,NFE2L1,NUF2,OCRL,PDE3A,PFN1,PIM1,PINK1,PKP4,PLK1,PPP1CC,PRC1,RAC1,RACGAP1,S…	72
Cancer,Hematological Disease,Organismal Injury and Abnormalities	Bone marrow cancer	6,31E-05		-0,384	ABCA6,ABCB8,ABLIM1,ACSL3,ADA,ADAMTS3,ADCY7,ADRA2C,AFDN,AFF3,AHI1,AIFM1,ALDH4A1,ALDH6A1,ANAPC4,ANGPTL4,AP1G2,APAF1,APEX1,APH1A,APLP1,ARHGEF9,ARID4A,ARID4B,ARID5B,ARIH1,ASAP3,ASH1L,ATF6B,ATL1,ATP2B4,AURKA,AURKB,BCAT1,BMAL1,BSCL2,BTG2,BUB1B,C1S,C8orf44-SGK3/SGK3,CA9,CACNA1A,CACNA1H,CALR,CARF,CASP8,CCDC89,CCDC91,CCNA2,CCND2,CCNL1,CCNYL1,CD44,CD47,CD68,CD82,CDA,CDC27,CDC42BPA,CDH8,CDKN1A,CDKN2A,CDKN2B…	421
Cellular Development,Connective Tissue Development and Function	Differentiation of fibroblast cell lines	6,46E-05		-0,733	ACACA,ACAT1,BMP2,BMP4,BMP6,BMPR1B,BSCL2,CCDC3,CCDC80,CCN5,CCNA2,CDKN1A,CDKN2A,CYP27A1,E2F4,EBF1,FGF2,FHL2,GNAS,H2AZ1,HDAC1,HDAC9,HES1,IDH2,IGFBP2,ITGB3,JAG1,KLF4,LRRC8C,LXN,MGP,mir-23,MSX2,NR2F2,NR3C1,NRAS,OGN,PADI2,PPARG,PPP1CA,PRMT5,PTGDS,PTN,PTPRM,S1PR1,SMAD3,SMARCA4,SMARCB1,STEAP2,TCF4,TCF7L1,TIMP3,TNFAIP6,TRIB2,UCHL3,VGLL3,WDR5,WNT5A,ZNF521	59
Organismal Development	Formation of vessel	6,46E-05		1,305	ADAMTS6,ALDH1A2,AP4S1,ARID4B,BMP4,BRMS1,CARD6,CCN2,CDKN2B,COL4A2,CTH,CYCS,DGCR8,DYNC2H1,EFNB2,EMP1,EMP3,ENPP2,EPAS1,EPHB4,FGF2,FLT1,FOXO3,GATA5,HDAC9,IL33,INPP4B,ITGB3,JAG1,JUNB,KLF10,KLF11,LRP1,MEGF8,NDST1,NRP1,PDE2A,PIM1,PLAU,PLAUR,PLXND1,PROS1,PTGS2,PTK2B,PTK7,RAC1,ROBO1,SERPINE1,SERPINF1,SMARCA4,STX6,TGFBR2,TGFBR3,TUBA1C,TUBA4A,VEGFC,VEGFD,WLS	58
Cancer,Gastrointestinal Disease,Organismal Injury and Abnormalities	Colon tumor	6,47E-05		-0,347	A2M,AAAS,ABCA6,ABCA9,ABCB8,ABCC9,ABCF2,ABHD4,ABLIM1,ABLIM2,ACAT1,ACBD3,ACKR3,ACO2,ACOT7,ACP6,ACVR1B,ACVR2A,ACVRL1,ADA,ADAM8,ADAMTS15,ADAMTS2,ADAMTS3,ADAMTS4,ADAMTSL5,ADARB1,ADCY2,ADGRA3,ADGRG6,ADGRL1,ADGRL3,ADM,ADRA2C,ADSL,AEBP1,AFAP1,AFDN,AFF1,AFF2,AFF3,AGL,AGMO,AGPAT5,AHI1,AK5,AKT3,ALDH16A1,ALDH1A1,ALDH1A2,ALDH6A1,ALDH8A1,ALG13,ALPK3,ALPL,ALS2,ALYREF,AMOTL2,ANGPTL4,ANLN,ANP32E,AOX1,AP1G2,AP1S1,…	1185
Organismal Injury and Abnormalities,Renal and Urological Disease,Renal and Urological System Development and Function	Abnormal morphology of urinary system	6,76E-05			ACTG2,AGA,AGTR1,ANGPTL4,ARHGDIA,ASAH2,B9D1,BCAM,BCS1L,BHLHE40,BMP4,BSCL2,CD151,CD55,CDKN1A,CDKN2C,CLMP,CLU,COL18A1,CRIM1,DPP3,EGFR,EHD4,EMX2,ESR1,ETV4,EYA1,FAT1,FBLN1,GADD45A,GAS6,GATA5,GCNT1,GCNT4,GHR,GLCE,GLIS2,GNAS,HDAC1,HOXD11,HSD11B2,ID2,IDS,IGF2R,ITGA1,ITGA3,ITGA6,LAMB2,LRP4,LYN,MCOLN1,MGP,MYH11,MYLK,MYO1E,NFIA,PANK1,PARK7,PCCA,PDGFRA,PLA2G4A,PPT1,PTGS1,PTGS2,RPGRIP1L,RRM2B,SALL1,SDC4,SERPI…	85
Cardiovascular System Development and Function,Embryonic Development,Organ Development,Organismal Development,Tissue Development	Formation of coronary vessel	6,77E-05			ADAMTS6,ALDH1A2,AP4S1,ARID4B,BMP4,CARD6,CDKN2B,CYCS,DYNC2H1,EMP1,EMP3,GATA5,INPP4B,KLF10,KLF11,LRP1,MEGF8,NDST1,NRP1,PDE2A,PIM1,PLXND1,PTK7,ROBO1,SMARCA4,STX6,TGFBR3,TUBA1C,TUBA4A	29
Cancer,Organismal Injury and Abnormalities	Cancer	6,83E-05		-1,017	A2M,AAAS,AADAT,AAGAB,AASDHPPT,AASS,ABCA6,ABCA9,ABCB8,ABCC9,ABCF2,ABHD4,ABLIM1,ABLIM2,ABLIM3,ACACA,ACADL,ACADSB,ACAT1,ACBD3,ACBD4,ACBD5,ACKR3,ACO2,ACOT13,ACOT7,ACOT8,ACOX2,ACP6,ACSF2,ACSL3,ACTG2,ACTL6A,ACTR10,ACTR1A,ACTR3,ACVR1B,ACVR2A,ACVRL1,ADA,ADAM15,ADAM8,ADAMTS15,ADAMTS2,ADAMTS3,ADAMTS4,ADAMTS6,ADAMTSL1,ADAMTSL5,ADARB1,ADCY2,ADCY7,ADGRA3,ADGRG6,ADGRL1,ADGRL3,ADM,ADO,ADRA2C,ADSL,AEBP1,AEBP2,AF…	2586
Cardiovascular System Development and Function,Embryonic Development,Organ Development,Organismal Development,Tissue Development	Formation of heart ventricle	7,06E-05			BMP2,BMP4,CCN1,CITED2,ECE1,FLT1,FRS2,FZD1,GATA4,GATA5,GATA6,GJA5,HES1,HEY2,HEYL,JAG1,LMO4,MDM4,PAX8,PDE2A,PDGFA,PROX1,PTK7,ROBO1,ROR2,SALL1,SAV1,SMAD7,SMARCA4,STRA6,TGFBR2,TGFBR3,TIE1,TMEM65,TNFRSF1B,TRIP11,WNT5A	37
Cell Death and Survival,Organismal Injury and Abnormalities	Cell death of breast cancer cell lines	7,21E-05	Decreased	-2,100	ACVR1B,ADM,AIFM1,APAF1,ARHGDIA,BACH1,BAK1,BCL6,BHLHE40,C8orf44-SGK3/SGK3,CASP8,CCDC80,CCN1,CCN2,CCN5,CCND2,CD44,CD47,CDKN1A,CDKN2A,CEACAM1,CFLAR,CKS2,CLU,CPEB2,CRYAB,CYCS,CYLD,DHX9,DIRAS3,DNAJC24,DUSP1,EGFR,EMP3,EN1,ENPP2,ESR1,FASN,FASTKD2,FBLN1,FBXL20,FBXO44,FGF2,FGFR1,FHIT,FKBPL,FOXO3,FOXO4,FSCN1,GADD45A,HDAC8,HDAC9,HOXA1,HSPA1A/HSPA1B,HSPB8,HSPD1,HSPH1,IGF1R,IGFBP2,ITGA2,KANK2,KIF11,KIF20A,KLF…	116
Organismal Injury and Abnormalities	Mediastinal lesion	7,21E-05		1,013	ACADL,ADRA2C,AGTR1,ATF3,ATIC,BAK1,BCL6,BCS1L,BUB1B,C1QTNF1,CACNA1H,CARD6,CCN2,CD44,CDC27,CDKN1A,CDKN2A,CIDEC,CISD3,CYP1B1,DES,DIO3,DPP3,DPYD,DSC2,DSG2,DTNA,DUSP10,ECSCR,EGR1,EIF2AK4,ENTPD1,FAM114A1,FGFR1,FLT1,FUT4,GAS2L3,GAS6,GATA4,GNAS,GSN,GTSE1,H19,HEXIM1,HEY2,HOPX,HSPB8,ID2,IGF1R,IRF9,KIF11,KIF20A,KIT,KRT18,LAMA4,LARP6,let-7,LIMS2,MAML2,MAP3K5,MDK,MERTK,MET,mir-22,mir-23,NDUFS6,NFKBIA,NLRP3,NP…	117
Cellular Movement	Migration of melanoma cell lines	7,22E-05		-0,728	ADAM15,ALCAM,CCN1,CCN2,CD151,CD44,CD82,CDKN2A,COL18A1,CRTC3,CST3,EGFR,ETV4,FGF2,FOXO3,HNRNPA2B1,HSPA1A/HSPA1B,ITGA2,ITGB5,ITPR1,KCNN3,let-7,MDK,MELTF,MITF,NET1,NRG1,NRP1,ORAI1,PAK1,PLCL1,PPARGC1A,PRNP,PTP4A3,RAC1,RAPGEF3,ROBO1,RRAS,S1PR3,SERPINF1,STAP2,WNT5A	42
Cellular Development,Cellular Growth and Proliferation,Embryonic Development,Organismal Development,Tissue Development	Proliferation of neural stem cells	7,24E-05		1,505	BDNF,BMP2,CDKN2A,DNM1L,EMX2,EPAS1,FGF2,FGFR1,GAB2,HDAC7,HES1,IGF2,KAT2A,KIT,let-7,LGALS1,MSI2,NDN,ORAI1,PPARG,S1PR1,S1PR3,SFMBT1,SLC1A3,TP53	25
Cell Morphology,Cellular Assembly and Organization,Cellular Function and Maintenance	Extension of cellular protrusions	7,38E-05		1,046	ACTR3,AFDN,AHI1,ARHGAP32,ARRB1,ATF3,ATP5MC1,BDNF,BMP2,CD44,CD82,CD9,CDH2,CDKL5,CDKN1A,CRKL,CYTH2,DBN1,DCX,EDNRA,ERCC6,F2RL1,FEZ1,FGF2,FLT1,FXN,GAS6,GEM,GSN,INHBA,INPP5D,ITPR1,KALRN,KIAA0319,LMCD1,LRP1,MAP3K13,MDK,MYO3A,NCAM1,NDEL1,NDN,NEDD4L,NFIA,NR2F1,NRP1,NRP2,NRTN,PAK1,PAX6,PDGFRA,PLD1,PRKN,PRNP,RAC1,RNF157,ROR1,ROR2,S1PR1,SEMA5A,SEMA7A,SERPINE1,SHTN1,TARDBP,TGIF1,TIAM1,TRIM21,TRPC5,TSC2,TTL,T…	75
Cancer,Organismal Injury and Abnormalities	Growth of malignant tumor	7,41E-05		-1,119	ABLIM1,ADM,AGA,AKT3,AURKA,AURKB,BMP2,BMP6,BTG2,C8orf44-SGK3/SGK3,CACYBP,CAMTA1,CCDC66,CCN1,CCN2,CCN3,CD151,CD44,CD47,CDH3,CDK18,CDKN2A,CEACAM1,CENPA,CRKL,CSPG4,CST3,CTSS,CYP27B1,DGCR8,DNM1L,DUS2,DUSP1,EGFR,EGR1,EMX2,ENTPD1,ESR1,EZR,F2RL1,FAM136A,FASN,FAT1,FBLN5,FGF2,FGFR1,FHIT,FHL1,FHL2,FOS,FOXO3,GAS6,GLDC,GNAS,GREM1,GSPT1,HDAC1,HDAC6,HDGF,HEATR3,HES1,HSD11B2,HSF1,ICAM2,ID2,IDH2,IGF1R,IGF2,IL1R1,…	151
Cellular Growth and Proliferation	Arrest in proliferation of cells	7,42E-05			AKT3,ALCAM,AURKB,BCL6,BMP2,BMP4,BTG2,CDK6,CDKN1A,CDKN2A,CDKN2B,CDKN2C,DGCR8,DUSP6,EGFR,EGR1,ESR1,FASN,FOS,FOXO3,GAB2,GADD45A,GADD45GIP1,IGF1R,IL1R1,IL6ST,INHBA,ITGB3,KCTD11,KLF4,MAP2K3,MAZ,MDK,MDM4,mir-221,mir-27,MITF,MYB,MYBL2,NDN,NFKBIA,NR3C1,NRAS,NRP1,PHF1,PIK3R3,PML,PPARG,PPP1CC,PRKCB,PRMT1,RECK,SAT1,SERPINE1,SLC7A5,SMAD2,SMAD7,SMARCA4,SMARCB1,SOCS3,TGFBR2,TOP1,TP53,USP28	64
Tissue Development	Tubulation of epithelial tissue	7,45E-05		0,571	ADAM15,ALCAM,ANGPTL4,CCN1,CD44,CD9,CDKN2A,CRYAB,DEPDC1,ECSCR,EFNB2,F11R,FGF2,FGF5,FLT1,FOXO3,GAS6,IL33,KCNMA1,MGP,mir-27,MTDH,NCKIPSD,NR4A1,NRG1,NRP1,PDCL3,PLAU,PLAUR,PML,PPARG,PROX1,PTN,RCAN2,RGS4,ROBO1,SERPINF1,STIM1,TAGLN2,TEAD4,TIMP3,TRPC4,USP18,VASH2,VEGFC	45
Cardiovascular System Development and Function	Vascularization	7,49E-05		1,287	ADAM15,BMAL1,BMP2,CBS/LOC102724560,CCN1,CCN2,CD44,CD47,CD82,CEACAM1,CFB,CISD2,COL18A1,CRYAB,ECSCR,EFNB2,EPAS1,EPHB3,F2RL1,FGF2,FGFR1,FLT1,FOS,GAS6,H2AX,HEXIM1,HTATIP2,HTRA1,HYOU1,IDH2,IGF1R,IGF2,INHBA,ITGA1,ITGB3,ITGB5,KIT,LGALS1,MDK,mir-221,MMP7,NDP,NOSTRIN,NR3C1,NRP1,NRP2,PDGFA,PEAK1,PLA2G4A,PLAU,PLAUR,PLD1,PPARG,PRKCG,PTGS2,PTK2B,PTK7,RAC1,S100A4,S100B,S1PR3,SDC4,SERPINE1,SERPINF1,SFRP1,SIRT6,…	77
Organismal Development,Organismal Injury and Abnormalities,Skeletal and Muscular Disorders,Skeletal and Muscular System Development and Function	Abnormal morphology of autopod	7,51E-05			ADRA2C,ATL1,BMPR1B,EN1,GLCE,HOXD11,IDS,IDUA,IGF1R,ITGA3,ITGA6,MDM4,MEGF8,MSX2,PLAGL1,PRRX1,RHBDF2,ROR2,SC5D,SMAD3,SPRY4,TERC,WNT5A,ZBTB16	24
Cardiovascular Disease,Organismal Injury and Abnormalities,Reproductive System Disease	Preeclampsia	7,55E-05			ABCF2,ABHD4,ABLIM1,ACBD3,ACOX2,ACTG2,ADAMTS15,ADAMTS4,ADGRG6,ADGRL1,ADRA2C,ALDH3A2,ALDH8A1,ALG8,AMY2B,ANKRD29,AOX1,APOL3,ARHGAP11A,ASPN,BCL6,BMP2,BORA,C1QB,C1R,C1S,C2,CALCOCO1,CASP8,CCDC136,CCN5,CHN2,COL8A1,CORO2A,CST3,CTSS,CYB5R3,CYP27A1,DAAM2,DHX35,DNAJB11,DNAJC3,DSC2,DUSP18,EGFR,EIF2AK3,EPHA3,ESM1,ESR1,FABP3,FERMT1,FGF2,FHL1,FLT1,FOXL2,FOXP1,FXYD1,FZD4,GCNT1,GNG7,GSN,GSTA3,GUCY1A1,HAVCR1,HCK,H…	157
Cancer,Organismal Injury and Abnormalities	Head and neck squamous cell carcinoma	7,74E-05		-1,067	ABCA6,ABCC9,ABLIM3,ACADL,ACO2,ACOX2,ACSL3,ACTR10,ACVR1B,ACVR2A,ADAM8,ADAMTS15,ADAMTS6,ADAMTSL1,ADARB1,ADGRA3,ADGRL1,AFDN,AFF1,AFG1L,AGAP2,AGTR1,AHI1,AIFM1,AJUBA,AK5,AKT3,ALPK3,ALS2CL,AMN1,ANGEL1,ANKRD12,ANKRD17,ANKS6,ANLN,AOX1,AP1G2,ARAP1,ARHGAP18,ARHGAP31,ARHGEF17,ARHGEF9,ARID4A,ARID4B,ARID5B,ARIH1,ARV1,ARX,ASAP2,ASAP3,ASNS,ASPN,ASZ1,ATAD2,ATP10D,AURKA,BCL6,BCS1L,BDKRB1,BDNF,BICC1,BICD1,BLTP1,BM…	647
Endocrine System Disorders,Gastrointestinal Disease,Metabolic Disease,Organismal Injury and Abnormalities,Renal and Urological Disease	Diabetic nephropathy	7,98E-05			ACACA,ADRA2C,AGMO,AGTR1,AMY2B,ASB11,ATP2B4,BDH1,BMP2,BMP4,C1QTNF3,CA2,CA3,CA9,CCN1,CD55,CDH2,CDK6,CDKN1A,CDKN2A,CFB,CLEC3B,CLMP,CLU,COL4A1,CRIM1,CRY1,DLC1,DTNA,EDNRA,EGFR,EGR1,ELMO1,EPHB3,EYA1,FAM219A,FASN,FBLN5,FKBP5,FLI1,FOS,FOXO3,GAS6,GEM,GLDC,GLIPR2,GPAT3,GREM1,GSS,GSTO1,H3C15,HAVCR1,HDAC9,HEBP1,HES1,IFIT1,IGFBP2,IGFBP7,IL15RA,ITGA1,ITGB3,ITSN1,JAG1,KCNMA1,LDB2,LEF1,LPAR3,LTC4S,LY6G6C,MAOB,MA…	119
Cancer,Endocrine System Disorders,Organismal Injury and Abnormalities,Reproductive System Disease	Ovarian tumor	8,01E-05		-0,871	ABCA6,ABCF2,ABLIM2,ACVR1B,ADAMTS2,ADAMTSL1,ADCY2,AEBP1,AFF3,AGAP2,AGL,AIFM1,ALCAM,ALDH16A1,ALDH1A1,ALDH1A2,ALPL,ALS2,ALYREF,ANAPC4,ANLN,ANXA8/ANXA8L1,APEH,ARG2,ARHGAP32,ARHGEF17,ARHGEF28,ARID4B,ARID5B,ASH1L,ASPM,ATAD2,ATIC,ATP10D,ATP13A1,AUH,AURKA,AURKB,BAK1,BBS4,BDH1,BNC1,BRINP3,CACNA1A,CAMTA1,CAPN6,CASP8,CBS/LOC102724560,CCDC136,CCDC80,CCDC88A,CCN1,CCN2,CCN5,CCNA2,CCNB1,CCNB2,CCT5,CCT6A,CD44,CD…	488
Tissue Development	Formation of epithelial tissue	8,01E-05		-0,960	ADAM15,ADM,ANGPTL1,ATF3,BDNF,CCN2,CD44,CEACAM1,COL18A1,COL4A2,COL4A5,FGF2,FGG,FKTN,FLT1,FOXO3,JAG1,LAMA4,LMO4,MEOX2,mir-221,MYO1E,NDP,NID1,NOTCH3,PLAU,PLAUR,PTK2B,PTN,SDC4,SERPINE1,SERPINF1,SLPI,SULF1,TGFBR2,WNT4	36
Cell Death and Survival,Organismal Injury and Abnormalities,Skeletal and Muscular Disorders	Necrosis of muscle	8,07E-05		-0,458	ABCB8,ABCC9,ADM,AGTR1,ALDH1A1,ALDH1A2,ALS2,APAF1,ATP2B4,BACH1,BCL6,BMP2,BMP4,C1QTNF1,CALR,CASP8,CCN1,CDKN1A,CRYAB,CSK,CTH,CTSS,CYCS,DAXX,DES,DGCR8,DMPK,DNM1L,DSG2,DUSP6,DYSF,ECSCR,EIF2AK4,FASN,FGF2,FHL1,FOXO3,GATA4,GATA6,GNAS,GNPTG,GSN,HEY2,HK1,HOXB4,HSPB6,HSPB8,HSPD1,ID2,IGF1R,IGF2,IL33,IL6ST,INHBA,IRF2,ITGB3,IVNS1ABP,KIT,let-7,MANF,MAP2K3,MAP3K5,MDK,mir-22,mir-24,MT1A,MTM1,MYH11,NDN,NDUFA13,NFK…	109
Cell Morphology,Organ Morphology,Skeletal and Muscular System Development and Function,Tissue Morphology	Enlargement of muscle cells	8,08E-05			ADA,AGTR1,ATF3,BMP4,CA2,CACNA1H,CACNB3,CARD6,CCN2,CRYAB,CYP1B1,DUSP1,ECE1,EDNRA,EGFR,FGF2,FHL1,FHL2,FHOD3,FOXO3,GAS2L3,GATA4,GATA5,GATA6,H2AZ1,HDAC9,HEY2,HSPB8,IGF2,IGF2R,IL33,IL6ST,INHBA,KLF4,LMCD1,MAP2K3,MAP3K5,MDK,mir-23,mir-27,MYOC,NFKBIA,NRAS,PARK7,PDE9A,PLAU,PLD1,PPARGC1A,PRKAA2,PRKCB,PRMT5,PTGES,PTGS2,RAC1,RAP1GDS1,RAPGEF3,RGS4,SERPINE1,SIRT6,SIX1,SMAD7,SNTA1,TGFBR2,TGFBR3,TIAM1,TNFRSF1B,T…	70
Cardiovascular Disease,Developmental Disorder,Organismal Injury and Abnormalities	Congenital anomaly of cardiovascular system	8,08E-05		-1,434	ACKR3,ACVR1B,ACVR2A,ADAMTS3,ADAMTS6,ADRA2C,AKT3,ALDH1A2,ANKS6,BICC1,BMP2,CALM1 (includes others),CDH2,CHEK2,CITED2,CRKL,DGCR8,DLC1,DTNA,DYNC2H1,ECE1,EDNRA,EFTUD2,EGFR,ENO2,EPHA3,EPHB4,EYA1,FBLN1,FGFR1,FLT1,FOXP1,FZD4,GATA4,GATA5,GATA6,GJA5,HEY2,IDH2,ISL1,JAG1,KCNJ2,LRP1,MAML3,MED13L,MEGF8,MSX1,MSX2,MYH11,MYLK,NDST1,NR2F2,NR3C1,NRP1,PBX2,PDE2A,PDGFRA,PLD1,PLXND1,POFUT1,PRDM6,PREX2,PTGER4,PTGS1,PTG…	100
Cell Morphology,Organ Morphology,Organismal Injury and Abnormalities,Skeletal and Muscular Disorders,Skeletal and Muscular System Development and Function,Tissue Morphology	Muscular hypertrophy	8,16E-05			ADA,AGTR1,ATF3,BMP4,CA2,CACNA1H,CACNB3,CARD6,CCN2,CRYAB,CYP1B1,DUSP1,ECE1,EDNRA,EGFR,FGF2,FHL1,FHL2,FHOD3,FOXO3,GAS2L3,GATA4,GATA5,GATA6,H2AZ1,HDAC9,HEY2,HSPB8,IGF2,IGF2R,IL33,IL6ST,INHBA,LMCD1,MAP2K3,MAP3K5,MDK,mir-23,mir-27,MYOC,NFKBIA,NRAS,PARK7,PDE9A,PLAU,PLD1,PPARGC1A,PRKAA2,PRKCB,PRMT5,PTGES,PTGS2,RAC1,RAP1GDS1,RAPGEF3,RGS4,SERPINE1,SIRT6,SIX1,SMAD7,SNTA1,TGFBR2,TGFBR3,TIAM1,TNFRSF1B,TP53,T…	69
Nervous System Development and Function,Neurological Disease,Organismal Injury and Abnormalities	Abnormal morphology of central nervous system	8,28E-05			ADAMTS4,AGA,AGTR1,AHI1,AKT3,ALS2,ALX1,APAF1,APEX1,ARHGAP31,ARNT2,ARSA,ARX,ASPM,BAK1,BBS4,BDNF,BMP4,BTBD9,BTG1,CACNA1A,CACNA2D2,CACNB3,CAMK2A,CBS/LOC102724560,CCND2,CDH2,CDKN2C,CELSR2,CISD2,CLCN2,CLN3,COL18A1,COQ8A,CPEB3,CSPG4,DBN1,EBF1,EGFR,EI24,EIF2AK3,EMX2,EN1,ENTPD1,EPHA4,EPHB3,ERCC6,ESR1,EYA1,FGF2,FGFR1,FLI1,FZD9,GAL,GFAP,GNAS,GOLGA2,GPM6B,GRIA2,GUCY1A1,HES1,HEY2,HOXA1,HSF1,ID2,IDS,IDUA,IGF1R…	145
Cell Death and Survival,Organismal Injury and Abnormalities	Apoptosis of prostate cancer cell lines	8,38E-05		0,331	ACACA,AIFM2,ALCAM,APAF1,BAK1,BDNF,BMP2,CALR,CASP8,CD82,CDKN1A,CDKN2A,CFLAR,CLU,DIRAS3,EAF2,EGFR,EGR1,EPHA3,FASN,FOS,FOXO3,GADD45A,GADD45G,HSPA1A/HSPA1B,HSPB8,HSPD1,IGFBP7,IMMT,INHBA,LGALS1,MAP2K3,MAPK8IP1,MET,mir-145,mir-654,NFKBIA,NR4A1,ONECUT2,ORAI1,PAK1,PAWR,PEBP1,PIM1,PRKAA2,PRKAR2B,PRKCB,PSME3,PTGS2,SH3RF1,SIAH2,SLPI,SMAD7,SOCS3,ST3GAL1,STK4,TERC,TLN1,TLR3,TP53,TPD52	61
Cell Death and Survival,Organismal Injury and Abnormalities	Cell death of neuroblastoma cell lines	8,43E-05		0,814	AAAS,ADM,AGAP2,AIFM1,AKT3,ALS2,BAK1,BDNF,CASP8,CCT3,CCT5,CCT6A,CCT7,CDKN1A,CLU,CYCS,DHX9,EIF2AK3,EWSR1,FGF2,FOXO3,GAL,GNAO1,GNAS,GPC1,HDAC1,HSF1,HSPA1A/HSPA1B,HSPA9,IGF1R,ITPR1,ITSN1,KIT,LRP1,LYN,MAP2K3,MAP3K5,mir-24,NCAM1,NDN,NFKBIA,NNAT,OXR1,PAK1,PARK7,PEBP1,PINK1,PPARG,PPARGC1A,PPT1,PRKCB,PRKN,PRNP,RAC1,SNCAIP,TARDBP,TBC1D24,TCP1,TNFRSF1B,TP53,UGCG,WDR5,XPR1	63
Cellular Development,Cellular Growth and Proliferation,Nervous System Development and Function,Tissue Development	Development of neurons	8,58E-05		-0,056	A2M,AASS,ACTR3,ACVR2A,ADAMTS3,ADAMTS4,ADGRG6,ADGRL1,ADGRL3,AFDN,AGAP2,AHI1,ALCAM,ALS2,ARF4,ARHGAP32,ARHGEF28,ARHGEF7,ARTN,ARX,ATF3,ATL1,ATXN10,B4GALT6,BAIAP2,BBS4,BDNF,BMP2,BMP4,BTBD3,BTG2,CACNA1A,CACNA1H,CACNA2D2,CAMK2A,CCDC88A,CCN1,CCN2,CCN5,CD44,CD47,CDC20,CDH2,CDK6,CDKL5,CDKN1A,CELSR2,CFL1,CFLAR,CHRDL1,CIT,CLMN,CLU,CNP,COL4A1,COL4A5,CPEB3,CPEB4,CRKL,CYTH2,DBN1,DCX,DDAH1,DIO3,DNM1L,DOCK10,DOCK…	288
Cancer,Gastrointestinal Disease,Organismal Injury and Abnormalities	Digestive system cancer	8,78E-05		-1,891	A2M,AAAS,AADAT,AAGAB,AASS,ABCA6,ABCA9,ABCB8,ABCC9,ABCF2,ABHD4,ABLIM1,ABLIM2,ABLIM3,ACADSB,ACAT1,ACBD3,ACBD4,ACBD5,ACKR3,ACO2,ACOT13,ACOT7,ACOT8,ACOX2,ACP6,ACSF2,ACSL3,ACTG2,ACTR10,ACTR1A,ACTR3,ACVR1B,ACVR2A,ACVRL1,ADA,ADAM15,ADAM8,ADAMTS15,ADAMTS2,ADAMTS3,ADAMTS4,ADAMTS6,ADAMTSL1,ADAMTSL5,ADARB1,ADCY2,ADCY7,ADGRA3,ADGRG6,ADGRL1,ADGRL3,ADM,ADRA2C,ADSL,AEBP1,AFAP1,AFDN,AFF1,AFF2,AFF3,AFG1L,AGA,AGAP…	2292
Metabolic Disease,Organismal Injury and Abnormalities	Mitochondrial disorder	8,87E-05			AIFM1,ATP5F1D,BCS1L,CHCHD10,CHKB,COQ8A,COX10,CYC1,DNAJC30,DNM1L,ETHE1,FASTKD2,FLAD1,FXN,GATB,GFER,GFM1,LARS2,MFF,mir-221,MPC1,MRPL44,MRPS2,MRPS28,MRPS7,MTFMT,MTHFD1L,MTHFD2,NARS1,NDUFA10,NDUFA12,NDUFA13,NDUFA2,NDUFA4,NDUFAF4,NDUFB7,NDUFS1,NDUFS6,NDUFS8,NDUFV1,NR2F1,PC,PDHX,PDSS1,PINK1,PISD,PNPLA8,PPARG,PRKN,QRSL1,RMND1,RNASEH1,RRM2B,SCO1,SDHA,SLC25A11,SLC25A12,SLC39A8,SPG7,SQOR,TIMM10,TIMM22,TIMM…	71
Cell Death and Survival,Organismal Injury and Abnormalities	Cell death of central nervous system cells	9,13E-05		-0,364	A2M,AGAP2,AIFM1,APAF1,ATF3,BAK1,BDNF,BMP2,CACNA2D2,CAMK2A,CASP8,CCNB1,CDC25B,CDC25C,CDK6,CDKN1A,CDKN2A,CERS1,CFLAR,CLU,CRYAB,CTSD,CYCS,DNM1L,DUSP1,E2F4,EGR1,EIF2AK3,FOS,FOXO3,FRAT1,FUS,GAL,GAS6,GCLC,GFAP,GNAO1,GRIA2,HDAC1,HDAC9,HSF1,HSPD1,HYOU1,IGF1R,IL1R1,IL6ST,ITPRIP,ITSN1,JUNB,KCNK3,LY6H,MAP2K3,MAP3K5,MMP7,NFIL3,NFKBIA,NRP1,PAK1,PAK3,PARK7,PAWR,PFKFB3,PPARGC1A,PRKCG,PRKN,PRNP,PTGES,PTGS2,PTPN5…	89
Nervous System Development and Function,Neurological Disease,Organ Morphology,Organismal Development,Organismal Injury and Abnormalities	Abnormal morphology of brain	9,29E-05			ADAMTS4,AGA,AGTR1,AHI1,AKT3,ALS2,ALX1,APAF1,APEX1,ARNT2,ARSA,ARX,ASPM,BAK1,BBS4,BDNF,BTBD9,BTG1,CACNA1A,CACNA2D2,CACNB3,CAMK2A,CCND2,CDH2,CDKN2C,CELSR2,CLCN2,CLN3,COL18A1,COQ8A,CPEB3,CSPG4,DBN1,EBF1,EGFR,EI24,EMX2,EN1,ENTPD1,EPHA4,EPHB3,ERCC6,ESR1,EYA1,FGF2,FGFR1,FZD9,GAL,GNAS,GOLGA2,GPM6B,GRIA2,HES1,HEY2,HOXA1,HSF1,ID2,IDS,IDUA,IGF1R,IREB2,ITGA3,ITGA6,ITPR1,JAG1,KALRN,KLF4,LATS2,LEF1,LGALS1,LMNB…	131
Cardiovascular Disease,Hereditary Disorder,Organismal Injury and Abnormalities	Familial thoracic aortic aneurysm type 1	9,37E-05			COL3A1,MYH11,MYLK,SMAD3,TGFBR2	5
Cell Cycle	G2 phase of tumor cell lines	9,46E-05		-1,040	ATF5,BORA,CCDC88A,CCNA2,CCNB1,CDC25B,CDC25C,CDKN1A,CDKN2A,CHEK2,DCX,EGFR,FASN,FGF2,FGFR1,FHIT,GADD45A,GATA6,GNL3L,IDH2,IGF2,KAT5,KIF11,KLF4,KMT5A,LATS2,LMO4,MAPK12,mir-221,mir-27,MLH1,MTDH,MYB,MYBL2,NFKBIA,NRAS,NRG1,OGA,PAK1,PIAS1,PLAU,PLK1,PRKN,PRPF19,PTP4A3,RAD17,RPA1,RRM2B,SGK1,SLX4,SMARCA1,SULF1,TCP1,TIAL1,TOP1,TOP2A,TP53	57
Cell Death and Survival,Organismal Injury and Abnormalities,Skeletal and Muscular Disorders	Apoptosis of muscle cells	9,46E-05		-0,790	ADM,AGTR1,ALDH1A1,ALDH1A2,APAF1,ATP2B4,BACH1,BMP2,BMP4,C1QTNF1,CALR,CASP8,CCN1,CDKN1A,CRYAB,CSK,CYCS,DAXX,DGCR8,DMPK,DSG2,DUSP6,EIF2AK4,FASN,FGF2,FOXO3,GATA4,GATA6,GNAS,GNPTG,GSN,HEY2,HSPB6,HSPB8,HSPD1,ID2,IGF1R,IL33,IL6ST,INHBA,IRF2,ITGB3,IVNS1ABP,KIT,let-7,MAP2K3,MAP3K5,MDK,mir-22,mir-24,MT1A,MTM1,NDN,NDUFA13,NFKBIA,NOTCH3,NR4A1,NRG1,NUB1,PARK7,PHB1,PIM1,PLD1,PPARG,PPARGC1A,PPP1CC,PPP1R10,PRKAA…	84
Cancer,Organismal Injury and Abnormalities,Renal and Urological Disease	Papillary renal cell carcinoma	9,58E-05			ACOX2,ACP6,AOX1,ASNS,AUP1,BMP6,BUB1B,CD44,CDKN2A,CENPF,CHEK2,COX7A1,CPQ,CTSS,CUBN,DSG2,E2F8,EBPL,EGFR,EXO1,FBLN5,FGFR1,FHL3,FLT1,FOXO3,FUCA2,GPX3,GRIN2D,HAVCR1,HSPA9,HSPB6,IGF2,KIT,LRP1,MAML2,MAST4,MERTK,MET,MLLT3,NCAM1,NDN,NRAS,ONECUT2,PAMR1,PBX2,PDGFRA,PEAR1,PHYHD1,PRADC1,RCC2,S1PR1,SFRP1,SKA3,SLC7A11,SLC8A1,SRPX,TIMP3,TOP2A,TP53,TPM2,UPF3A	61
Organismal Development,Organismal Injury and Abnormalities,Skeletal and Muscular Disorders,Skeletal and Muscular System Development and Function	Abnormal morphology of zeugopod	9,64E-05			ALX1,ARID5B,BMPR1B,CBS/LOC102724560,CCN2,CDK20,CEMIP,DNAJC21,ESR1,FGF2,FLNB,GHR,GPC6,HOXD11,IDUA,IL6ST,INPP4B,KLF10,MSX2,PITX1,PRRX1,ROR2,SC5D,SCUBE2,SLC39A14,SPRY4,SULF1,TP53,VKORC1,WNT5A,ZBTB16	31
Cell Morphology,Cellular Assembly and Organization,Cellular Development,Cellular Function and Maintenance,Cellular Growth and Proliferation,Nervous System Development and Function,Organismal Development,Tissue Development	Axonogenesis	9,65E-05		-0,677	A2M,ACTR3,ADGRG6,ALS2,ARHGAP32,ARHGEF28,ATF3,ATL1,B4GALT6,BAIAP2,BDNF,BMP2,BMP4,CACNA1A,CCN2,CDH2,CNP,DOCK7,EPB41L3,EPHA4,EPHB3,ETV4,EZR,FASN,FGF2,FGF5,FLOT1,FOS,GDI1,GOLGA2,IGF1R,KALRN,KCNJ2,KIF13B,KIFC1,LNX1,LRP1,LRP4,MAPK8IP3,METRN,NDEL1,NDN,NEFH,NFIA,NFIB,NRP1,NTNG2,PAK3,PAX6,PITPNA,PLD1,RABGEF1,RAC1,RALB,RAPSN,RICTOR,ROBO1,ROR1,ROR2,S100B,SEMA3D,SHOX2,SHTN1,SMN1/SMN2,STMN1,TAMALIN,TBC1D24,TI…	80
Inflammatory Response,Organismal Injury and Abnormalities	Inflammation of organ	9,72E-05		-1,127	ABLIM3,ACKR3,ACO2,ACVR2A,ADA,ADAMTS6,ADM,ADRA2C,AGTR1,ALCAM,ALPL,AMY2B,ANXA3,ARHGAP32,ARHGDIA,ARHGDIB,ARIH1,ARRB1,ARSA,ASNS,ATF3,ATP11C,BAK1,BANK1,BCAS1,BCL6,BDNF,BHLHE40,BUD23,C5AR2,CA2,CA3,CA9,CALR,CAPG,CASP8,CBS/LOC102724560,CCDC88A,CCN1,CCNA2,CD151,CD276,CD320,CD44,CD47,CD55,CD68,CDA,CDKN1A,CDKN2A,CEACAM1,CEMIP,CEP41,CES2,CFB,CFL1,CIDEC,CLCN5,CLU,COL3A1,COL4A1,COL4A5,COTL1,CRYBB1,CSK,CST3,CTS…	398
Cancer,Endocrine System Disorders,Gastrointestinal Disease,Organismal Injury and Abnormalities	Angiogenesis of pancreatic tumor	9,74E-05		0,314	ACVRL1,CD44,CDKN2A,CST3,CTSS,GPC1,LGALS1,LRP1	8
Organ Morphology,Organismal Development,Organismal Injury and Abnormalities,Renal and Urological Disease,Renal and Urological System Development and Function	Abnormal morphology of renal glomerulus	9,80E-05			AGA,ANGPTL4,ARHGDIA,BCAM,BHLHE40,BMP4,CD151,CD55,CLU,COL18A1,CRIM1,DPP3,EHD4,ESR1,FAT1,FBLN1,GAS6,GATA5,ITGA1,ITGA3,LAMB2,MGP,MYO1E,PPT1,PTGS2,SERPINE1,SMAD3,TIE1,TNS1,TRAF3IP2,WIPF1,ZFP36	32
Neurological Disease,Organismal Injury and Abnormalities	Epilepsy	9,84E-05		0,785	AARS1,ADM,ADRA2C,ALG13,ALG14,ANGPTL4,ANKRD37,ARHGEF7,ARHGEF9,ARID5B,ARV1,ARX,ATF3,BAIAP2,BDNF,C1QB,CA2,CA3,CA9,CACNA1A,CACNA1G,CACNA1H,CACNA2D2,CCN1,CDK19,CDKL5,CDKN1A,CEBPD,CEMIP,CERS1,CILK1,CITED2,CLCN2,CLN3,CLU,CRYM,DCX,DOCK7,DTNA,DUSP1,DUSP6,EGR1,EGR2,ELL2,FGFR1,FOS,FOSB,FOXP1,GABRB1,GABRB2,GAD2,GADD45A,GADD45B,GADD45G,GAL,GATM,GFAP,GNAO1,GOT2,GRIN2D,HES1,HNRNPU,HOMER1,HSPA1A/HSPA1B,HYI,ID2,I…	125
Cell Death and Survival,Organismal Injury and Abnormalities	Apoptosis of epithelial cells	9,97E-05		0,680	ADA,ADAMTS3,AGAP2,ALDH1A1,APAF1,ASAH2,ATF3,AURKA,BAK1,BDNF,BMP6,CASP8,CBS/LOC102724560,CD151,CDH2,CDK6,CDKN1A,CDKN2A,CERT1,CFLAR,CIT,CLU,CRYAB,CTSS,DAXX,DDB2,E2F8,EFNB2,EGFR,EGR1,EIF2AK3,ESR1,FGF2,FGFR1,GADD45A,GADD45B,GLIS2,GOT2,GSN,ID2,IL6ST,INHBA,ITGA3,ITGA6,KLF10,KRT18,LAMA4,LEF1,MAP1LC3B,MAP3K5,MAP3K8,MAPKAPK3,MET,MITF,MSX2,MTCH2,MYB,MYLK,NCOA1,NCOA5,NDRG2,NFKBIA,NLRP3,NR3C1,NR4A1,PAK1,PHB2,…	98
Cellular Movement	Homing of cells	1,00E-04		1,676	A2M,ACKR3,ADAM8,AGTR1,ANO6,ARAP3,ARHGEF7,ARRB1,ARTN,BDNF,BMP2,BMP4,BRMS1,C5AR2,CALR,CAPG,CBS/LOC102724560,CCDC88A,CCN1,CCN2,CCN3,CD151,CD44,CD47,CD82,CD9,CDKN1A,CEACAM1,CERT1,CLU,CRKL,CSK,CST3,CTH,CUX1,CXCL16,DEFB103A/DEFB103B,DNM1L,DOCK10,DUSP1,DUSP6,DYSF,ECSCR,EDNRA,EFNB2,EGFR,ELMO1,ENPP2,ETV4,F2RL1,FGF2,FLOT1,FLT1,FRS2,FSCN1,GAS6,GCNT1,GLRB,GNAO1,GNAS,GREM1,GSN,HARS1,HAVCR1,HCK,HDAC6,HEBP1,HOX…	168
Cancer,Organismal Injury and Abnormalities,Renal and Urological Disease	Wilms tumor	1,02E-04			CA9,CCND2,CD9,CHEK2,CRLF1,DGCR8,EGFR,ETV4,FGFR1,FOS,H19,HOXB9,HOXD11,IGF2,KIF2C,mir-483,MLLT1,MLLT3,MYBL2,NEFH,NNAT,NUF2,NYNRIN,PAK1,PAX8,PBK,PDGFRA,PHLDA1,POR,PRR5,PTPRD,RBM10,SALL1,SIX1,SLC8A1,TIMP3,TNFAIP6,TOP2A,TP53,TRIM28,TUBA1C,TUBA4A	42
Cellular Movement	Movement of adenocarcinoma cell lines	1,02E-04		-0,100	ARHGEF28,CCDC88A,CD44,CD82,CEACAM1,DNAJB4,EGFR,FSCN1,GAS6,KLF4,MTCH2,MTDH,NFIL3,NLGN1,NRG1,NRP1,ONECUT2,PRNP,PSAT1,RNF141,SRGN,TP53INP1,ZEB1	23
Cancer,Gastrointestinal Disease,Organismal Injury and Abnormalities	Colon cancer	1,03E-04		-1,154	A2M,AAAS,ABCA6,ABCA9,ABCB8,ABCC9,ABCF2,ABHD4,ABLIM1,ABLIM2,ACAT1,ACBD3,ACKR3,ACO2,ACOT7,ACP6,ACVR1B,ACVR2A,ACVRL1,ADA,ADAM8,ADAMTS15,ADAMTS2,ADAMTS3,ADAMTS4,ADAMTSL5,ADARB1,ADCY2,ADGRA3,ADGRG6,ADGRL1,ADGRL3,ADM,ADRA2C,ADSL,AEBP1,AFAP1,AFDN,AFF1,AFF2,AFF3,AGL,AGMO,AGPAT5,AHI1,AK5,AKT3,ALDH16A1,ALDH1A1,ALDH1A2,ALDH6A1,ALDH8A1,ALG13,ALPK3,ALPL,ALS2,AMOTL2,ANGPTL4,ANLN,ANP32E,AOX1,AP1G2,AP1S1,APAF1,A…	1170
Cardiovascular Disease,Developmental Disorder,Hereditary Disorder,Organismal Injury and Abnormalities	Transposition of great vessels	1,03E-04	Decreased	-2,630	ACVR1B,ACVR2A,BMP2,EDNRA,GATA4,MED13L,NRP1,ROR2,SINHCAF,SMAD7,TGFBR3	11
Nervous System Development and Function,Neurological Disease,Organismal Injury and Abnormalities	Abnormal morphology of nervous system	1,03E-04			AADAT,ACVRL1,ADAMTS4,ADGRG6,AFDN,AGA,AGTR1,AHI1,AKT3,ALPL,ALS2,ALX1,APAF1,APEX1,ARHGAP31,ARHGEF9,ARNT2,ARSA,ARX,ASPM,BAK1,BBS4,BCAS1,BDNF,BMP4,BMPR1B,BTBD9,BTG1,CACNA1A,CACNA2D2,CACNB3,CAMK2A,CASP8,CBS/LOC102724560,CCDC88A,CCND2,CD44,CD47,CDC14A,CDH2,CDK20,CDKN2A,CDKN2C,CELSR2,CFL1,CISD2,CITED2,CLCN2,CLN3,CNTFR,COL18A1,COQ8A,CPEB2,CPEB3,CPEB4,CRKL,CSPG4,CST3,CTSD,CTSF,DBN1,DCX,DIO3,DTNA,DUSP1,EBF…	247
Cancer,Organismal Injury and Abnormalities	Neoplasia of epithelial cells	1,06E-04		-1,433	A2M,ABCA6,ABCC9,ABLIM3,ACADL,ACO2,ACOX2,ACSL3,ACTR10,ACVR1B,ACVR2A,ACVRL1,ADAM8,ADAMTS15,ADAMTS6,ADAMTSL1,ADARB1,ADGRA3,ADGRL1,ADGRL3,AFDN,AFF1,AFF3,AFG1L,AGA,AGAP2,AGO3,AGTR1,AHI1,AIFM1,AIFM2,AJUBA,AK5,AKT3,ALCAM,ALDH1A2,ALPK3,ALS2,ALS2CL,ALX1,AMN1,ANGEL1,ANKRD12,ANKRD17,ANKS6,ANLN,ANXA6,AOX1,AP1G2,ARAP1,ARHGAP18,ARHGAP31,ARHGEF17,ARHGEF9,ARID4A,ARID4B,ARID5B,ARIH1,ARMCX1,ARV1,ARX,ASAP2,ASAP3,AS…	906
Cell Cycle	Arrest in G2 phase	1,07E-04			ACTL6A,ATF5,AURKA,BORA,CCNA2,CCNB1,CDC25B,CDC25C,CDKN1A,CDKN2A,CHEK2,CKS2,DCX,E2F4,EGFR,FASN,FGF2,FGFR1,FHIT,GADD45A,GADD45B,GATA6,GNL3L,GPC1,H2AX,HDAC1,IDH2,IGF2,KIF11,KLF4,KMT5A,LATS2,LGALS1,LMO4,MAP3K5,MAPK12,MCM10,MET,mir-221,MLH1,MTDH,MYBL2,NFKBIA,NRAS,NRG1,OGA,PAK1,PIAS1,PLAU,PLK1,PTP4A3,RAD17,RPA1,RRM2B,SERPINE1,SGK1,SIAH2,SLX4,SMARCA1,SMARCA4,TCP1,TOP1,TOP2A,TP53	64
Cardiovascular Disease,Cardiovascular System Development and Function,Cell Morphology,Organ Morphology,Organismal Development,Organismal Injury and Abnormalities,Skeletal and Muscular Disorders,Skeletal and Muscular System Development and Function,Tissue Morphology	Hypertrophy of cardiac muscle	1,07E-04			AGTR1,ATF3,BMP4,CA2,CACNA1H,CARD6,CCN2,CRYAB,DUSP1,ECE1,EDNRA,EGFR,FGF2,FHL2,FHOD3,FOXO3,GAS2L3,GATA4,GATA5,GATA6,H2AZ1,HDAC9,HEY2,HSPB8,IGF2,IGF2R,IL33,IL6ST,INHBA,LMCD1,MAP2K3,MAP3K5,MDK,mir-23,mir-27,NFKBIA,PDE9A,PLAU,PRKCB,PRMT5,PTGES,RAC1,RAP1GDS1,RAPGEF3,RGS4,SERPINE1,SIRT6,SIX1,SMAD7,TGFBR3,TIAM1,TNFRSF1B,TP53,TRAF3IP2,USP18,ZNF260	56
Organismal Development,Organismal Injury and Abnormalities	Abnormal morphology of abdomen	1,08E-04			ACTG2,ACVR2A,ACVRL1,ADA,ADAMTS3,AEBP1,AGA,AGL,AGTR1,ALPL,ANGPTL4,ANKS6,APEX1,ARHGDIA,ARHGDIB,ARID4A,ARID4B,ARID5B,ARX,ASAH2,ATF3,B9D1,BAK1,BANK1,BCAM,BCL6,BCS1L,BDNF,BHLHE40,BMAL1,BMP4,BMPR1B,BSCL2,CA9,CALR,CASP8,CBS/LOC102724560,CBX2,CCN3,CCNG1,CD151,CD44,CD47,CD55,CD9,CDC25B,CDK6,CDKN1A,CDKN2A,CDKN2B,CDKN2C,CEACAM1,CFLAR,CIAPIN1,CITED2,CLDN15,CLMP,CLN3,CLU,COL18A1,COL3A1,CRIM1,CRKL,CTSD,CUX1,CY…	270
Cancer,Organismal Injury and Abnormalities,Renal and Urological Disease	Development of renal tumor	1,08E-04		0,633	ACADSB,ACAT1,ACOT7,ACOX2,ACP6,ACSL3,ACVR1B,ACVR2A,ADAM8,ADCY2,ADM,AEBP2,AFDN,AFF2,AJUBA,ANAPC4,ANLN,AOX1,ARAP3,ARHGEF7,ARID5B,ARIH1,ARMCX1,ARV1,ARX,ASAP3,ASNS,ASPM,ATF3,ATP5PB,AUP1,AURKA,AURKB,BAK1,BFAR,BHLHE40,BLTP1,BMP6,BSCL2,BUB1B,C1S,C2,C2CD2L,CA2,CA9,CACNA1G,CCDC136,CCDC15,CCDC186,CCDC80,CCDC88A,CCDC91,CCN1,CCND2,CCT3,CD44,CD68,CD9,CDC42SE1,CDKN1A,CDKN2A,CDKN2C,CELSR2,CENPF,CEP63,CES2,CFLAR,…	368
Developmental Disorder,Organismal Injury and Abnormalities	Congenital malformation of genitourinary system	1,08E-04		-0,152	A2M,ACADSB,ADAMTS2,ADGRL3,ADRA2C,AEBP1,AGTR1,AHI1,ALDH1A2,ALG8,ARHGDIA,ARHGDIB,ARID4A,ARID4B,ARID5B,ARX,B9D1,B9D2,BAK1,BICC1,C1S,CACNA1A,CBX2,CCDC172,CCN2,CCNA2,CCNB1,CCND2,CDKN1A,CEP120,CEP41,CLU,COL3A1,COL4A1,CPE,CRIM1,CUX1,CYP1B1,CYP27B1,DNAJB11,DYNC2H1,EFEMP2,EGFR,EMX2,EPAS1,EPHB3,ERCC6,ESR1,ETV4,EYA1,F2RL1,FAT1,FBLN1,FEZ1,FGF2,FHL1,FOXP1,GABRB1,GABRB2,GADD45G,GATA4,GEM,GLCE,GLIS2,GSN,H19,HAV…	132
Cellular Assembly and Organization,Tissue Development	Fibrogenesis	1,09E-04		0,069	A2M,ACTR3,ARAP1,ARHGAP18,ARHGAP32,ARHGEF17,ARRB1,ASAP3,AURKA,BBS4,BMP4,CALR,CARMIL1,CCDC88A,CCN2,CD44,CD47,CDC14A,CDC25B,CDK6,CDKN1A,CEACAM1,CENPF,CERT1,CFL1,CHEK2,CNP,COL18A1,CRACD,CRYAB,CXXC5,DAAM2,DBN1,DCX,DES,DIRAS3,DLC1,DLGAP5,DYSF,EDNRA,EGFR,EML2,EN1,EPAS1,F11R,F2RL1,FABP3,FAM107A,FGF2,FHIT,FHL1,FHOD3,GAA,GATA4,GFAP,GNAO1,GNG7,GPR65,GSN,HCK,HDAC6,ITGA3,ITGB5,JAG1,JUNB,KANK1,KANK2,KIF2C,KRT1…	150
Cancer,Organismal Injury and Abnormalities,Reproductive System Disease	Invasive breast cancer	1,11E-04			ACOT13,ADAM15,ADAMTS3,ADAMTS4,ADAMTS6,AOX1,ARHGAP32,ARHGEF7,ARRB1,ATAD2,BABAM1,BANK1,BMP4,BUB1B,CA9,CALM1 (includes others),CBX2,CCDC80,CCN1,CCN5,CD276,CD44,CDK6,CDKN1A,CDKN2A,CENPF,COL15A1,COX7A1,CRY1,DAXX,DHRS4,DNAJC24,DNM1L,E2F8,EFEMP1,EGFR,ENO4,EPS8,ESR1,EXO1,FBLN5,FEZ1,FGFR1,FHL2,FHOD3,FUCA2,GABARAPL2,GCNT4,GLIPR2,GPX3,GREM1,GRIN2D,GTSE1,HDAC1,HELB,HEXIM1,HEYL,HNRNPA2B1,HSPB6,HSPB8,IGF2,INHB…	145
Organismal Development	Development of genitourinary system	1,13E-04		-0,055	ACACA,ACOT13,ACVR2A,ADA,ADAMTS2,ADM,ADRA2C,AFAP1,AGAP2,AGTR1,AKT3,ALDH1A1,ALDH1A2,ANGPTL4,APH1A,ARHGDIA,ARHGDIB,ARID4A,ARID4B,ARID5B,ARRB1,ARSA,ARV1,ARX,ASH1L,ASPM,ASZ1,BAK1,BBS4,BCL6,BDNF,BICC1,BMAL1,BMP2,BMP4,BMP6,BNC1,BSCL2,C1QTNF1,CBS/LOC102724560,CCDC136,CCN2,CCND2,CCNYL1,CD44,CDH3,CDH6,CDK6,CDKN1A,CDKN2A,CDKN2B,CDKN2C,CEBPD,CENPF,CFB,CIDEC,CISD2,CIT,CITED1,CITED2,CLCN2,COL4A1,COL4A5,CRKL,CS…	295
Dermatological Diseases and Conditions,Organismal Injury and Abnormalities	Active stage psoriasis	1,13E-04			ADM,ANXA3,DSC2,DUSP1,FOS,NFIL3,PTGS2,SERPINB2,TNFAIP6	9

## Sheet: Sheet1
© 2000-2023 QIAGEN. All rights reserved.
Categories	Diseases or Functions Annotation	p-value	Predicted Activation State	Activation z-score	Molecules	# Molecules
Cellular Development,Cellular Growth and Proliferation	Cell proliferation of tumor cell lines	8,74E-21	Decreased	-4,241	A2M,AAGAB,AASDHPPT,ABLIM1,ACACA,ACAT1,ACKR3,ACO2,ACVR2A,ADAM15,ADAMTS15,ADAMTS4,ADGRG6,ADM,ADSL,AFAP1,AGA,AGAP2,AGTR1,AJUBA,AK2,AKT3,ALCAM,ALDH1A1,ALDH1A2,ALX1,ALYREF,AMOTL2,ANGPTL4,ANXA6,APAF1,APEX1,ARG2,ARHGAP11A,ARID4A,ARID4B,ARIH1,ARL2BP,ARRB1,ARTN,ASNS,ATAD2,ATF3,ATF5,ATG13,ATP5PF,AURKA,AURKB,BACH1,BAK1,BCAT1,BCL6,BDKRB1,BDNF,BICD1,BMP2,BMP4,BMP6,BMPR1B,BTBD9,BTG2,BUB1B,C8orf44-SGK3/SGK3,CA3…	645
Cellular Movement	Cell movement of tumor cell lines	9,86E-15	Decreased	-2,114	A2M,ACKR3,ADAM15,AFAP1,AFDN,AGAP2,AKT3,ALCAM,ANGPTL4,AP1S2,ARAP3,ARHGAP11A,ARHGDIB,ARHGEF17,ARHGEF28,ARRB1,ASNS,ATF3,ATOX1,AURKA,BCAM,BCAT1,BDKRB1,BDNF,BMP2,BMP6,BRMS1,C8orf44-SGK3/SGK3,CA9,CALR,CASP8,CCDC88A,CCN1,CCN2,CCN3,CCN5,CD151,CD248,CD276,CD44,CD47,CD82,CD9,CDC25B,CDCA7L,CDH2,CDH3,CDK14,CDKL5,CDKN1A,CDKN2A,CEACAM1,CEBPD,CEMIP,CEMIP2,CENPF,CERT1,CHN2,CLDN1,CLU,CMTM8,CNDP2,COL11A1,COL18A1,C…	398
Cellular Movement	Migration of tumor cell lines	5,73E-14	Decreased	-2,440	A2M,ACKR3,ADAM15,AFAP1,AFDN,AGAP2,AKT3,ALCAM,ANGPTL4,ARHGAP11A,ARHGDIB,ARHGEF17,ARRB1,ASNS,ATF3,ATOX1,AURKA,BCAM,BCAT1,BDKRB1,BDNF,BMP2,BMP6,BRMS1,C8orf44-SGK3/SGK3,CA9,CALR,CASP8,CCDC88A,CCN1,CCN2,CCN3,CCN5,CD151,CD248,CD276,CD44,CD47,CD82,CD9,CDC25B,CDCA7L,CDH2,CDH3,CDKL5,CDKN1A,CDKN2A,CEACAM1,CEBPD,CEMIP,CEMIP2,CENPF,CHN2,CLU,CMTM8,CNDP2,COL11A1,COL18A1,CRKL,CRTC3,CRY1,CRYAB,CSK,CST3,CYP1B1,DA…	349
Cellular Movement	Invasion of cells	1,44E-13	Decreased	-3,338	A2M,ABLIM1,ACAT1,ACKR3,ACSL3,ADAM15,ADAM8,ADAMTS15,ADM,AFDN,AGAP2,AKT3,ALCAM,ALX1,ANGPTL4,ANXA8/ANXA8L1,APEX1,ARAP3,ARF4,ARHGDIA,ARHGEF17,ARHGEF7,ARTN,ASNS,ATF3,AURKA,BCAT1,BCL6,BDKRB1,BDNF,BHLHE40,BMP2,BMP4,BMP6,BRINP3,BTG2,CA3,CA9,CALR,CCDC88A,CCN1,CCN2,CCN3,CCN5,CCNA2,CCNB1,CD151,CD44,CD82,CD9,CDC25B,CDC42BPA,CDH2,CDH3,CDK14,CDKN1A,CDKN2A,CEACAM1,CEBPD,CEMIP2,CENPF,CHFR,CITED1,CLDN1,CLU,CMTM8,…	390
Cellular Movement	Invasion of tumor cell lines	2,82E-11	Decreased	-2,545	A2M,ABLIM1,ACAT1,ACSL3,ADAM15,ADAM8,ADAMTS15,ADM,AFDN,AGAP2,AKT3,ALCAM,ALX1,ANGPTL4,ANXA8/ANXA8L1,APEX1,ARAP3,ARHGDIA,ARHGEF17,ARHGEF7,ASNS,ATF3,AURKA,BDKRB1,BDNF,BMP2,BMP4,BMP6,BTG2,CA3,CALR,CCDC88A,CCN1,CCN2,CCN3,CCN5,CCNA2,CCNB1,CD151,CD44,CD82,CD9,CDC25B,CDC42BPA,CDH2,CDH3,CDK14,CDKN1A,CDKN2A,CEACAM1,CEBPD,CEMIP2,CENPF,CLU,CMTM8,CNDP2,COL11A1,COL18A1,CRKL,CRTC3,CRYAB,CSK,CSPG4,CTSD,CTSS,CYP1B…	322
Cell Death and Survival	Cell survival	1,27E-10	Decreased	-2,000	A2M,AARS1,ACACA,ACKR3,ACTL6A,ACVR2A,ACVRL1,ADM,AGA,AGAP2,AIFM1,AIFM2,AK4,AK5,AKT3,ALCAM,ALG6,ALS2,ALYREF,ANAPC4,ANGPTL1,ANLN,ANP32E,APAF1,APEX1,ARAP3,ARRB1,ARTN,ASF1A,ASNS,ATF3,ATF5,ATP5F1B,AURKA,AURKB,BACH1,BAK1,BCL6,BDNF,BHLHE40,BICC1,BMP2,BMP4,BMP6,BTG2,BUB1B,BUD23,C5AR2,C8orf44-SGK3/SGK3,CA2,CA9,CACNB3,CALR,CAMK2A,CASP8,CCN1,CCN2,CCN3,CCNA2,CCNB1,CCND2,CCNG1,CCT6A,CCT7,CD151,CD44,CD47,CD82,CD…	504
Cellular Movement	Invasion of carcinoma cell lines	2,41E-08	Decreased	-2,600	ADAM8,AKT3,ALCAM,ANGPTL4,ARHGEF17,AURKA,BDNF,CALR,CCN1,CCN2,CCN3,CCNB1,CD44,CD82,CDH2,CDH3,CDK14,CDKN2A,CEACAM1,CLU,COL11A1,DLC1,DNAJB4,DUSP1,EGFR,EGR1,ENPP2,EPAS1,EPDR1,ETV4,EZR,FGF2,FGFR1,FHIT,FOXO3,FOXP1,FSCN1,GAB2,GNAI1,GOT2,GSN,HAS2,HDAC7,HNRNPA2B1,HOXA1,HOXB9,HSPA1A/HSPA1B,HTATIP2,HTRA1,INHBB,ITGAV,JUNB,KIFC1,KLF4,LAMA1,let-7,LGALS1,LRP1,LYN,MDK,MDM4,MET,MICAL2,mir-145,mir-23,mir-483,MITF,M…	119
Cancer,Organismal Injury and Abnormalities	Epithelial neoplasm	2,17E-07	Decreased	-2,050	A2M,AAAS,AADAT,AAGAB,AASDHPPT,AASS,ABCA6,ABCA9,ABCB8,ABCC9,ABCF2,ABHD4,ABLIM1,ABLIM2,ABLIM3,ACADL,ACADSB,ACAT1,ACBD3,ACBD4,ACBD5,ACKR3,ACO2,ACOT13,ACOT7,ACOT8,ACOX2,ACP6,ACSF2,ACSL3,ACTG2,ACTR10,ACTR1A,ACTR3,ACVR1B,ACVR2A,ACVRL1,ADA,ADAM15,ADAM8,ADAMTS15,ADAMTS2,ADAMTS3,ADAMTS4,ADAMTS6,ADAMTSL1,ADAMTSL5,ADARB1,ADCY2,ADCY7,ADGRA3,ADGRG6,ADGRL1,ADGRL3,ADM,ADO,ADRA2C,ADSL,AEBP1,AEBP2,AFAP1,AFDN,AFF1…	2557
Cellular Development,Cellular Growth and Proliferation	Cell proliferation of breast cancer cell lines	2,31E-07	Decreased	-2,589	ACKR3,ADGRG6,AMOTL2,ARHGAP11A,ARTN,ATAD2,ATP5PF,AURKA,BACH1,BICD1,BMP4,BTBD9,BTG2,C8orf44-SGK3/SGK3,CA9,CASP8,CCN1,CCN2,CCN3,CCND2,CD151,CD44,CDC25B,CDKN1A,CDKN2A,CEACAM1,CEBPD,CENPF,CFLAR,CHCHD5,CHKA,CHN2,CISD1,CISD2,CITED1,CKS2,CLN3,CLU,CTSD,CYP1B1,DDB2,DGCR8,DIRAS3,DLC1,DLGAP5,DUSP6,EGFR,EIF4A1,ENSA,ESR1,EZR,FASN,FBLN5,FBXL16,FBXO44,FGF2,FGFR1,FLOT1,FOS,FOXP1,GAB2,GNAS,GPC1,GPR68,GPS2,H2AX,H2A…	179
Cancer,Organismal Injury and Abnormalities	Carcinoma	2,85E-07	Decreased	-2,625	A2M,AAAS,AADAT,AAGAB,AASDHPPT,AASS,ABCA6,ABCA9,ABCB8,ABCC9,ABCF2,ABHD4,ABLIM1,ABLIM2,ABLIM3,ACADL,ACADSB,ACAT1,ACBD3,ACBD4,ACBD5,ACKR3,ACO2,ACOT13,ACOT7,ACOT8,ACOX2,ACP6,ACSF2,ACSL3,ACTG2,ACTR10,ACTR1A,ACTR3,ACVR1B,ACVR2A,ACVRL1,ADA,ADAM15,ADAM8,ADAMTS15,ADAMTS2,ADAMTS3,ADAMTS4,ADAMTS6,ADAMTSL1,ADAMTSL5,ADARB1,ADCY2,ADCY7,ADGRA3,ADGRG6,ADGRL1,ADGRL3,ADM,ADO,ADRA2C,ADSL,AEBP1,AEBP2,AFAP1,AFDN,AFF1…	2555
Cancer,Organismal Injury and Abnormalities	Tumorigenesis of tissue	3,18E-07	Decreased	-2,200	A2M,AAAS,AADAT,AAGAB,AASDHPPT,AASS,ABCA6,ABCA9,ABCB8,ABCC9,ABCF2,ABHD4,ABLIM1,ABLIM2,ABLIM3,ACADL,ACADSB,ACAT1,ACBD3,ACBD4,ACBD5,ACKR3,ACO2,ACOT13,ACOT7,ACOT8,ACOX2,ACP6,ACSF2,ACSL3,ACTG2,ACTR10,ACTR1A,ACTR3,ACVR1B,ACVR2A,ACVRL1,ADA,ADAM15,ADAM8,ADAMTS15,ADAMTS2,ADAMTS3,ADAMTS4,ADAMTS6,ADAMTSL1,ADAMTSL5,ADARB1,ADCY2,ADCY7,ADGRA3,ADGRG6,ADGRL1,ADGRL3,ADM,ADO,ADRA2C,ADSL,AEBP1,AEBP2,AFAP1,AFDN,AFF1…	2560
Cellular Movement	Invasion of breast cancer cell lines	8,85E-07	Decreased	-2,623	ACSL3,ADAM15,AFDN,ANGPTL4,ARHGEF7,BMP2,BMP6,BTG2,CALR,CCDC88A,CCN1,CCN2,CCN5,CCNA2,CD44,CD82,CDH2,CDH3,CDKN1A,CEBPD,CEMIP2,CENPF,CTSS,CYP1B1,DDB2,DIAPH2,DNM1L,DSG2,DUSP6,ECM1,EFEMP1,EFHD2,EGFR,EMP1,EPHB4,ESR1,EZR,F11R,FBXO44,FGF2,FHL2,FSCN1,GAB2,HAS2,HEXIM1,HSF1,HSPA9,ID2,IGF1R,ITGA3,ITGB3,KLF4,KPNA2,KRT19,let-7,LRP1,MAFF,MAPK12,MBD2,MET,mir-145,mir-23,mir-24,mir-27,MMP7,MMP8,MTDH,MYB,NCKAP1,NDUF…	123
Organismal Injury and Abnormalities,Organismal Survival	Perinatal death	2,29E-06	Decreased	-3,613	ACKR3,ACVR2A,ADA,ADAM15,AEBP1,ALDH1A1,ALX1,ANGPTL4,ANKS6,APAF1,APLP1,ARID4A,ARID4B,ARID5B,ARNT2,ARRB1,BAK1,BDNF,BMP4,CBX2,CCN2,CD44,CDK6,CDKN1A,CEBPD,CIAPIN1,CITED1,CITED2,CLDN1,CNTFR,CPEB2,CRLF1,CYLD,CYP26B1,DGKD,DIO3,ECE1,EDNRA,EFEMP2,EGFR,EGR2,ELOVL1,ELOVL4,EMX2,EN1,EPAS1,EPHA3,EYA1,F2RL1,FBLN1,FOS,GATA4,GGCX,GHR,GJA5,GLCE,GNAS,GPC6,H19,HCK,HDAC8,HES1,HEXIM1,HEY2,HLX,HOXA1,HOXB3,HOXB4,HOXD11,I…	170
Cancer,Organismal Injury and Abnormalities	Abdominal carcinoma	2,82E-06	Decreased	-2,094	A2M,AAAS,AADAT,AAGAB,AASDHPPT,AASS,ABCA6,ABCA9,ABCB8,ABCC9,ABCF2,ABHD4,ABLIM1,ABLIM2,ABLIM3,ACADSB,ACAT1,ACBD3,ACBD4,ACBD5,ACKR3,ACO2,ACOT13,ACOT7,ACOT8,ACOX2,ACP6,ACSF2,ACSL3,ACTG2,ACTR10,ACTR1A,ACTR3,ACVR1B,ACVR2A,ACVRL1,ADA,ADAM15,ADAM8,ADAMTS15,ADAMTS2,ADAMTS3,ADAMTS4,ADAMTS6,ADAMTSL1,ADAMTSL5,ADARB1,ADCY2,ADCY7,ADGRA3,ADGRG6,ADGRL1,ADGRL3,ADM,ADRA2C,ADSL,AEBP1,AEBP2,AFAP1,AFDN,AFF1,AFF2,AFF3…	2396
Cardiovascular Disease,Hereditary Disorder,Organismal Injury and Abnormalities	Familial vascular disease	3,02E-06	Decreased	-2,921	ACVR1B,ACVR2A,ACVRL1,ADRA2C,AKT3,BMP2,BMPR1B,CA2,CCN2,CD55,CDH2,CFB,CITED2,COL3A1,COL4A1,CST3,ECE1,EDNRA,EFEMP2,EGFR,EIF2AK4,EPHB4,FLT1,FLVCR2,GATA4,GATA5,GATA6,GUCY1A1,HTRA1,IFIH1,IGFBP7,ITGB3,ITPR1,JAG1,JAK1,JAM2,KALRN,KCNK3,LRP6,MED13L,MGP,MYH11,MYLK,NDE1,NDUFS1,NOTCH3,NRP1,PLXND1,PPARG,PRDM6,PREX2,PRNP,ROR2,RRM2B,SARS1,SARS2,SCUBE2,SINHCAF,SLC12A9,SLC20A2,SMAD2,SMAD3,SMAD7,TGFBR2,TGFBR3,THSD4…	69
Cancer,Organismal Injury and Abnormalities	Extrapancreatic malignant tumor	3,11E-06	Decreased	-2,252	A2M,AAAS,AADAT,AAGAB,AASDHPPT,AASS,ABCA6,ABCA9,ABCB8,ABCC9,ABCF2,ABHD4,ABLIM1,ABLIM2,ABLIM3,ACACA,ACADSB,ACAT1,ACBD3,ACBD4,ACBD5,ACKR3,ACO2,ACOT13,ACOT7,ACOT8,ACOX2,ACP6,ACSF2,ACSL3,ACTG2,ACTR10,ACTR1A,ACTR3,ACVR1B,ACVR2A,ACVRL1,ADA,ADAM15,ADAM8,ADAMTS15,ADAMTS2,ADAMTS3,ADAMTS4,ADAMTS6,ADAMTSL1,ADAMTSL5,ADARB1,ADCY2,ADCY7,ADGRA3,ADGRG6,ADGRL1,ADGRL3,ADM,ADRA2C,ADSL,AEBP1,AEBP2,AFAP1,AFDN,AFF1,AFF…	2519
Cancer,Organismal Injury and Abnormalities	Abdominal cancer	3,57E-06	Decreased	-2,224	A2M,AAAS,AADAT,AAGAB,AASDHPPT,AASS,ABCA6,ABCA9,ABCB8,ABCC9,ABCF2,ABHD4,ABLIM1,ABLIM2,ABLIM3,ACADSB,ACAT1,ACBD3,ACBD4,ACBD5,ACKR3,ACO2,ACOT13,ACOT7,ACOT8,ACOX2,ACP6,ACSF2,ACSL3,ACTG2,ACTR10,ACTR1A,ACTR3,ACVR1B,ACVR2A,ACVRL1,ADA,ADAM15,ADAM8,ADAMTS15,ADAMTS2,ADAMTS3,ADAMTS4,ADAMTS6,ADAMTSL1,ADAMTSL5,ADARB1,ADCY2,ADCY7,ADGRA3,ADGRG6,ADGRL1,ADGRL3,ADM,ADRA2C,ADSL,AEBP1,AEBP2,AFAP1,AFDN,AFF1,AFF2,AFF3…	2424
Cancer,Organismal Injury and Abnormalities	Pelvic cancer	1,76E-05	Decreased	-2,038	A2M,AAAS,AADAT,AASDHPPT,AASS,ABCA6,ABCA9,ABCC9,ABCF2,ABHD4,ABLIM1,ABLIM2,ABLIM3,ACADSB,ACBD5,ACOT13,ACOT7,ACOT8,ACOX2,ACP6,ACSF2,ACSL3,ACTG2,ACTR10,ACTR1A,ACTR3,ACVR1B,ACVR2A,ACVRL1,ADA,ADAM15,ADAM8,ADAMTS15,ADAMTS2,ADAMTS3,ADAMTS4,ADAMTS6,ADAMTSL1,ADCY2,ADCY7,ADGRA3,ADGRG6,ADGRL3,ADM,ADRA2C,ADSL,AEBP1,AFAP1,AFDN,AFF1,AFF2,AFF3,AFG1L,AGAP2,AGL,AGMO,AGO3,AGPAT4,AGPAT5,AGTR1,AHCYL1,AHI1,AIFM1,AJUBA…	1742
Cancer,Gastrointestinal Disease,Hepatic System Disease,Organismal Injury and Abnormalities	Hepatocellular carcinoma	4,03E-05	Decreased	-2,100	AADAT,ABCC9,ACOX2,ACSL3,ACVRL1,ADA,ADAMTS3,ADCY2,ADGRL3,AFG1L,AGAP2,AK2,ALDH4A1,ALDH6A1,ALDH8A1,ALG8,ALPL,ANLN,ANXA3,AOX1,APAF1,ARAP3,ARHGEF17,ARNT2,ASF1B,ASH1L,ASPM,ATAD2,AURKA,BDNF,BMAL1,BMP4,BMS1,BRINP3,BUB1B,BUD23,C1QTNF3,CA2,CA3,CA9,CACNA1G,CAMK2A,CASP8,CBX2,CCDC136,CCDC80,CCDC88A,CCN1,CCN2,CCN5,CCNA2,CCNB1,CCNG1,CD276,CD44,CD82,CDA,CDC25B,CDC25C,CDC27,CDCA8,CDH2,CDK14,CDKN1A,CDKN2A,CDR2L,CE…	390
Cardiovascular Disease,Organismal Injury and Abnormalities	Vascular malformation	5,34E-05	Decreased	-3,132	ACVR1B,ACVR2A,ACVRL1,BMP2,CDH2,EDNRA,EGFR,EPHB4,ESR1,FLT1,GATA4,MED13L,MGP,NOTCH3,NRP1,PREX2,ROR2,SARS1,SCUBE2,SINHCAF,SLC12A9,SMAD7,TGFBR3,TIMP3,ZFYVE16	25
Cancer,Organismal Injury and Abnormalities	Nonhematologic malignant neoplasm	5,69E-05	Decreased	-2,925	A2M,AAAS,AADAT,AAGAB,AASDHPPT,AASS,ABCA6,ABCA9,ABCB8,ABCC9,ABCF2,ABHD4,ABLIM1,ABLIM2,ABLIM3,ACADL,ACADSB,ACAT1,ACBD3,ACBD4,ACBD5,ACKR3,ACO2,ACOT13,ACOT7,ACOT8,ACOX2,ACP6,ACSF2,ACSL3,ACTG2,ACTL6A,ACTR10,ACTR1A,ACTR3,ACVR1B,ACVR2A,ACVRL1,ADA,ADAM15,ADAM8,ADAMTS15,ADAMTS2,ADAMTS3,ADAMTS4,ADAMTS6,ADAMTSL1,ADAMTSL5,ADARB1,ADCY2,ADCY7,ADGRA3,ADGRG6,ADGRL1,ADGRL3,ADM,ADO,ADRA2C,ADSL,AEBP1,AEBP2,AFAP1,AF…	2573
Cell Death and Survival,Organismal Injury and Abnormalities	Cell death of breast cancer cell lines	7,21E-05	Decreased	-2,100	ACVR1B,ADM,AIFM1,APAF1,ARHGDIA,BACH1,BAK1,BCL6,BHLHE40,C8orf44-SGK3/SGK3,CASP8,CCDC80,CCN1,CCN2,CCN5,CCND2,CD44,CD47,CDKN1A,CDKN2A,CEACAM1,CFLAR,CKS2,CLU,CPEB2,CRYAB,CYCS,CYLD,DHX9,DIRAS3,DNAJC24,DUSP1,EGFR,EMP3,EN1,ENPP2,ESR1,FASN,FASTKD2,FBLN1,FBXL20,FBXO44,FGF2,FGFR1,FHIT,FKBPL,FOXO3,FOXO4,FSCN1,GADD45A,HDAC8,HDAC9,HOXA1,HSPA1A/HSPA1B,HSPB8,HSPD1,HSPH1,IGF1R,IGFBP2,ITGA2,KANK2,KIF11,KIF20A,KLF…	116
Cardiovascular Disease,Developmental Disorder,Hereditary Disorder,Organismal Injury and Abnormalities	Transposition of great vessels	1,03E-04	Decreased	-2,630	ACVR1B,ACVR2A,BMP2,EDNRA,GATA4,MED13L,NRP1,ROR2,SINHCAF,SMAD7,TGFBR3	11
Organismal Injury and Abnormalities,Skeletal and Muscular Disorders	Abnormality of limb	1,68E-05	Increased	2,535	ADAMTS2,ADAMTS3,ADAMTS4,ADAMTS6,ADRA2C,ALX1,APAF1,ARAP3,ARID5B,ATF3,ATL1,B9D1,BDKRB1,BMP2,BMP4,BMPR1B,BUB1B,CBS/LOC102724560,CBX2,CCN2,CCN3,CD276,CD47,CDH3,CDK20,CEMIP,COL11A1,COL15A1,COL18A1,COL3A1,COL4A1,COL4A2,COL4A5,COL4A6,COL8A1,CPT1A,CSK,CTH,CXXC5,CYP26B1,DNAJC21,EIF2AK3,ELMO1,ELOVL4,EN1,ESR1,FGF2,FLNB,FLT1,FOS,GHR,GLCE,GPC1,GPC6,HDAC6,HOXC5,HOXD11,IDS,IDUA,IGF1R,IL33,IL6ST,INPP4B,INPP5D,IT…	126
Cell Cycle	Senescence of cells	4,70E-05	Increased	2,853	AIFM1,AIMP2,ARHGAP18,BAK1,BCL6,BHLHE40,BMP4,BTG2,BUB1B,CALR,CBX2,CCN1,CCNA2,CDC20,CDC25B,CDKN1A,CDKN2A,CDKN2AIP,CDKN2B,CENPA,CHEK2,CHRDL1,COL4A2,DDB2,DMPK,DNM1L,DOT1L,DUSP1,DUSP6,E2F4,EGFR,EGR1,ERCC4,ERCC6L,ESR1,EXO1,FASN,FGF2,FLT1,FOXO3,GABARAPL2,GADD45A,GATA4,H2AZ1,HLX,HM13,HNRNPD,HSPA1A/HSPA1B,ID2,IDH2,IER2,IGF1R,IGFBP7,IL6ST,ITGB3,JUNB,KAT5,KIF20A,KLF4,KMT5B,LARP7,LATS2,let-7,LMNB1,MAP1LC3B,M…	114
